# Supplementary material for: Lactobacillus rhamnosus colonisation antagonizes Candida albicans by forcing metabolic adaptations that compromise pathogenicity
Source: Nat Commun. 2022 Jun 9;13:3192. doi: 10.1038/s41467-022-30661-5 (PMC9184479; doi:10.1038/s41467-022-30661-5)
Supplement: Supplementary file 5 — Supplementary Data 1 [file 41467_2022_30661_MOESM5_ESM.xlsx]

## Sheet: Explanation
	OrigScale		Values are normalized in terms of raw area counts.
			For a single day run, this is equivalent to the raw data.
	ScaledImpData		Each biochemical in OrigScale is rescaled to set the median equal to 1.
			Then, missing values are imputed with the minimum.
	Pathway Heat Map		This is the heat map associated with the statistical analysis of the data.
			Indicates ratios, p- and q-values for each comparison.
			0.55	Green: indicates significant difference (p≤0.05) between the groups shown, metabolite ratio of < 1.00
			0.76	Light Green: narrowly missed statistical cutoff for significance 0.05<p<0.10, metabolite ratio of < 1.00
			1.71	Red: indicates significant difference (p≤0.05) between the groups shown; metabolite ratio of ≥ 1.00
			1.32	Light Red: narrowly missed statistical cutoff for significance 0.05<p<0.10, metabolite ratio of ≥ 1.00
			1.2	Non-colored text and cell: mean values are not significantly different for that comparison

## Sheet: OrigScale
													SAMPLE NAME	ZIKS-00001	ZIKS-00002	ZIKS-00003	ZIKS-00004	ZIKS-00005	ZIKS-00006	ZIKS-00007	ZIKS-00008	ZIKS-00009	ZIKS-00010	ZIKS-00011	ZIKS-00012	ZIKS-00013	ZIKS-00014	ZIKS-00015	ZIKS-00016	ZIKS-00017	ZIKS-00018	ZIKS-00019	ZIKS-00020	ZIKS-00021	ZIKS-00022	ZIKS-00023	ZIKS-00024	ZIKS-00025	ZIKS-00026	ZIKS-00027	ZIKS-00028	ZIKS-00029	ZIKS-00030	ZIKS-00031	ZIKS-00032	ZIKS-00033	ZIKS-00034	ZIKS-00035	ZIKS-00036
													SAMPLE_ID	5831386	5831387	5831388	5831389	5831390	5831391	5831392	5831393	5831394	5831395	5831396	5831397	5831398	5831399	5831400	5831401	5831402	5831403	5831404	5831405	5831406	5831407	5831408	5831409	5831410	5831411	5831412	5831413	5831414	5831415	5831416	5831417	5831418	5831419	5831420	5831421
													CLIENT_IDENTIFIER	Media_6h	Ca_6h_1	Ca_6h_2	Ca_6h_3	Ca_6h_4	Ca_6h_5	Lr_6h_1	Lr_6h_2	Lr_6h_3	Lr_6h_4	Lr_6h_5	Cells_6h_1	Cells_6h_2	Cells_6h_3	Cells_6h_4	Cells_6h_5	Ca_cells_6h_1	Ca_cells_6h_2	Ca_cells_6h_3	Ca_cells_6h_4	Ca_cells_6h_5	Lr_cells_6h_1	Lr_cells_6h_2	Lr_cells_6h_3	Lr_cells_6h_4	Lr_cells_6h_5	Ca_Lr_cells_6h_1	Ca_Lr_cells_6h_2	Ca_Lr_cells_6h_3	Ca_Lr_cells_6h_4	Ca_Lr_cells_6h_5	Media 12 h	Ca_12h_1	Ca_12h_2	Ca_12h_3	Ca_12h_4
													CULTURE	Blank	Ca	Ca	Ca	Ca	Ca	Lr	Lr	Lr	Lr	Lr	EC	EC	EC	EC	EC	Ca_EC	Ca_EC	Ca_EC	Ca_EC	Ca_EC	Lr_EC	Lr_EC	Lr_EC	Lr_EC	Lr_EC	Ca_LR_EC	Ca_LR_EC	Ca_LR_EC	Ca_LR_EC	Ca_LR_EC	Blank	Ca	Ca	Ca	Ca
													GROUP_DESCRIPTION	Media control	C. albicans cell free supernatant	C. albicans cell free supernatant	C. albicans cell free supernatant	C. albicans cell free supernatant	C. albicans cell free supernatant	L. rhamnosus cell free supernatant	L. rhamnosus cell free supernatant	L. rhamnosus cell free supernatant	L. rhamnosus cell free supernatant	L. rhamnosus cell free supernatant	epithelial cells only supernatant	epithelial cells only supernatant	epithelial cells only supernatant	epithelial cells only supernatant	epithelial cells only supernatant	C.albicans + epithelial cells supernatant	C.albicans + epithelial cells supernatant	C.albicans + epithelial cells supernatant	C.albicans + epithelial cells supernatant	C.albicans + epithelial cells supernatant	L. rhamnosus+ epithelial cells supernatant	L. rhamnosus+ epithelial cells supernatant	L. rhamnosus+ epithelial cells supernatant	L. rhamnosus+ epithelial cells supernatant	L. rhamnosus+ epithelial cells supernatant	C.a.+ L.r. + epithelial cells supernatant	C.a.+ L.r. + epithelial cells supernatant	C.a.+ L.r. + epithelial cells supernatant	C.a.+ L.r. + epithelial cells supernatant	C.a.+ L.r. + epithelial cells supernatant	media control 12 h	C. albicans cell free supernatant	C. albicans cell free supernatant	C. albicans cell free supernatant	C. albicans cell free supernatant
													GROUP_ID	Blank_6 h	Ca_6 h	Ca_6 h	Ca_6 h	Ca_6 h	Ca_6 h	Lr_6 h	Lr_6 h	Lr_6 h	Lr_6 h	Lr_6 h	EC_6 h	EC_6 h	EC_6 h	EC_6 h	EC_6 h	Ca_EC_6 h	Ca_EC_6 h	Ca_EC_6 h	Ca_EC_6 h	Ca_EC_6 h	Lr_EC_6 h	Lr_EC_6 h	Lr_EC_6 h	Lr_EC_6 h	Lr_EC_6 h	Ca_LR_EC_6 h	Ca_LR_EC_6 h	Ca_LR_EC_6 h	Ca_LR_EC_6 h	Ca_LR_EC_6 h	Blank_12 h	Ca_12 h	Ca_12 h	Ca_12 h	Ca_12 h
													GROUP_NAME	Media 6h	C.a. 6h	C.a. 6h	C.a. 6h	C.a. 6h	C.a. 6h	L.r. 6h	L.r. 6h	L.r. 6h	L.r. 6h	L.r. 6h	Cells 6h	Cells 6h	Cells 6h	Cells 6h	Cells 6h	C.a.+ cells 6h	C.a.+ cells 6h	C.a.+ cells 6h	C.a.+ cells 6h	C.a.+ cells 6h	L.r.+ cells 6h	L.r.+ cells 6h	L.r.+ cells 6h	L.r.+ cells 6h	L.r.+ cells 6h	C.a.+L.r.+cells 6h	C.a.+L.r.+cells 6h	C.a.+L.r.+cells 6h	C.a.+L.r.+cells 6h	C.a.+L.r.+cells 6h	Media 12 h	C.a. 12h	C.a. 12h	C.a. 12h	C.a. 12h
													GROUP_NUMBER	1	2	2	2	2	2	3	3	3	3	3	4	4	4	4	4	5	5	5	5	5	6	6	6	6	6	7	7	7	7	7	8	9	9	9	9
													REPLICATE	1	1	2	3	4	5	1	2	3	4	5	1	2	3	4	5	1	2	3	4	5	1	2	3	4	5	1	2	3	4	5	1	1	2	3	4
													TIME_POINT	6 h	6 h	6 h	6 h	6 h	6 h	6 h	6 h	6 h	6 h	6 h	6 h	6 h	6 h	6 h	6 h	6 h	6 h	6 h	6 h	6 h	6 h	6 h	6 h	6 h	6 h	6 h	6 h	6 h	6 h	6 h	12 h	12 h	12 h	12 h	12 h
PATHWAY_SORTORDER	BIOCHEMICAL	SUPER_PATHWAY	SUB_PATHWAY	COMP_ID	PLATFORM	CHEMICAL_ID	RI	MASS	CAS	PUBCHEM	CHEMSPIDER	KEGG	Group HMDB_ID	Blank_6 h	Ca_6 h	Ca_6 h	Ca_6 h	Ca_6 h	Ca_6 h	Lr_6 h	Lr_6 h	Lr_6 h	Lr_6 h	Lr_6 h	EC_6 h	EC_6 h	EC_6 h	EC_6 h	EC_6 h	Ca_EC_6 h	Ca_EC_6 h	Ca_EC_6 h	Ca_EC_6 h	Ca_EC_6 h	Lr_EC_6 h	Lr_EC_6 h	Lr_EC_6 h	Lr_EC_6 h	Lr_EC_6 h	Ca_LR_EC_6 h	Ca_LR_EC_6 h	Ca_LR_EC_6 h	Ca_LR_EC_6 h	Ca_LR_EC_6 h	Blank_12 h	Ca_12 h	Ca_12 h	Ca_12 h	Ca_12 h
474	(N(1) + N(8))-acetylspermidine	Amino Acid	Polyamine Metabolism	57814	LC/MS Pos Early	100016038	3080	188.176														88586							262288		292569	385499		324863	715787	558628	1535747	1159523	430227	447942	727576	1912580	1187092	412310
334	1-carboxyethylisoleucine	Amino Acid	Leucine, Isoleucine and Valine Metabolism	62558	LC/MS Neg	100020427	2628	202.108												230786	125997	189614	203833	46694	148443	194362	229358	199136	240467	158474	233365	267570	212723	254878	392897	338224	442235	325360	345519	351635	328187	485354	395105	313573
293	1-carboxyethylleucine	Amino Acid	Leucine, Isoleucine and Valine Metabolism	62559	LC/MS Neg	100020425	2663	202.108												144158	76367	113560	121014	26226	96190	124166	147457	134268	166810	108661	171854	168748	144248	173143	273977	247183	230654	228135	222098	226665	230774	293812	246454	236298
135	1-carboxyethylphenylalanine	Amino Acid	Phenylalanine Metabolism	62566	LC/MS Neg	100020419	2844	236.093			19276386									65956	70315	74642	73856		125268	146920	189714	165909	184897	130011	203443	206222	202456	163432	229929	234691	254361	199750	215002	201193	219566	297239	267216	238850
153	1-carboxyethyltyrosine	Amino Acid	Tyrosine Metabolism	62564	LC/MS Neg	100020421	1846	252.088												55689	44060	59450	57543		27300	39645	55504	39791	35639		52766	52021	48141	45473	218635	202453	210610	165139	151545	175067	192687	266701	226599	126601
357	1-carboxyethylvaline	Amino Acid	Leucine, Isoleucine and Valine Metabolism	62562	LC/MS Neg	100020423	2008	188.093												41809		25039	29137		41579	67683	74052	68644	73886	44661	90017	94619	84101	84718	102340	106011	129688	90061	110643	95257	115275	151906	131239	131714
3915	1-methylnicotinamide	Cofactors and Vitamins	Nicotinate and Nicotinamide Metabolism	27665	LC/MS Pos Early	55	1940	137.071	1005-24-9	10129985	8305504	C02918	HMDB00699												4065957	3653853	4328318	3962300	3341735	4231658	3985025	3228520	4915999	2975425	3170621	2460688	1871037	2500338	2268414	2456034	2299065	3120193	3056070	2588605
2017	1-palmitoyl-2-linoleoyl-GPC (16:0/18:2)	Lipid	Phosphatidylcholine (PC)	42446	LC/MS Pos Late	1537	2160	758.569	40811-94-7	5287971	4450224		HMDB07973	125654									157902		74326	442456	217247	793522			223204		606648		197791	121681	166178	124747	115831	151228	87338	341654	396679						882054
2014	1-palmitoyl-2-oleoyl-GPC (16:0/18:1)	Lipid	Phosphatidylcholine (PC)	52461	LC/MS Pos Late	1539	2358	760.585	26853-31-6;26853-31-6	6436017	4940699		HMDB07972										145451		647526	917303	1197494	1041144	796302	509754	931194	920074	1318696	187424	949349	787936	943501	750124	727559	734661	714811	1485779	1079923	987878					523967
88	1-ribosyl-imidazoleacetate*	Amino Acid	Histidine Metabolism	61868	LC/MS Pos Early	100001668	2006	259.092	29605-99-0	5117448	4292299	C05131	HMDB02331												404551	403697	214813	265320	315643	245199	382439	178146	301067	196398	131400	258685	127156	153523	159478	173116	203003		137035
2051	1-stearoyl-2-oleoyl-GPC (18:0/18:1)	Lipid	Phosphatidylcholine (PC)	52438	LC/MS Pos Late	100008904	2644	788.616	56421-10-4		24766704		HMDB08038												311181	347786	578977	389880	296168	79791	326765	484671	810054		589413	267068	527925	458542	362900	418903	335591	990389	711781	616062
3777	2'-deoxyadenosine	Nucleotide	Purine Metabolism, Adenine containing	1553	LC/MS Pos Early	211	2252	252.109	16373-93-6	13730	13135	C00559	HMDB00101		266454	504509		351597	293823	3190504	3324754	3922096	5356551	1037978																			101122			3218216	3577126	2872253	3426540
3865	2'-deoxycytidine	Nucleotide	Pyrimidine Metabolism, Cytidine containing	15949	LC/MS Pos Early	100000125	2193	228.098	951-77-9	13711	13117	C00881	HMDB00014									341025			640021	470378	510586	738445	404506	403443	437613	628807	729270	462001	1126928	785160	1119298	835600	370198	911593	592991	1091652	903538	508353
3738	2'-deoxyinosine	Nucleotide	Purine Metabolism, (Hypo)Xanthine/Inosine containing	15076	LC/MS Neg	100000135	1688	251.079	890-38-0	65058	58569	C05512	HMDB00071							58608	56917	86211									26283				309023	103932	67942	187482	213924	297934	121094	205531	205117
3840	2'-deoxyuridine	Nucleotide	Pyrimidine Metabolism, Uracil containing	1412	LC/MS Polar	536	1100	273.073	951-78-0	13712	13118	C00526	HMDB00012								621868	877034	255520		6757958	4461153	8126025	6264130	8367106	5442809	6571435	7347389	7517488	7498931	6344892	7915648	9911586	7625181	4940452	4905490	6531415	4564042	6669961	5982674		213131	305538	168916	202437
3866	2'-O-methylcytidine	Nucleotide	Pyrimidine Metabolism, Cytidine containing	57554	LC/MS Pos Early	100010895	2411	258.108	2140-72-9	150971	133067														699012	857931	577923	819409	1014312	536247	1062635	799166	764185	773967	723439	641755	720960	679749	743198	488455	744640	809579	735470	951788
3828	2'-O-methyluridine	Nucleotide	Pyrimidine Metabolism, Uracil containing	57655	LC/MS Neg	100010896	1831	257.078	2140-76-3	102212	92343															42090		53290			47471		58804			43734		43382			40757
4256	2,3-dihydroxyisovalerate	Xenobiotics	Food Component/Plant	38276	LC/MS Polar	100002417	1050	133.051	1756-18-9	677	657	C04039	HMDB12141		1727066	1711850	1692986	1700755	1708524											706357	645811	1004394	487657	538273										494464		11106595	8054276	11611331	7638103
336	2-hydroxy-3-methylvalerate	Amino Acid	Leucine, Isoleucine and Valine Metabolism	36746	LC/MS Neg	100001541	1800	131.071	488-15-3	164623	144317		HMDB00317							397405	698869	570687	435613	187652	164675	185880	224009	249407	214994	197402	240651	230301	231295	234264	48222736	47074052	45567912	48466068	21034656	42469876	46472288	43436580	50681368	21554292
384	2-hydroxy-4-(methylthio)butanoic acid	Amino Acid	Methionine, Cysteine, SAM and Taurine Metabolism	63739	LC/MS Polar	100021372	1065	149.028	583-91-5						196060	79431	241626	208529	102385	3521371	2242506	4362636	1715563	1345182	187827		277066	120528	217791	287852	227893	429648	300257	242726	91658032	54742768	90158480	58912388	27468740	81990272	57335232	71901344	58754236	31472466		1556503	959038	1813440	1094710
501	2-hydroxybutyrate/2-hydroxyisobutyrate	Amino Acid	Glutathione Metabolism	52281	LC/MS Polar	100008928	1258	103.04								254102													1037270		642163	633335	375046		407151	1106486	1816040	795029		1070774	766680	820571	1135586	1412173
1484	2-hydroxyglutarate	Lipid	Fatty Acid, Dicarboxylate	52294	LC/MS Pos Early	100002070	958	166.071	40951-21-1	43	42	C02630	HMDB0059655			249565		225500	224394	1722040	1340659	1541026	1343730	900513	754410	856341	862207	957563	879317	934137	1110855	1100754	1091577	634001	21312468	28187464	26646856	35712076	10923899	20534970	27133850	24214014	25303658	16784660		3477022	3833342	4351931	4862664
421	2-oxoarginine*	Amino Acid	Urea cycle; Arginine and Proline Metabolism	55072	LC/MS Pos Early	100002784	1760	174.087	3715-10-04	558	542	C03771	HMDB04225	60470348	61080276	61262368	64319824	62958792	60678004	61278392	79834832	66922520	76804232	64179480	37823496	43086396	52496164	45777968	35892336	33364136	41432384	37906468	52309392	33149072	71221048	68812432	82722768	92568296	46452516	70118088	71429552	72616688	76033760	69922800	67791896	57297876	76539168	78093544	82672624
1793	2R,3R-dihydroxybutyrate	Lipid	Fatty Acid, Dihydroxy	63109	LC/MS Polar	100002367	1543	119.035	759-06-8		17215960		HMDB00498															471447					722800	1405059	2639460	4247266	2858481	2865027	2691883	3544311	3713802	3648099	3498656	2614373
167	3-(4-hydroxyphenyl)lactate	Amino Acid	Tyrosine Metabolism	32197	LC/MS Neg	240	1379	181.051	6482-98-0	9378	9010	C03672	HMDB00755		33556					546690	787237	1117297	276658	383234	276445	270220	479725	302271	377528	267693	338927	425861	368599	437594	67808680	48811560	61454356	38082708	36403908	59277680	49431772	67985616	46835904	37239668			39879	92603	57575
4269	3-formylindole	Xenobiotics	Food Component/Plant	62863	LC/MS Pos Early	100020219	2736	146.06		10256	9838	C08493	HMDB29737	325895	423999	398045	516607	401576	368426	373336	480292	353105	433392	355184	300067		283012	329678	353527	377395	266041	359386	498793	286710	1523719	905143	1595255	1250944	913080	1081626	1203761	2209888	1698725	1370202	360748	644162	672779	682397	889550
2853	3-hydroxy-3-methylglutarate	Lipid	Mevalonate Metabolism	531	LC/MS Polar	112	2850	161.046	503-49-1	1662	4573695	C03761	HMDB00355							848928	893612	537905	1009818		6298457	7194749	7172956	3532501	7865742	6059432	8293076	7676374	7907452	6851275	7992326	7822661	9211158	7482333	8920384	7429141	8239058	7864371	10405184	8914908		1000114	1346528		686240
1705	3-hydroxybutyrate (BHBA)	Lipid	Ketone Bodies	542	LC/MS Polar	254	1480	103.04	625-72-9	441	428	C01089	HMDB00357									402298			7310359	4174199	4376991	6091327	8490157	6496437	6125083	9478504	6288839	6533752	6704315	9171438	8624346	15879380	7101214	6588867	6503249	6248417	9917937	9467383
1622	3-hydroxybutyroylglycine**	Lipid	Fatty Acid Metabolism (Acyl Glycine)	62064	LC/MS Pos Early	100020211	978	162.076						1831601	1366599	1466411	1547679	852237	1518135	1009634	1529315	1793735	1366535	1313256				2097245	1547004	760302	1423761	1872111	1291338	1246022	1215578	1200905	1539157	1702990	1475089	1364230	1600927	1574925	1270950	1470133	1227284	1559178	2053661	1875302	1654181
364	3-hydroxyisobutyrate	Amino Acid	Leucine, Isoleucine and Valine Metabolism	1549	LC/MS Polar	111	1619	103.04	2068-83-9	87	10140307	C06001	HMDB00336													312838		270582			714126		526289	394029	970122	622533	574411		478840	474455		813351	215246	535946
1740	3-hydroxyoctanoate	Lipid	Fatty Acid, Monohydroxy	22001	LC/MS Neg	100000773	3446	159.103	88930-08-9	26613	24791		HMDB01954		31406								47578						89932						148821	128318	137298	114638	46886	114973	169234	177533	145523
4665	3-indoleglyoxylic acid	Xenobiotics	Food Component/Plant	63583	LC/MS Neg	100020372	2140	188.035	1477-49-2	73863	66497				44872	51404	41651	50123	33716			26204				27914	26894		23715	21862	47477	37922	29643		293778	234039	392297	352860	154193	275494	279917	386538	368854	180915	23200	176583	162567	207477	177055
359	3-methyl-2-oxobutyrate	Amino Acid	Leucine, Isoleucine and Valine Metabolism	44526	LC/MS Polar	100000936	911	115.04	3715-29-5	49	48	C00141	HMDB00019		958727	1179605	955143	1761235	830758						4942228	6124034	6252138	6897971	5856584	4578697	7032840	5282969	6244799	6514092	1524816	1831579	2400627	1387175	2125070	1085276	1648786	934722	1639116	1679254		1582714	1569597	2444633	2053386
335	3-methyl-2-oxovalerate	Amino Acid	Leucine, Isoleucine and Valine Metabolism	15676	LC/MS Neg	100000036	2064.2	129.056	1460-34-0;51829-07-3	47	46	C00671	HMDB03736		969532	1195205	1085817	1266226	1253397	155439	70514	121886		80907	11437649	12456980	11109561	14117562	12336346	10553113	14112725	11543384	12378875	13869836	4446261	3507129	3503769	3674753	7756337	3839877	3692188	3710673	3954884	6199072		1906090	1947233	2641341	2248959
411	3-sulfo-L-alanine	Amino Acid	Methionine, Cysteine, SAM and Taurine Metabolism	47089	LC/MS Pos Early	382	570	170.012	498-40-8	72886	65718	C00506	HMDB02757	309328	386181	259624		230239	326187	251825	402817	333392	291369	216744																					275152	289049	339717	338658	490521
3843	3-ureidopropionate	Nucleotide	Pyrimidine Metabolism, Uracil containing	3155	LC/MS Pos Early	1053	875	133.061	462-88-4	111	109	C02642	HMDB00026												531882	819405	900078	658605	483364	476841	1038854	594032	977570	410969	153686	379798	234444		143806		336623	515913	257744	413554
483	4-acetamidobutanoate	Amino Acid	Polyamine Metabolism	1558	LC/MS Pos Early	1113	1350	146.081	3025-96-5	18189	17180	C02946	HMDB03681													493795		345576	472281	406907	423843	358678	437776	352226	771946	286613	277877	460466	436509	272432	294982	809117	900346	697532		342833	200760	534776
485	4-guanidinobutanoate	Amino Acid	Guanidino and Acetamido Metabolism	15681	LC/MS Pos Early	100000096	2320	146.092	463-003;463-00-3	500	486	C01035	HMDB03464	1987065	2198289	2051642	1954354	2295712	2181420	2200569	2138298	1961862	2098128	1979167	2061741	2408296	2539689	2556031	2318564	2117774	2448936	2398177	2508209	2232036	2300362	2284497	2671167	2534560	2227646	2183782	2438704	2919759	2578770	3316682	1987519	2423613	2390399	2510097	2320388
162	4-hydroxyphenylpyruvate	Amino Acid	Tyrosine Metabolism	1669	LC/MS Neg	1141	1690	179.035	156-39-8	979	954	C01179	HMDB00707		267497	188776	231372	281659	363060	252813	195626	247762	146897	367840	188131	191414	175241	245585	147598	236358	193259	401585	205529	194387	225981	236749	245976	361671	354477	135822	198582	310535	812898	304118		452355	470077	535503	561611
89	4-imidazoleacetate	Amino Acid	Histidine Metabolism	32349	LC/MS Pos Early	100001207	2055	127.05	645-65-8	96215	86856	C02835	HMDB02024	214492	124270		214744	242180	107430			243968	242078		2652682	2963789	1903496	2529251	2356573	2023492	2812364	1824541	2225341	2373155	2037762	3278144	2660452	2706231	2166311	2151397	3037404	2033732	2164469	2926046	263890	396067	255604	335472	310707
295	4-methyl-2-oxopentanoate	Amino Acid	Leucine, Isoleucine and Valine Metabolism	22116	LC/MS Neg	100000551	2170	129.056	816-66-0	70	69	C00233	HMDB00695	148918	666026	749520	747206	661837	488481	409367	273152	344558	223670	356782	7043087	8385501	6739385	9494468	6935728	6591536	9374414	6640353	8400118	7735001	2785729	2301168	2805474	2996846	4165878	2353930	2369850	2926070	3211464	3734331	154662	864077	738852	1049276	763675
377	4-methylthio-2-oxobutanoate	Amino Acid	Methionine, Cysteine, SAM and Taurine Metabolism	40732	LC/MS Neg	100003712	1635	147.012	583-92-6	473	460	C01180	HMDB01553			28591		22560		17166															37739	29338	19829	55396	68854	37036	36064	28995	39374	48569		62814	159663	59234	170901
479	5-methylthioadenosine (MTA)	Amino Acid	Polyamine Metabolism	1419	LC/MS Pos Early	212	2752	298.097	2457-80-9	439176	388321	C00170	HMDB01173		1684541	2170119	1886707	2101001	1458630	147732				219895	25932838	28130508	18084856	21473092	22890998	19625132	30875918	18608252	19109864	21936528	225322	307212	270354	394738	202910	192772	191910	203300	276340	270767		6330593	7118019	7034127	7483633
3829	5-methyluridine (ribothymidine)	Nucleotide	Pyrimidine Metabolism, Uracil containing	35136	LC/MS Neg	100001446	1778.1	257.078	1463-10-1	445408	393058		HMDB00884												43053	45903	58720	51383	41617	37956	46941		62841	53111	144688	98638	79545	89179	79040	119104	91756	104097	95263	73138
498	5-oxoproline	Amino Acid	Glutathione Metabolism	1494	LC/MS Neg	1021	738.5	128.035	98-79-3	7405	7127	C01879	HMDB00267	288974400	261230768	320279776	293147008	244956320	286203840	226096864	299472000	277398880	275675808	277065312	245186432	256195840	333612128	248492208	270102592	225013376	271284576	335668832	249721088	257741024	286885504	247704368	322309184	274530784	273294240	267605392	278933920	329534208	287755072	288232224	290822400	260919744	298814528	296184896	264538624
3793	7-methylguanine	Nucleotide	Purine Metabolism, Guanine containing	35114	LC/MS Pos Early	100001456	2175	166.072	578-76-7	11361	10883	C02242	HMDB00897												1069546	1271921	1224226	1214756	1256143	992942	1394502	1107801	981366	1087701	2400666	1908186	2178112	2130930	1479672	1836545	1831995	2381046	1947954	1759168		643012	705973	602432	746735
1629	acetylcarnitine (C2)	Lipid	Fatty Acid Metabolism (Acyl Carnitine, Short Chain)	32198	LC/MS Pos Early	100000802	2282	204.123	5080-50-2	1	5406074	C02571	HMDB00201												5309908	4978231	6764389	8223685	9118863	3828934	6478324	6415657	6810104	6469978	1239058	1598314	3456164	3372382	2582954	788614	1195647	3625251	2640538	5628101
1281	aconitate [cis or trans]	Energy	TCA Cycle	46173	LC/MS Neg	100001359	580	173.009							89810	41842	94313	25479	98202	80706		95641		120977	5112614	5019811	5849434	5850814	5019744	4790932	5805881	5614103	5528550	5311510	3945685	3266667	2919466	2580320	5126076	3807489	3052060	2456947	2766313	4842565		111635	65685	108453	57598
3756	adenine	Nucleotide	Purine Metabolism, Adenine containing	554	LC/MS Pos Early	880	2221	136.062	73-24-5	190	185	C00147	HMDB00034	3039847936	2930873856	2956249600	3089500416	2887832576	2929353472	2477138944	2820594176	2581419264	2679438848	2863270144	2603561216	2655027968	2727919360	2630817792	2478640128	2456607744	2688912640	2527043072	2514004480	2466517760	2155606784	2267379456	2278554624	2318837504	2155369216	2074796032	2336775680	2327953920	2180499712	2496985600	2936336128	2591670272	2662722816	2655330304	2620487680
3755	adenosine	Nucleotide	Purine Metabolism, Adenine containing	555	LC/MS Pos Early	798	2169	268.104	58-61-7	60961	54923	C00212	HMDB00050							7835414	4549871	6107358	16829492	1356219		124791			263313		673805	504997	310103	383123		135725										138099
3748	adenosine 5'-monophosphate (AMP)	Nucleotide	Purine Metabolism, Adenine containing	32342	LC/MS Pos Early	209	1013	348.07	149022-20-8	6083	10239183	C00020	HMDB00045							358483	1161588	1423441	469123	607952						74979					77669		600544	775769				830734	578042	250261		236283	419616	345872	429492
28	alanine	Amino Acid	Alanine and Aspartate Metabolism	1126	LC/MS Pos Early	811	1700	90.055	56-41-7	5950	5735	C00041	HMDB00161	167806448	174081536	171322896	179635856	157288608	180339264	157262944	157410384	162928128	155998144	164461056	765549952	778805696	869733824	823800768	872018752	706702272	853894208	839050944	869818048	790517824	629593408	818824320	873090560	848023168	779264256	653952960	743461824	947299200	772725184	938406848	172425808	198503568	214792896	251613728	249102736
3742	allantoin	Nucleotide	Purine Metabolism, (Hypo)Xanthine/Inosine containing	1107	LC/MS Polar	1002	1672	157.037	97-59-6	204	199	C02350	HMDB00462												1035666	763077	1249442	895559	1146127	1257086	1385491	1134695	2126927	1063433	1479002	1081208	1043766	1201629	943275	906704	600291	2887043	1944527	1333650
299	alpha-hydroxyisocaproate	Amino Acid	Leucine, Isoleucine and Valine Metabolism	22132	LC/MS Neg	100000706	1840	131.071	10303-64-7	83697	75520	C03264	HMDB00746							1185019	1585868	1621627	873586	549355	140432	127153	177203	153924	158338	153334	137966	125599	152222	145760	45300392	44263408	40559152	44031348	20653854	39211628	51868088	37995320	45169604	21843188
360	alpha-hydroxyisovalerate	Amino Acid	Leucine, Isoleucine and Valine Metabolism	46537	LC/MS Polar	100001300	1052	117.056	600-37-3	99823	90190		HMDB00407							1799061	1193164	1716418	1647981	623483	2297978	4326749	4354119	4552764	5306795	3163908	5429387	4844200	4819844	7045046	38510168	38356916	43164632	43836212	20034754	32348828	40263180	37431108	45956572	20885242				82001
44	alpha-ketoglutaramate*	Amino Acid	Glutamate Metabolism	62101	LC/MS Polar	100002397	1916	144.03	18465-19-5					30461302	27936048	30600708	26507046	37103356	26947362	37561668	36708044	31609634	39621000	26041686	21705570	20011828	19104696	24701308	17879394	21162676	19289764	18056678	23962644	19784270	32448432	29820180	27429832	31801928	28760740	33676436	29745508	19883922	25502004	27817678	35264024	36743256	41204124	29822278	38769196
1285	alpha-ketoglutarate	Energy	TCA Cycle	528	LC/MS Polar	93	2700	145.014	305-72-6;328-50-7;22202-68-2	51	50	C00026	HMDB00208	2456860	7158741	10547898	4540421	8205844	4754879	7207360	8579939	9274539	7872427	3104365	75146176	68741000	62696100	33327114	58410316	66110068	78501448	63791832	70049880	58613068	94012232	96339344	93695968	82394832	76459224	91384520	101608528	65502844	88197728	84379920	1533228	58218492	59217552	75496184	66415284
4009	alpha-lipoate	Cofactors and Vitamins	Lipoate Metabolism	47892	LC/MS Neg	100000141	3651	205.036	1077-28-7	864	841	C00725	HMDB01451	212612	215681	259815	192918	225579	203932	195428	234483	210566	208571	230526				16131			25021		28026		43957			21603					19062		197079	190813	211970	236912	205927
1125	arabitol/xylitol	Carbohydrate	Pentose Metabolism	48885	LC/MS Polar	100006430	1932.4	151.061		6912		C01904			820256	96103	734836	34016	999071												80761	1134622		1142577	197046				109697	259958		171686		828821		51231516	1820698		1387016
1131	arabonate/xylonate	Carbohydrate	Pentose Metabolism	48255	LC/MS Polar	100006115	2700	165.04						1954931	3277999	5190813	2022764	2857211	1870271	1889773	1850162	2517366	903224	2639657	5821935	6115293	6101788	4397174	5712395	5772117	6423373	6582942	6952609	5865976	5081260	5814437	5261602	4248035	5545711	5079944	5206824	3935393	4232199	5693117	1152045	4145684	5128762	4716063	3567395
449	argininate*	Amino Acid	Urea cycle; Arginine and Proline Metabolism	57461	LC/MS Pos Early	100002769	2150	176.103	157-07-3	160437	140984		HMDB03148							1658762	3098238	3153708	1923695	654148											2781293	2532475	3362620	3935831	691209	2048240	2525598	2607089	2760657
413	arginine	Amino Acid	Urea cycle; Arginine and Proline Metabolism	1638	LC/MS Pos Early	231	2825	175.119	1119-34-2	232	227	C00062	HMDB00517	5303617536	5235478528	5213474816	5469711360	5039718912	5168337920	4979281408	5327180800	5125134336	5175186944	5153558016	5060432384	4991822848	4928599040	4938438144	4760974336	4596320256	4963575808	4704071168	4700573696	4852051968	4815710720	4776515584	5041617920	4789051392	4642210816	4521570816	4836025856	5101420032	4723104256	5123650560	5099090944	5197439488	5005857792	5307360768	5150894592
414	argininosuccinate	Amino Acid	Urea cycle; Arginine and Proline Metabolism	15497	LC/MS Pos Early	232	2745	291.13	156637-58-0	16950	805	C03406	HMDB00052												413352	557416	415987	355339	750111	370884	448764	861977	329313	375061	870068	390679	640002	372564	350815	306771	471902	494008	453497	340464
39	asparagine	Amino Acid	Alanine and Aspartate Metabolism	512	LC/MS Pos Early	917	1225	133.061	70-47-3	6267	6031	C00152	HMDB00168	444541152	439061888	441012192	468521216	414505728	439971360	355951840	429776448	369131712	390210560	409338944	441805952	428608832	430588064	409652864	391211872	373470784	435447360	383890368	397548448	368919040	306194144	319750880	333827232	299027232	330542688	282150656	325509728	328758336	312560896	378468800	431959968	341669024	356575488	373970016	364909792
35	aspartate	Amino Acid	Alanine and Aspartate Metabolism	443	LC/MS Pos Early	234	1165	134.045	56-84-8	5960	5745	C00049	HMDB00191	85415792	84869160	86186792	92256232	81579912	85071232	75297328	87779856	82901600	88238496	80704496	1598295	2108042	2358274	1681958	1967088	1804494	2336742	2821721	2362880	2325502	2960746	2692826	8510964	8780035	2163262	3044919	3176685	10318810	8913410	2759301	84077336	78323144	79820744	85133464	80040560
4054	benzoate	Xenobiotics	Benzoate Metabolism	15778	LC/MS Neg	100000008	1750	121.029	65-85-0	243	238	C00180	HMDB01870		612296	962962	730700	710454	787656	709369	617988	797837	474023	643678	691525	487328	648363	817421	617781	565902	677410	573104	565035	488984	931189	474142	746929	703394	1439858	576498	715163	771489	680008	622461	284619	638550	759783	630445	1022804
3844	beta-alanine	Nucleotide	Pyrimidine Metabolism, Uracil containing	55	LC/MS Pos Early	244	1905	90.055	56-41-7;107-95-9	239	234	C00099	HMDB00056												1409300	602512	961782	999496	1204347	1161557	1257018	1363171	1603396	1781440	1874684	1647424	1307615	2018551	1355448	1602687	841042	1089624	1890050	1490459
6	betaine	Amino Acid	Glycine, Serine and Threonine Metabolism	3141	LC/MS Pos Early	799	1064	118.086	107-43-7	247	24219951173	C00719	HMDB00043	2124665	11290135	6223943	4491676	4698227	5249356	4774605	14582433	8669424	7347166	3320960	345301952	249874656	350849952	312234624	240000208	301381248	243352384	284440160	297842304	218827056	240968336	187676976	268919296	235000592	198344848	226380032	176376544	282035424	222296560	229734352	2317003	4178479	3721485	3054187	2445223
3977	biotin	Cofactors and Vitamins	Biotin Metabolism	568	LC/MS Pos Early	251	2253	245.095	58-85-5	171548	149962	C00120	HMDB00030	1927893	1911914	1912753	2022734	1791044	1844073	1641503	2128190	1660249	1881649	1903412	1880017	1809886	2129387	1968163	1735943	1510684	1722722	1574457	1729029	1587834	1478656	1789217	1802526	1793058	1330186	1312216	1753674	1880303	1551244	1915974	1929125	1488672	1937134	1833825	1909224
1699	carnitine	Lipid	Carnitine Metabolism	15500	LC/MS Pos Early	100000007	1978	162.112	461-05-2	10917	10455	C00318	HMDB00062												1696373	1260645	2179296	2978849	1638472	1409438	2465376	2083553	3256729	1479238		485993	680808	843859	653348	121542		1303338	795372	758845
78	carnosine	Amino Acid	Histidine Metabolism	1768	LC/MS Pos Early	249	2942	227.114	305-84-0	439224	388363	C00386	HMDB00033												877865	1137420	1190011	1017844	905148	787931	1201069	984391	1317988	782670	263319	243554	323005	223687	321961	141769	292922	360510	317124	506632
2868	cholesterol	Lipid	Sterol	63	LC/MS Pos Late	266	2707	369.352	57-88-5	11025495	4937803	C00187	HMDB00067												127170	360480	395604	407976	235305	222601	146107	180043	355569	173263	121461		231311	230755	250694		126525	459304	284560	202462
1965	choline	Lipid	Phospholipid Metabolism	15506	LC/MS Pos Early	1256	1961	104.107	67-48-1	305	149278	C00114	HMDB00097	1157931776	1115645056	1132708352	1179011712	1090918656	1155827456	1096949248	1124813056	1105704064	1104888704	1094590208	1049099008	1001443840	1008395072	1006297856	941241536	956886912	965731520	997227392	988976448	995407680	1045996992	1003637888	1113761152	1082246528	952893184	993501248	984273344	1153700480	1060722560	1060100928	1115845120	1012929088	979078720	1088577792	1008124224
1966	choline phosphate	Lipid	Phospholipid Metabolism	34396	LC/MS Pos Early	267	700	184.073	72556-74-2	1014	119298	C00588	HMDB01565							603746			774020		25149276	26882872	32852156	40000216	38054260	36741272	37344020	49198772	39101064	53439900	13677509	15914059	24335376	23349928	34017176	14674444	15880952	25482254	20436936	35594784		2997802	3463729	3868905	3295371
1279	citrate	Energy	TCA Cycle	1564	LC/MS Neg	1124	582	191.02	77-92-9	311	305	C00158	HMDB00094	29069	281114	94258	260485		259195	231144	553224	322588	93444	515479	25989724	24151222	27272156	28002440	23603878	23522240	27467796	25493550	27713140	22096756	10507123	9133418	6522376	5876333	20259422	9989869	9307471	4159899	5462103	20514252		244833	148667	304162	52286
455	creatine	Amino Acid	Creatine Metabolism	27718	LC/MS Pos Early	1221	1947	132.077	57-00-1	586	566	C00300	HMDB00064												28315172	25675862	30472114	28196892	32732806	26161104	31084822	27300804	34225000	27893876	27436116	26725006	28534360	28746956	33066352	22771440	25426100	31947780	29852746	35205964
456	creatinine	Amino Acid	Creatine Metabolism	513	LC/MS Pos Early	275	2055	114.066	60-27-5	588	568	C00791	HMDB00562	570439	324309	808285	289556	573377	533541	571470	302737		346030	165715	13465429	12932533	17351416	14381362	13665645	13264444	15175334	12676918	26225060	11284395	17932500	14275687	15071600	13826392	12147735	11656700	11685702	26043590	22333032	20488252		183014	254662	271707	122192
388	cystathionine	Amino Acid	Methionine, Cysteine, SAM and Taurine Metabolism	15705	LC/MS Pos Early	310	2270	223.075	535-34-2	439258	811	C02291	HMDB00099														189363	146080			193329		228199	103473	163503	185588	166743	154491				202412	299840
390	cysteine	Amino Acid	Methionine, Cysteine, SAM and Taurine Metabolism	1868	LC/MS Pos Early	800	1475	122.027	52-90-4;56-89-3	5862	5653	C00097	HMDB00574	8216431	8431414	9886414	9617779	9401131	8731885	7194510	9310692	8043515	9262108	7335466	11532407	11561507	8505656	10238700	10229768	9293345	11863537	9403306	11024518	9510441	16055470	13691589	12473837	15370045	9039534	12153547	14410803	13457865	13953884	14066286	7130058	6929541	9374356	9697537	8378698
395	cysteine s-sulfate	Amino Acid	Methionine, Cysteine, SAM and Taurine Metabolism	22176	LC/MS Polar	100000808	2273	199.969	1637-71-4	115015	102939	C05824	HMDB00731	9540905	7644423	9731361	7805910	9501227	7669080	6865004	8114188	7571282	6924941	7127213	5977215	5850134	6556899	3202131	5259056	5848276	6869803	7088429	7324080	5802804	4839075	4463395	4788929	4309771	5128687	4426047	4306291	4538383	4394248	4938758	7342900	8878252	8597400	8785469	7528169
402	cysteine sulfinic acid	Amino Acid	Methionine, Cysteine, SAM and Taurine Metabolism	37443	LC/MS Pos Early	100002113	597	154.017	207121-48-0	109	107	C00606	HMDB00996	345389	364685	378684	368057	380205	425284	546501	457813	386009	457015	361972																					342768	822090	497510	552607	500180
492	cysteine-glutathione disulfide	Amino Acid	Glutathione Metabolism	35159	LC/MS Pos Early	100001437	2465	427.095	13081-14-6	4247235	3455404		HMDB00656															153784	252246	157844	181625		166691	342443												204372	237011	197445	288977
496	cysteinylglycine disulfide*	Amino Acid	Glutathione Metabolism	62103	LC/MS Pos Early	100002466	2547	298.053	70555-24-7		17215992		HMDB00709	485977	297641	260026	378953	268267	365409	228100	319634	282721	215318	379082	757492	904288	594769	910047	1129740	651956	1273132	850903	877271	1165945										222130	514188	331971	414392	309084	272392
396	cystine	Amino Acid	Methionine, Cysteine, SAM and Taurine Metabolism	56	LC/MS Pos Early	279	2000	241.031	56-89-3	67678	575	C00491	HMDB00192	242072224	244431376	252672304	255228304	228961664	260058256	209491936	246858528	224090080	232363328	230687952	207069744	225805968	235065008	210719584	203902480	185104080	223375104	202131392	213753344	187879568	187652320	190775952	211158064	220131984	179351200	187032480	206409312	219316704	207739280	228289264	235856752	174325312	205992592	221698144	212803264
3855	cytidine	Nucleotide	Pyrimidine Metabolism, Cytidine containing	514	LC/MS Pos Early	827	2124	244.093	65-46-3	6175	5940	C00475	HMDB00089							367449	151126	286084	195067	458834	1004517	954019	1203972	985778	1100379	889741	930486	1298093	1365453	1206159	6130994	3106135	4986713	6516597	3684683	7435409	2963877	5408568	4990320	6379563			172589	132692	97144
3851	cytidine 5'-monophosphate (5'-CMP)	Nucleotide	Pyrimidine Metabolism, Cytidine containing	2372	LC/MS Pos Early	282	835	324.059	63-37-6	6131	5414497	C00055	HMDB00095							159907	698992	752346	240355	417997										75107				321537	187844			251934	149583	248649
3856	cytosine	Nucleotide	Pyrimidine Metabolism, Cytidine containing	573	LC/MS Pos Early	881	2060	112.051	71-30-7	597	577	C00380	HMDB00630																						225941	255216	216963	252715			250842	249349	333291
1698	deoxycarnitine	Lipid	Carnitine Metabolism	36747	LC/MS Pos Early	100001662	2052	146.118	6249-56-5	134	705	C01181	HMDB01161												1390550	1324155	1673284	2298583	2009278	1071613	1703759	1221837	1243391	1338619	555811	255571	637434	707218	576610			889876	611591	839561
473	diacetylspermidine*	Amino Acid	Polyamine Metabolism	62105	LC/MS Pos Early	100020242	2510	230.186			25944163									1247039	3059442	3739036	3142243	1629487											2168487	3367331	5167371	3907367	2629353	2626035	3232389	5222122	4263411	2910036
3811	dihydroorotate	Nucleotide	Pyrimidine Metabolism, Orotate containing	601	LC/MS Polar	923	1910	157.025	155-54-4	648	628	C00337	HMDB03349	349072	571135	810275	475267	876588	355312	14835904	17907208	11618516	11988297	7268532											64255916	148805776	46406016	71705352	36458236	50497624	146216032	32750696	76079560	54517660	316420	20616670	42639864	19987636	25135480
428	dimethylarginine (SDMA + ADMA)	Amino Acid	Urea cycle; Arginine and Proline Metabolism	36808	LC/MS Pos Early	100001810	2850	203.15	102783-24-4	123831	110375	C03626	HMDB01539												22384596	21026040	24043272	24100482	21897468	19146884	23648196	21992044	25569008	22567284	19319518	18973872	22583722	19720256	21321548	16546038	18024484	26604204	23127296	26721030
4375	erythritol	Xenobiotics	Food Component/Plant	20699	LC/MS Polar	100000846	1491	167.056	149-32-6	222285	13835932	C00503	HMDB02994												143594	100805	161200	136982	220306	286379	157691	194361	252876	180309	572313	323545	527015	321289	375988	394239	303886		396728	270678
1271	erythronate*	Carbohydrate	Aminosugar Metabolism	42420	LC/MS Polar	100001320	2186	135.03	88759-55-1	2781043	2061231		HMDB00613	6569698	5827393	6981387	6078418	6951043	4507511	4576802	8069681	4949100	7360451	5643557	64233556	68488344	74592064	55514940	66313536	60542908	77988760	74491200	90759224	67993136	61523896	63566816	67342464	63777748	69226552	55365996	60166448	49221812	70969512	74434888	6844957	15113899	18553532	13187758	16025668
346	ethylmalonate	Amino Acid	Leucine, Isoleucine and Valine Metabolism	15765	LC/MS Polar	2054	2785	131.035	601-75-2	11756	11263		HMDB00622								388531				709182	765838	540375	541527	420280	729892	890524		701434	869464	413727	518908	387431	603216	780901	824610	666112	236027	899591
3979	folate	Cofactors and Vitamins	Folate Metabolism	1826	LC/MS Neg	328	1467	440.132	59-30-3	6037	5815	C00504	HMDB00121	425511	443504	506557	465102	463570	543998	493077	480100	480969	412649	470545	454794	462703	525389	443378	489413	491483	492828	441942	518572	498970	529919	444864	487708	456532	485027	433967	474101	488575	475801	455905	408411	464775	513853	472396	520157
1189	fructose	Carbohydrate	Fructose, Mannose and Galactose Metabolism	577	LC/MS Polar	878	2065	179.056	57-48-7	5984	5764	C00095	HMDB00660	2197592	2472340	1719757	2796177	2676888	2693065	1332816	714643	1210233	789822	1347108	14589849	6045601	10629677	8185101	11894194	15101296	6978941	10065614	11780623	15942136					323524					279367	2432842	2074129	1033619	1260485	1102572
112	fructosyllysine	Amino Acid	Lysine Metabolism	46227	LC/MS Pos Early	100005373	2784	309.166	21291-40-7	123708	110281			67638144	65060580	56708788	69846448	66932800	59340388	46716288	56007752	42513276	49175892	66688148	48136012	43526260	40944920	40521432	35515248	36304964	36330448	29169552	54309524	34966564	85594	299478	277654	249419	9880182	165721	291993	425895	222377	10352192	79604928	2926745	2381971	5655524	3304118
1289	fumarate	Energy	TCA Cycle	1643	LC/MS Polar	330	3084	115.004	100-17-8	444972	10197150	C00122	HMDB00134							305790		126218		184646	3018182	2643239	2656095	1286664	2794575	2773332	2687360	2920221	2794575	2647676	3488545	2662645	2969974	3002633	2938145	3127132	2442954	1891227	3058213	2608933		764854	707974	586516	627111
555	gamma-glutamyl-alpha-lysine	Peptide	Gamma-glutamyl Amino Acid	55015	LC/MS Pos Early	100010901	2784	276.155		65254	58747														217543		259481			225513			98829		248636		198120			227846		287715	232462
547	gamma-glutamylalanine	Peptide	Gamma-glutamyl Amino Acid	37063	LC/MS Pos Early	100001843	1986	219.098	5875-41-2	440103	389104		HMDB29142												1357981	1131118	1006614	869107	654893	1149157	1294515	1321634	1017541	780171	371027	467374	515563	375858	749359	493547	275065	310950	271896	601051
550	gamma-glutamylglutamine	Peptide	Gamma-glutamyl Amino Acid	2730	LC/MS Pos Early	1140	1430	276.119	10148-81-9	150914	133013	C05283	HMDB11738	6134322	6918585	8655567	9166142	7315941	7387360	5577610	8592236	6297991	7369093	6273314	171834144	168899904	127561984	125269792	97701760	141187632	158065600	131531360	117136896	98639320	128086104	85845864	90207616	85052232	94175216	112409072	100402232	81295144	95225312	116372800	5794848	6130091	7508290	9232595	6058354
552	gamma-glutamylhistidine	Peptide	Gamma-glutamyl Amino Acid	18245	LC/MS Pos Early	1235	2740	285.119	37460-15-4	7017195	5380197														414011	351177	322395	241710		388956	441417	355594	304294		417586		331369	262313	177000	260247		345562	261878
553	gamma-glutamylisoleucine*	Peptide	Gamma-glutamyl Amino Acid	34456	LC/MS Pos Early	100001485	2940	261.144		14253342	21403145		HMDB11170	1097679	1114057	1189267	1119429	1106155	1125910	704881	592323	394917	628011	908541	2461542	1976188	2335756	2009607	1599546	1877310	2158716	2067011	2138122	1516562	437716	395937	391974	450271	848330	366058	395215	525321	293140	1173866	1164131	725001	1194116	973241	1187803
554	gamma-glutamylleucine	Peptide	Gamma-glutamyl Amino Acid	18369	LC/MS Pos Early	1268	2991	261.144	2566-39-4	151023	133115		HMDB11171	298736	389710		291463	385940	253741				123383	242021	1013004	937050	946990	693469	628093	827908	840746	754209	890424	547082					298919			179711			285699	184253		297619	282590
557	gamma-glutamylmethionine	Peptide	Gamma-glutamyl Amino Acid	44872	LC/MS Pos Early	100001313	2640	279.101	17663-87-5	7009567	5373147		HMDB29155												3163230	2594867	2338120	2457071	1579105	2815877	2852108	2353412	1996751	1271954	272035	260099	223496	217795	477225	298615	236250			453089
563	gamma-glutamylserine	Peptide	Gamma-glutamyl Amino Acid	54914	LC/MS Pos Early	100009231	1351	235.092	5875-35-4		18691889						894671		920164				653179		3073032	2581142	2058684	2288481	1715844	2480658	2160787	2424665	2521412	1393109	2813750	754714	1913980	901841	1076558	1289679	1724756	1625082	1541280	1436447			1038552
559	gamma-glutamylthreonine	Peptide	Gamma-glutamyl Amino Acid	33364	LC/MS Pos Early	100001314	1750	249.108	5652-48-2	76078708	21403107		HMDB29159												265514	250526	351502	190345	204480	220429	272504	308603	334623		121146		165213	189537		131167	126549	221049	177240	259676
562	gamma-glutamylvaline	Peptide	Gamma-glutamyl Amino Acid	43829	LC/MS Pos Early	100001126	2700	247.129	2746-34-1	7015683			HMDB11172	3357059	3417904	3376028	3456045	2876034	3222244	1314024	1549687	1133896	1319349	2503304	3651548	4376354	4042132	3848617	3723301	3364042	4202318	3543096	3557457	3483716	957399	724232	694398	764670	2142604	814888	741325	717208	621326	3131270	2989177	3990039	5175697	4423277	4132174
4291	gluconate	Xenobiotics	Food Component/Plant	587	LC/MS Polar	338	2922	195.051	527-07-1	10690	10240	C00257	HMDB00625	4854986	6005841	5174975	4932719	5719225	4555577	12461170	12130649	10096382	16990740	18924762	4921075	5700666	4536485	2768260	4754728	5239361	5812669	5548988	6049828	4517105	8468414	4497287	6269540	6922695	14281649	5870903	4317370	5208362	5795507	13375144	3561624	6686336	6389244	5204122	6831881
1071	glucose	Carbohydrate	Glycolysis, Gluconeogenesis, and Pyruvate Metabolism	20488	LC/MS Polar	572	2342	179.056	50-99-7	5793	71358	C00031	HMDB00122	1834841600	1825283840	1991782400	1814095104	1874943360	1831074432	1387305216	1798701824	1497370368	1496146944	1649407232	1366256000	1310587136	1318962432	1089565312	1219830656	1167387648	1368061056	1128277504	1424513152	1089654784	372436	1580302	425126	1009696	596292480		820138		921064	634210240	1810455168	335880960	316259968	514929888	347321600
1247	glucuronate	Carbohydrate	Aminosugar Metabolism	15443	LC/MS Polar	100000257	3233.3	193.035	207300-70-7	444791	58552	C00191	HMDB00127												1029752	517624	1018145	473319	1271696		641829	760170	668730			553846	539133	453607			411214	150165	427751	723956
42	glutamate	Amino Acid	Glutamate Metabolism	57	LC/MS Pos Early	561	1500	148.06	56-86-0	611	591	C00025	HMDB00148	604403776	611543040	609171136	637279808	580980224	592383552	590044096	633630336	618324224	665326784	588686336	112516112	127307696	114837720	108206376	110392688	108814344	156108176	148084976	124091528	141098320	127211312	118989728	192532576	185482400	74233104	107189984	122799840	228813904	159482464	74856832	575468352	691125504	686198656	724904000	694433664
43	glutamine	Amino Acid	Glutamate Metabolism	53	LC/MS Pos Early	563	1291	147.076	56-85-9	5961	5746	C00064	HMDB00641	8487120896	9108987904	8290434560	9281294336	8663152640	8657920000	9097520128	8772175872	8561561600	8761866240	8680788992	8631669760	8269555712	7698931200	8072357376	7923740672	7657300480	8059628032	7056072192	7720462336	7574790144	8487081472	7681868288	7740178944	7579687936	7629549568	7639898624	7660530176	7885873664	7817873920	8254000128	8185811968	8545195008	7607103488	8318592512	8215035392
5408	glutamine conjugate of C6H10O2 (2)*	Partially Characterized Molecules	Partially Characterized Molecules	63660	LC/MS Pos Early	100020262	2383	243.134												455661	438508	409842	308871	141464								125199			175270	246099	192303	188718	168167	161899	247306	233971	236026
1480	glutarate (C5-DC)	Lipid	Fatty Acid, Dicarboxylate	396	LC/MS Polar	339	2900	131.035	110-94-1	743	3618533	C00489	HMDB00661	91085	306936	425803				248012	226161								222382	361895	280382	348922	219501	307329			127077	842088		218770	325321		606203			550484	223991	595514	383185
1091	glycerate	Carbohydrate	Glycolysis, Gluconeogenesis, and Pyruvate Metabolism	1572	LC/MS Polar	1052	2070.4	105.019	600-19-1	752	732	C00258	HMDB00139	2138922	2227696	1992977	2106838	2650319	2233323	15396719	16477827	17185988	21620894	7593117	2306403	2314313	3175507	2140574	3232029	2928785	3229206	4205483	4128647	4032377	59817912	91297832	52745936	72433920	20518336	54902716	82444376	36374096	70970520	21459262	2428581	3813304	5724478	4133826	3745140
2531	glycerol	Lipid	Glycerolipid Metabolism	15122	LC/MS Neg	1254	758	91.0401	56-81-5	753	733	C00116	HMDB00131	511958	961105	3480476		1546328	124787				2182604	1591728	507563	2840267		2690763			13475446	2908990	16465097								426648				282008	6686457	109677328	4614982	121609720
2532	glycerol 3-phosphate	Lipid	Glycerolipid Metabolism	43847	LC/MS Pos Early	100000258	580	173.021	29849-82-9	754	734	C00093	HMDB00126							2868239	2238018	3063860	3779343	914160	2235533	3262708	3624275	4254251	5346060	2159819	4145322	6065285	3727784	6024032	4897089	6255453	7793991	6463327	6626575	5150391	6313800	7719645	6448989	8766751		901223	1298190	1476362	1558712
1973	glycerophosphoethanolamine	Lipid	Phospholipid Metabolism	37455	LC/MS Pos Early	100001620	659	216.063	33049-08-0	123874	110410	C01233	HMDB00114													985028	1343848	2243415	2496814	2228708	2783024	2819594	2413641	3115668	1706858	3184548	4161823	3716627	4078075	1641171	3207846	4510433	3340537	3829083
2537	glycerophosphoglycerol	Lipid	Glycerolipid Metabolism	48857	LC/MS Polar	100001619	2430	245.043		439964	388990	C03274									297072		388657				144589		113740		40709	220150	39850	310409	977386	627408	498050	946450	715134	975031	600301	989224	843859	379788
1975	glycerophosphoinositol*	Lipid	Phospholipid Metabolism	52307	LC/MS Pos Early	100001621	516	335.074	16824-65-0	167572																	124487		577702		118006	367697		682396		277870	348040	206313	627942	68278	240766	328094	255514	710345
1969	glycerophosphorylcholine (GPC)	Lipid	Phospholipid Metabolism	15990	LC/MS Pos Early	100000269	672	258.11	28319-77-9	71920	571409	C00670	HMDB00086		521161										6524480	10660446	9824245	13314216	14628148	13385522	15662866	14474823	11605390	16378984	6945038	12212624	14835997	11667721	13181788	6852148	11904729	18275808	10555010	13203929		4057425	3342746	4859440	4035043
1974	glycerophosphoserine*	Lipid	Phospholipid Metabolism	57404	LC/MS Pos Early	100015666	577	260.053		3081457	2339060																245737	230894	338993		147734	358181	227542	213555	220635	356125	388206	306392	409333	261694	246257	552441	326443	393518
1	glycine	Amino Acid	Glycine, Serine and Threonine Metabolism	58	LC/MS Pos Early	340	1375	76.0393	56-40-6	750	730	C00037	HMDB00123	41210520	39573952	41492848	44731732	39553176	41153448	37869976	41165804	37498680	40096836	39426984	50249000	49446888	53499488	51897664	47480112	43394112	52045520	51513892	51317228	46478288	47470136	46487480	50903956	48753876	46591044	41612552	45921528	56397068	48174884	57084608	39934452	40678172	41611684	43390128	41518208
3791	guanine	Nucleotide	Purine Metabolism, Guanine containing	32352	LC/MS Pos Early	172	2032	152.057	73-40-5	764	744	C00242	HMDB00132			185316		186105	278544	713828	540951	457522	538684	969466	1108081	1267860	797652	861265	809857	1399457	920686	1208667	1441623	824329	1971992	1381690	1702634	1804642	1082151	2128688	899244	1224463	1640011	1534407		2588565	3174816	3200555	3631164
3951	gulonate*	Cofactors and Vitamins	Ascorbate and Aldarate Metabolism	46957	LC/MS Polar	100001586	2750	195.051	20246-53-1	152304	7969943	C00257	HMDB03290		295400		187716		95670	109233					549510	404268	676757	455074	503750	517866	634691	630908	1016469	571714	920856		649426	298656	586285		324781	687795		718013		232478
5267	HEPES	Xenobiotics	Chemical	21248	LC/MS Neg	100000843	1022	237.091	7365-45-9	23831	22278			1730934400	1792135680	1781809792	1804078336	1734805632	1880354688	1724808704	1845996800	1758466560	1615750400	1704913408	1651321088	1629426432	1838422272	1586844160	1635950080	1645385600	1720505472	1718896512	1663357568	1652429696	1792741120	1606953216	1792627456	1667184256	1634989696	1636857216	1707481984	1704248832	1701680128	1735426816	1665785344	1615811072	1711061248	1826488064	1685558784
4040	hippurate	Xenobiotics	Benzoate Metabolism	15753	LC/MS Neg	100000014	2106.9	178.051	495-69-2	464	451	C01586	HMDB00714												130493	135838	207077	151020	158075	171299	177867	153581	324536	140886		21683			73203					81519
66	histidine	Amino Acid	Histidine Metabolism	59	LC/MS Neg	355	755.9	154.062	5934-29-2	6274	752	C00135	HMDB00177	19889100	18844670	20366142	17851478	20874056	16806498	21001174	21554750	19823594	19920292	18327702	17918670	18758692	19607762	19633792	17565620	20571764	20494646	19896784	20723842	21255664	24853304	20125794	20457176	20588544	20659914	21093182	20502366	23204176	21086344	19539214	19016620	18949308	19907558	21129640	19272888
423	homoarginine	Amino Acid	Urea cycle; Arginine and Proline Metabolism	22137	LC/MS Pos Early	100000961	2882	189.135	156-86-5	9085	8732	C01924	HMDB00670												935575	1074285	1726933	1031519	667965	523652	847009	943607	1401444	453603	1326596	694540	872363	370371	737354	1021522	525833	1462734	1179092	964581
404	hypotaurine	Amino Acid	Methionine, Cysteine, SAM and Taurine Metabolism	590	LC/MS Pos Early	358	724	110.027	300-84-5	107812	96959	C00519	HMDB00965												1341325	613682	1029539	1206024	747432	1296159	923972	1055618	1284960	727719	1508221	959699	1167838	1264154	953458	1289526	725931	1223081	1476896	854316		316793	281483	286869	280717
3731	hypoxanthine	Nucleotide	Purine Metabolism, (Hypo)Xanthine/Inosine containing	3127	LC/MS Neg	171	1291.2	135.031	68-94-0	790	768	C00262	HMDB00157	266042	843174	366434	1421676	298529	1373500	3126679	3493573	3815442	4013829	1798633	3622221	3022500	3341092	2754867	3141872	2785263	3301085	2684243	2796358	3158730	5370340	4879126	5235385	6083462	4033213	5157648	5424356	5129672	6165244	3882761	288414	761809	1549749	1419370	1133295
77	imidazole lactate	Amino Acid	Histidine Metabolism	15716	LC/MS Pos Early	100000263	2040	157.061	14403-45-3	440129	389128	C05568	HMDB02320		921428	1265077	892374	1134328	950222									330536	237829	225169	689510	615324	685252	275655	1621936	3263885	2451683	3597143	345628	1731961	3680134	2379889	2934145	623051		2349837	2812660	4296515	3860241
266	indoleacetate	Amino Acid	Tryptophan Metabolism	27513	LC/MS Neg	100001034	2200	174.056	6505-45-9	802	780	C00954	HMDB00197																		40117	32221								26610	40821	29911	25272	28538
265	indolelactate	Amino Acid	Tryptophan Metabolism	18349	LC/MS Pos Early	100000463	2600	206.081	832-97-3	92904	83867	C02043	HMDB00671		575448	1059398	1452507	1605385	648909	208453	786707	676478	300025	187304	954209	825391	1723939	1580786	810722	1011289	1392183	1665816	2204372	837352	42941316	75715872	82725088	104212800	10892521	53634924	76321712	94322048	93994480	23169544		3303974	6671568	8649422	9165186
3730	inosine	Nucleotide	Purine Metabolism, (Hypo)Xanthine/Inosine containing	1123	LC/MS Pos Early	361	1269	269.088	58-63-9	6021	21241953	C00294	HMDB00195							52283288	44404896	69649112	54545792	15800164	1957128	1333504	1661954	1651503	1848929	2251236	1969773	1949342	2206423	2169745	9028574	4443661	8508400	8134410	7032826	11124314	3962720	7250077	7127281	7303530		254784	357153	415303	329290
1283	isocitrate	Energy	TCA Cycle	12110	LC/MS Pos Early	1206	773	210.061	20226-99-7	1198	1161	C00311	HMDB00193												1529611	1500186	2055615	1757859	1544155	1237828	1788738	1802008	1423772	1527966	1519833	1076436	1285865	838292	1292363	1118621	1078681	1234504	947820	1567208
328	isoleucine	Amino Acid	Leucine, Isoleucine and Valine Metabolism	1125	LC/MS Pos Early	376	2800	132.102	73-32-5	6306	769	C00407	HMDB00172	3157761792	3166981120	3194321408	3401042688	3087745280	3149083136	3086770432	3233871104	3148036608	3179131136	3174795776	3152061440	3028773376	3081825536	3123890432	3001567232	2873385472	3135691008	2919407360	2941024768	3009257984	2793691648	2784417280	2919517440	2787741184	2758912256	2698626304	2878627328	2991971840	2785691136	3044816640	3131782912	3201475328	3062027264	3207625984	3158031616
303	isovalerate (i5:0)	Amino Acid	Leucine, Isoleucine and Valine Metabolism	44656	LC/MS Neg	100000708	1564	101.061	503-74-2	10430	10001	C08262	HMDB00718																		211687	178615		86511												149363	234050	227935	203891
243	kynurenate	Amino Acid	Tryptophan Metabolism	1417	LC/MS Neg	98	2224	188.035	492-27-3	3845	3712	C01717	HMDB00715		47612	61768	51890	60799	34708												76180	38310	45936			40364		39869		38432	42846		50855			951239	1021022	870296	1034273
239	kynurenine	Amino Acid	Tryptophan Metabolism	15140	LC/MS Pos Early	100000265	2739	209.092	2922-83-0	161166	141580	C00328	HMDB00684	1918482	1205757	1153456	1452341	1217093	1663977	1286050	1298950	1362651	1285067	1374284	2079534	1373541	2102374	1971369	2233534	1437268	2164484	1533607	1868539	1573295	1460696	1998087	2091669	2383138	1692264	1625158	1841525	2456937	1982111	2524772	1861867	1517527	1704965	1726335	2123234
1088	lactate	Carbohydrate	Glycolysis, Gluconeogenesis, and Pyruvate Metabolism	527	LC/MS Polar	482	1468.8	89.0244	79-33-4	612	592	C00186	HMDB00190							1310032384	958975872	1338444160	1440323968	390214144	2045424128	2106575104	2606204928	2252188672	2368703488	1994075136	2261868288	2906253312	2289192448	2665748224	5537396224	5010383360	5243536896	4881119232	4348622336	5192682496	5377347584	3189213440	5534369280	4552105984
288	leucine	Amino Acid	Leucine, Isoleucine and Valine Metabolism	60	LC/MS Pos Early	397	2864	132.102	61-90-5	6106	5880	C00123	HMDB00687	2865715456	2715887872	2785950720	2846317824	2686561280	2706688768	2594640384	2767022848	2737974528	2751673088	2692594432	2660873728	2679365120	2611710976	2527890432	2447820032	2352725248	2548913152	2436647168	2544696064	2402479872	2182526208	2137996288	2238526976	2253560064	2216284928	2013797888	2138063744	2359605504	2169254144	2506779904	2687355136	2418862848	2461973248	2574739200	2477237504
97	lysine	Amino Acid	Lysine Metabolism	1301	LC/MS Pos Early	407	2850	147.113	56-87-1	5962	5747	C00047	HMDB00182	200980528	185083168	181669680	192475296	172687584	188361264	186095040	193751168	172061136	195070096	191902064	218085648	199887552	229171888	212367392	192623232	198361536	199697440	189720960	219479248	185839824	108553344	93851280	112149016	95848312	134766256	92890696	81436816	137427552	106180976	170814992	190797392	65396684	58876692	70149000	66896232
1291	malate	Energy	TCA Cycle	1303	LC/MS Neg	409	615.6	133.014	6915-15-7	525	510	C00149	HMDB00156		1255702	306965	1335521	225790	1269386	4771117	2204376	4115709	1815668	2524870	11197800	9525714	11106211	11290199	9993600	11776906	11474590	12318314	10721732	12568450	13447319	11852844	10523631	12694886	12345512	12952040	11500116	13266027	12328964	10079431		6682164	6517680	6788094	6593978
1309	malonate	Lipid	Fatty Acid Synthesis	15872	LC/MS Polar	818	3447	103.004	141-82-2;26522-22-85-0	867	844	C00383	HMDB00691	640039	1510406	790433	659975	849700		12879767	13508770	4613089	30316802	600678		1299346	1157951	1044082		1539290	1579514	1467469	3158090	1450423	9974067	14241130	4740334	16100303	8826947	11714737	14067048	5619532	16883972	2047764	499962	3114294	2299195	2921760	3070498
1194	mannitol/sorbitol	Carbohydrate	Fructose, Mannose and Galactose Metabolism	46142	LC/MS Polar	100001740	2320	181.072		5780	440	C00794	HMDB00247							8007381	7209899	8440553	15099102	1629371	5267296	5030033	6305764	5852899	6050976	5411945	7355348	6061652	13038026	4925463	2151697	2307874	679949	619019	5910410	1746181	2275577	397862	732388	8473830			156791		126346
4434	mannonate*	Xenobiotics	Food Component/Plant	62864	LC/MS Polar	100003695	2736	195.051	642-99-9	3246006	2496757			1856536	1781770	2134453	1721510	2092111	1590948	1874851	2355438	2261718	1847290	1973953	1681733	1714293	1703125	1002105	1684271	1544175	1607516	1761037	1715128	1700752	1549272	2255313	1548017	1355018	1697807	1522247	1631762	1177050	2011684	1781544	1495507	1929930	1837627	2193819	2153526
1195	mannose	Carbohydrate	Fructose, Mannose and Galactose Metabolism	584	LC/MS Polar	803	2200	179.056	3458-28-4	18950	141983	C00159	HMDB00169		165114	2779004	558537	5088133		4265539	3254519	2361585	3056953	713389	5330135	4866720	4382405	4211620	6521612	4157702	6761505	3911909	7416600	4646067					5744559					5404689	3532771	953978	216554		249614
370	methionine	Amino Acid	Methionine, Cysteine, SAM and Taurine Metabolism	1302	LC/MS Pos Early	415	2526	150.058	63-68-3	6137	5907	C00073	HMDB00696	778117376	730810560	754876992	813058304	741025408	748819648	707600128	760390144	719225472	765467648	736930624	727065344	711697856	716733184	714346752	670954112	642258176	723816768	648307520	702536640	678948992	565119296	562462912	600100800	591022976	601374464	536014976	570933248	634926848	580022976	704548160	721471104	643002112	668392256	682843904	652426432
374	methionine sulfone	Amino Acid	Methionine, Cysteine, SAM and Taurine Metabolism	44878	LC/MS Pos Early	100004635	1250	182.048	820-10-0	69961	63154																164204		145048	168588		203655	361875		122674		174651			94609		426137	291857	231981
375	methionine sulfoxide	Amino Acid	Methionine, Cysteine, SAM and Taurine Metabolism	18374	LC/MS Pos Early	100000039	1272	166.053	3226-65-1	158980	139840	C02989	HMDB02005	7705268	6216734	5720458	6441976	6817473	6776286	5554586	5761535	6317621	6215680	6087214	5909811	5859143	6257473	5567862	6016495	5118572	6011798	5369337	6717700	5995748	4792761	5673536	5712278	5899227	5390745	5067325	5186218	6147954	5479280	6584860	7073138	8480412	8144812	7846894	8790678
347	methylsuccinate	Amino Acid	Leucine, Isoleucine and Valine Metabolism	15745	LC/MS Polar	2051	2800	131.035	498-21-5	10349	9922		HMDB01844	1851977	2772045	2213771	2323710	2934841	2371240	2356433	2869946	2171637	2575919	1877856	2224967	948665	2108879	620304	2094732	2252995	1851924	2068390	2631344	1513259	2643021	3064068	2450538	3293051	2377113	2412474	2772496	1644314	2373297	2685891	1200729	2906183	3609617	2048019	2340631
2854	mevalonate	Lipid	Mevalonate Metabolism	39583	LC/MS Polar	30	1462	147.066	96949-03-0	439230	388367	C02104	HMDB00227							85589960	20214392	84902928	30484884	20782974	190729				144310	198869				307088	81771712	37286244	65316500	39352404	34263716	69273072	40112292	48769824	45981088	35492632		503176	77164		76592
2855	mevalonolactone	Lipid	Mevalonate Metabolism	48118	LC/MS Pos Early	100000772	1375	131.07	674-26-0	10428	9999		HMDB06024	468895						52184208	51605108	49072616	63215968	17616792							2294746				119660040	93363208	110277568	114052712	37562300	82775088	94512264	96228696	92548760	62905280
1936	myo-inositol	Lipid	Inositol Metabolism	1124	LC/MS Polar	363	3506.3	225.062	87-89-8	892	10239179	C00137	HMDB00211	63074124	66266264	60303144	74887048	72141792	72496256	40140764	59935332	82495440	61238092	78536888	65485692	67582792	75500720	47170776	39372512	55362040	61380696	71810208	79491864	44862256	41851316	74521448	77355376	61852764	16452030	22571378	66182076	49435148	72114216	78705592	61764448	19631154	67018052	49850200	53674192
468	N-acetyl-isoputreanine	Amino Acid	Polyamine Metabolism	62309	LC/MS Pos Early	100020487	2305	203.139																	351129	470668	358843	402429	619428		635534	198387	468578	430850	221407	507114	464973	350260	581537	184934	516293	337251		498460
30	N-acetylalanine	Amino Acid	Alanine and Aspartate Metabolism	1585	LC/MS Polar	1110	1564.8	130.051	97-69-8	88064	79449	C02847	HMDB00766								144274				1324820	821933	703132	955719	987212	1181180	915889	839711	1447880	1289033	872586	1607705	1208679	883516	859699	802576	921413	538842	974438	1072628		523881	414668	382502	622878
429	N-acetylarginine	Amino Acid	Urea cycle; Arginine and Proline Metabolism	33953	LC/MS Pos Early	100001266	2245	217.13	155-84-0	67427	60752	C02562	HMDB04620	1691896	1629138	2294436	1846830	1980347	1661870	1565720	2177115	1681772	1785508	1768050	1218283	1241780	1121780	1116210	1108647	1440213	1451202	861084	1203769	1174865	880923	848868	1314785	1051411	912038	1019465	891613	1327980	1203874	967860	1622116	3061812	2928160	3454481	3717921
40	N-acetylasparagine	Amino Acid	Alanine and Aspartate Metabolism	33942	LC/MS Pos Early	100001257	785	175.071	4033-40-3	99715	90090		HMDB06028	1955528	1601736	1934254	2181167	1715224	2003794	1717269	1907037	2078803	2391744	1965476	1318746	1193367	1286111	1377136	1423919	1024634	1541390	1162796	1256603	1271351	1452775	1496909	1959237	2462788	1104185	1466341	1463191	2159764	1865215	1752911	1960958	1673693	2325060	2095781	2025117
36	N-acetylaspartate (NAA)	Amino Acid	Alanine and Aspartate Metabolism	22185	LC/MS Polar	100000787	3143	174.041	997-55-7;997-55-7	65065	58576	C01042	HMDB00812	1199466	1139372	1368012	1426142	1399264	1729902	547966	1813069	2247652	1644097	2008063	1232869	851881	1423823	310954	1343454	478494	1028582	1298294	1074370		406972	2122621	2473662	2247236		331838	1998621	500533	1829950	1924896	921256		956057	734486	790752
1273	N-acetylglucosamine/N-acetylgalactosamine	Carbohydrate	Aminosugar Metabolism	46539	LC/MS Pos Early	100006435	715	222.097		24139			HMDB00215												2985055	4068780	5004308	4024264	5219313	2361153	4258257	5275845	3348673	4762332	413642	728707	891884	709840		712822	872999	623576	846037	320808			330759		354587
45	N-acetylglutamate	Amino Acid	Glutamate Metabolism	15720	LC/MS Polar	100000282	3106	188.056	5817-08-03	70914	1266066	C00624	HMDB01138							1950738	1290317	1234309	2905808	597497	474940	253713			315827	287532	302718		330233	320095	5785751	5825632	4645902	8561604	1980226	5170154	6069365	4736624	7350773	2089272	20149	961731	428279	810081	371730
46	N-acetylglutamine	Amino Acid	Glutamate Metabolism	33943	LC/MS Pos Early	100001253	845	189.087	2490-97-3	182230	158492	C02716	HMDB06029	7545227	7780622	9545570	8622640	9867657	8897158	8086987	8978028	8099411	9121554	8052495	7720738	7603148	5948362	6736845	6511422	6434229	6975759	4549068	6437329	7262570	5591472	5205310	5795832	5881250	5310338	5166499	5141892	5928876	5858041	6331949	7442355	12906035	12279919	14597209	14001157
69	N-acetylhistidine	Amino Acid	Histidine Metabolism	33946	LC/MS Pos Early	100001293	2065	198.087	39145-52-3	75619	68142	C02997	HMDB32055	460899	422685	586327	447748	446187	605805	703680	703190	800804	890908	406587	348399	432096	357839	402726	354551	284332	370785	245831	313182	277613	471668	516275	658578	720498	200154	416908	576220	564986	642770	471788	367408	566891	679535	774547	740186
330	N-acetylisoleucine	Amino Acid	Leucine, Isoleucine and Valine Metabolism	33967	LC/MS Neg	100001276	2325	172.098	3077-46-1	306109	2081100		HMDB61684					33391		730324	396961	370032	546349	195565									46648		927479	638392	661135	579989	247813	842700	585464	588700	850547	302895			42493
289	N-acetylleucine	Amino Acid	Leucine, Isoleucine and Valine Metabolism	1587	LC/MS Neg	1082	2400	172.098	1188-21-2	70912	64075	C02710	HMDB11756	33930		47283	30186	38398		166386	101645	113519	135102	87409	67513	76618	99201	62630	91417	92043	105392	73514	80445	93500	215471	150419	161118	156712	142074	187521	155523	156887	150388	123843		81343	64484	76900	53921
371	N-acetylmethionine	Amino Acid	Methionine, Cysteine, SAM and Taurine Metabolism	1589	LC/MS Neg	1083	1787	190.054	65-82-7	448580	395338	C02712	HMDB11745						24541	28598		23124			118146	147547	160704	141813	142738	128146	160303	159744	133761	177840	84621	55697	68633	45337	102846	72940	56809	87758	56294	95308		104146	90596	112407	97409
1259	N-acetylneuraminate	Carbohydrate	Aminosugar Metabolism	32377	LC/MS Pos Early	1162	660	310.113	131-48-6	439197	10292217	C00270	HMDB00230												1364589	990976	1155569	1531035	828018	1047169	573253	1711655	1664664	1041948	1352459	1421884	1452515	1492710	1286664	1024895	1080298	2441880	1412841	1578682
130	N-acetylphenylalanine	Amino Acid	Phenylalanine Metabolism	33950	LC/MS Neg	100001256	2597	206.082	2018-61-3	74839	67404	C03519	HMDB00512							93066	78246	140201	73893	33729	21544	22049	27241	21075	31853	21952	21272	24242	23872	26417	141995	99384	134411	83161	79355	135121	91455	148085	113126	77137			15112
434	N-acetylproline	Amino Acid	Urea cycle; Arginine and Proline Metabolism	34387	LC/MS Pos Early	100001334	1695	158.081	1074-79-9	322640	285677			645863	818241	1408698	750694	1135833	1183182	746367	588491	561090	546409			784295	676711	367240	637785	626227	848625	741370	878127	921109	1024614	779700	1245468	1017085	483121	1026067	1223083	1807003	1272600	1173852	337222	1955300	1990204	2556564	2384361
464	N-acetylputrescine	Amino Acid	Polyamine Metabolism	37496	LC/MS Pos Early	192	2230	131.118	18233-70-0	122356	109095	C02714	HMDB02064							2963719	2520187	2550624	3268004	1133092	779410				3643125		1509979	851962			2954964	2593015	3551113	2990093	1708384	3572952	2939581	3534386	2987083	1904012		1778891	2327608	2103956	2875722
10	N-acetylserine	Amino Acid	Glycine, Serine and Threonine Metabolism	37076	LC/MS Pos Early	100001851	800	148.06	97-14-3	65249	58744		HMDB02931	570604	828572	1060708	853383	901898	921732	10869860	7924243	8262073	14355803	1986216	1027779	989090	877429	992054	1080595	788337	1129872	1094612	989574	885513	5085599	4087969	5079153	6067767	2503375	4371019	4444129	4624946	5224355	3047652	985535	1406906	1494401	1609867	1659880
17	N-acetylthreonine	Amino Acid	Glycine, Serine and Threonine Metabolism	33939	LC/MS Neg	100001274	821.6	160.062	17093-74-2	152204	3841173		HMDB62557	230266	248512	230683	273683	245508	278944	438566	477117	461069	447176	328430	237506	290411	314884	264266	283117	281487	265679	308754	242885	270436	1525770	1262297	1283540	1126741	770651	1345478	1276059	1412939	1443876	798494	239930	269649	313199	279729	320774
229	N-acetyltryptophan	Amino Acid	Tryptophan Metabolism	33959	LC/MS Neg	100001254	2630	245.093	1218-34-4	700653	610602	C03137	HMDB13713								34197		32445			30460		30360					36357		76056	106072	56519	122569	32311	61457	97408	65088	114881	36666			40334
152	N-acetyltyrosine	Amino Acid	Tyrosine Metabolism	32390	LC/MS Neg	100001104	1680	222.077	537-55-3	68310	61606		HMDB00866							45279	30026		39877			23186									88967	90357	86934	76738	73017	91407	111219	104119	93146	63731
3810	N-carbamoylaspartate	Nucleotide	Pyrimidine Metabolism, Orotate containing	1594	LC/MS Polar	1108	3800	175.036	923-37-5	93072	4573859	C00438	HMDB00828							865578	2769847	589565	2003445	341029							33150		42148		5508674	25484992	3374514	14147685	2702524	5354289	15227058	3523939	2635201	2574153			1649967	213821	617125
372	N-formylmethionine	Amino Acid	Methionine, Cysteine, SAM and Taurine Metabolism	2829	LC/MS Neg	194	1543.8	176.039	4289-98-9	439750	388809	C03145	HMDB01015												42756	41929		45005	41172	51146	47595	78612	58640	44487	101949	80130	105362	93812	33996	84661	81148	127731	86002	48323		77316	78036	76174	72940
448	N-monomethylarginine	Amino Acid	Urea cycle; Arginine and Proline Metabolism	43586	LC/MS Pos Early	100004488	2845	189.135	53308-83-1	132862	117259	C03884	HMDB29416												1805643	1260643	1369421	1536340	1549266	1503941	1732165	1247872	1298602	1031848	836595	1724306	1101168	1106670	1122300	633487	1409535	1333776	1106069	1923505
3761	N1-methyladenosine	Nucleotide	Purine Metabolism, Adenine containing	15650	LC/MS Pos Early	1242	2120	282.12	15763-06-1	27476	4573813	C02494	HMDB03331												753879	696072	1009043	740856	777795	548265	795453	439385	740700	593309	298407	622799	903440	676403	923598	436830	606417	777006	788329	1321774
3737	N1-methylinosine	Nucleotide	Purine Metabolism, (Hypo)Xanthine/Inosine containing	48351	LC/MS Pos Early	100001409	1430	283.104	20245-33-4	65095	513976		HMDB02721												372425	189523	267612	294210		362064	261995		445092	249828	212474	208334	216280	207308	216946	201783	207573	177919	180856	197712
108	N6,N6,N6-trimethyllysine	Amino Acid	Lysine Metabolism	1498	LC/MS Pos Early	189	2825	189.16	23284-33-5	440120	140379	C03793	HMDB01325												3211211	3115816	4200183	4038392	3804641	2893102	3558661	3710296	4126711	3304955	3436917	2807088	3231909	3466212	3678676	2372108	3143661	5264696	3864289	4853162
3903	nicotinamide	Cofactors and Vitamins	Nicotinate and Nicotinamide Metabolism	594	LC/MS Pos Early	432	1942	123.055	98-92-0	936	911	C00153	HMDB01406	2205660	2184991	1928719	2607020	2461272	2417347		306524				7047014	7519647	9402379	8185858	6778970	7169690	8494441	7237517	11404806	5756101	367619		166197				150613				2055369	1280617	1381901	1720386	1496813
3905	nicotinamide ribonucleotide (NMN)	Cofactors and Vitamins	Nicotinate and Nicotinamide Metabolism	22152	LC/MS Pos Early	1312	766	335.064	1094-61-7	14180	13553	C00455	HMDB00229												149823	216878	239325	235921	469546	155043	289347	335557	220237	549907	529765	483798	722501	663469	887396	410811	398689	733097	559685	1205693
3906	nicotinamide riboside	Cofactors and Vitamins	Nicotinate and Nicotinamide Metabolism	33013	LC/MS Pos Early	100001310	2040	255.098	1341-23-7	439924		C03150	HMDB00855							2641688	2094724	3323597	3739636	382231	1657236	2656680	2404376	2743022	4056649	1004491	1487470	1146496	982153	3022233	7648423	6913362	8596393	8901978	7419607	6695538	6785265	8502539	7317277	5715940
3901	nicotinate ribonucleoside	Cofactors and Vitamins	Nicotinate and Nicotinamide Metabolism	33471	LC/MS Pos Early	100001316	1536	256.082	2625-49-2	161234	141635	C05841	HMDB06809																						4231781	2334743	5038180	4734686	2093980	3709830	2269425	5289491	4033917	2609878
417	ornithine	Amino Acid	Urea cycle; Arginine and Proline Metabolism	1493	LC/MS Pos Early	444	2800	133.097	3184-13-2	6262	6026	C00077	HMDB03374	2341815	2117651	2415263	2069171	2338161	2376069	2812735	2553019	1900415	2306256	2040241	99575760	114340960	103778360	124016192	191144288	84805528	155833312	123765928	99290128	185781904	102775856	150946864	148020608	166381552	190986800	92052048	153247872	153860688	132486408	268183456	2512813	8293947	12988144	8486291	11392022
3812	orotate	Nucleotide	Pyrimidine Metabolism, Orotate containing	1505	LC/MS Polar	445	1638.1	155.01	50887-69-9	967	942	C00295	HMDB00226		5723281	6898222	5721991	6307027	4451345	8041840	8173816	9733173	6733395	5188024	3482504	3783915	3991170	2650837	3855168	5493211	7787560	7949384	5756038	5228135	61183792	62868060	62696024	61846308	34625084	52666980	58575536	50153392	52572184	47773908		30348922	31922934	28677456	26416530
4117	p-cresol sulfate	Xenobiotics	Benzoate Metabolism	36103	LC/MS Neg	100001315	2890	187.007	3233-57-7	4615423	3806480		HMDB11635												161765	179914	245715	226757	175578	183473	223226	185168	495123	152704	366197	235960	258564	229917	194317	216208	179507	474643	430068	304900
5332	p-toluic acid	Xenobiotics	Chemical	37499	LC/MS Neg	100002056	2463	135.045	99-94-5	7470	7190	C01454	HMDB29635	562933	565374	523593	745197	556190	592989	438854	628076	576228	522772	628492	687972	464252	664492	429684	702776	551726	273911	567608	629238	402719	768582	882770	827330	1001996	465200	564668	888349	634129	846320	788161	547038	374481	486516	534459	273013
2779	palmitoyl sphingomyelin (d18:1/16:0)	Lipid	Sphingomyelins	37506	LC/MS Pos Late	100002107	2168	703.575	6254-89-3	9939941	8115562														156769	276404	430891	375913	245066		301902	300261	549221		386760	234345	234379	352030	337568	254329	192417	724957	531504	433133					119708
3932	pantothenate	Cofactors and Vitamins	Pantothenate and CoA Metabolism	1508	LC/MS Neg	1024	1498.7	218.103	137-08-6	6613	6361	C00864	HMDB00210	4609197	4148066	5088272	4422395	4930148	4566866	3896364	4560426	4032778	3835028	3923074	9395097	7946900	9751389	9464065	8072726	9413644	9445182	8659276	11270783	8028293	10968559	7542839	8895605	8886414	7584754	9237355	7486523	10468370	9954001	7779435	4647994	4385745	4939876	4709855	4639955
5287	phenol red	Xenobiotics	Chemical	36817	LC/MS Neg	100001724	3665.9	353.049	143-74-8	4766	4602	C12600		4471031	4207562	4725583	4590320	4401964	4789771	4638767	4493209	4787861	4385934	4305695	5122922	4820904	5885120	5377736	5598259	5266128	5601447	5285829	6681700	5307878	6342225	5139146	5345675	5010446	5431462	4840759	5180060	6191897	6088154	5587731	4385642	4224422	4630107	4499171	4647514
171	phenol sulfate	Amino Acid	Tyrosine Metabolism	32553	LC/MS Neg	100001510	2156	172.991	937-34-8	74426	67018	C02180	HMDB60015												358509	280613	310104	440445	325047	350886	366511	341506	422005	270731	392991	345571	320104	299955	265873	310243	263920	459448	364493	328070
1038	phenylacetylglycine	Peptide	Acetylated Peptides	33945	LC/MS Pos Early	100001275	2317	194.081	500-98-1	68144	61452	C05598	HMDB00821												157701		360312	314005	139122	231636			520426	145678	204613	269948	215056	284626	189894	200882		665618	458299	505847		255790	218708	213168	213702
129	phenylalanine	Amino Acid	Phenylalanine Metabolism	64	LC/MS Pos Early	460	2878	166.086	63-91-2	6140	5910	C00079	HMDB00159	840932160	812396544	826832064	873808064	805883136	817699136	792791040	832291840	803527680	819453568	814325504	830542912	827112128	834668736	806700864	774097536	746824000	836962688	761034688	824526912	764748288	587313856	536615712	610136000	602689856	653734336	537376576	526704896	672268608	599867968	774765184	817195072	730597056	733311680	757810048	747030976
842	phenylalanylhydroxyproline*	Peptide	Dipeptide	63039	LC/MS Pos Early	100021238	2874	279.134			35032073		HMDB28996,HMDB11176	247952	376529	289359	357900	323039	330910	273292	259465	295057	332763	384492		210999								203564		142117	134566		98927						198135	458256	367465	339917	411102
140	phenyllactate (PLA)	Amino Acid	Phenylalanine Metabolism	22130	LC/MS Neg	100000774	2208	165.056	828-01-3	3848	3715	C05607	HMDB00779							487078	805448	884830	329243	320558			91425		65536	40136	58431		64780		17314260	17090228	15495095	11992650	6108870	14716960	17656748	16549351	15897895	5762052					55639
139	phenylpyruvate	Amino Acid	Phenylalanine Metabolism	566	LC/MS Polar	241	845	163.04	156-06-9	997	972	C00166	HMDB00205	693350	2265443	1714883	1911331	1724431	1777776	896055	952779	540447	1086795	436100	346303	575485	384005	584541	256621	1057822	759703	1033619	1013382	752739	1792815	1353457	2209577	1534753	1426312	1321631	1033624	1777406	1836361	1828846	1047444	3610126	1480959	4594833	2271428
1306	phosphate	Energy	Oxidative Phosphorylation	42109	LC/MS Pos Early	461	576	98.9842	7664-38-2	1061	1032	C00009	HMDB01429	51982932	51952464	50370264	54008000	52223060	49980196	52526092	56508184	48973968	55812268	47375560	55201856	54241324	55047528	52710512	48694804	50540456	54514616	50847096	46897112	51861564	54085128	52067120	54072616	51374812	57249128	53385832	54484860	61120656	53246408	61714264	53906488	55245200	46829256	48031304	49524968
1971	phosphoethanolamine	Lipid	Phospholipid Metabolism	1600	LC/MS Neg	1026	638	140.012	1071-23-4	1015	990	C00346	HMDB00224	5954028	5995417	6208667	6082569	6036379	6228319	5745853	6207652	5940895	6054582	5974482	1769891	1796885	1909466	1824554	2003969	1692194	1797992	2081064	1990511	2273352	1872883	1956294	2094497	1992647	1975292	1903393	2158035	1971513	1879724	1944189	5920022	5529002	6244990	6216332	6203366
19	phosphothreonine	Amino Acid	Glycine, Serine and Threonine Metabolism	37453	LC/MS Pos Early	100002076	605	200.032	27530-80-9	1016	991	C12147								4200017	3021571	5267942	4320143	1802417
122	pipecolate	Amino Acid	Lysine Metabolism	1444	LC/MS Pos Early	1025	2200	130.086	4043-87-2	849	826	C00408	HMDB00070																						24632940	43419348	32236572	36862216	6327546	22107320	44518076	33562928	32482624	6898678
425	proline	Amino Acid	Urea cycle; Arginine and Proline Metabolism	1898	LC/MS Pos Early	480	1603	116.071	147-85-3	145742	128566	C00148	HMDB00162	716851328	1008333376	957031872	809441920	681118144	693437696	707573056	782876224	695906304	719981888	687668416	932104320	1087788544	1046637248	988531200	1018252352	825947712	1057303232	1416969216	903875840	1067778944	1161612544	1225022720	1417495424	990323776	1439060352	1043517312	1167346560	1370144000	1522393088	1462411648	695226176	698842688	685930048	820297152	814493120
3826	pseudouridine	Nucleotide	Pyrimidine Metabolism, Uracil containing	33442	LC/MS Neg	821	1100	243.062	1445-07-4	15047	21403010	C02067	HMDB00767												83952	65096	98172	114582	95295	70966	90513	86297	110683	86593	127657	114927	104151	103429	107156	106106	64389	101549	91618	105051
4037	pyridoxal	Cofactors and Vitamins	Vitamin B6 Metabolism	1651	LC/MS Pos Early	491	2343	168.066	65-22-5	1050	1021	C00250	HMDB01545	1523929	1487455	1540839	1528826	1422727	1416703	1113452	1555420	1373869	1461015	1353298	12086466	12476904	16165124	13836541	12573128	12924396	12944251	12423029	18766136	11970464	10996189	11097622	12420035	11398836	9893464	8765038	10067663	17800140	14724856	16245079	1454482	1339101	1794750	1612450	1621650
4034	pyridoxamine	Cofactors and Vitamins	Vitamin B6 Metabolism	2150	LC/MS Pos Early	568	2975	169.097	58052-48-5	1052	1023	C00534	HMDB01431												1551566	1588374	2185496	1603988	1949852	1483392	1862452	2022557	3213623	1407424	1171380	1286194	1807028	1180940	1297312	1016659	1042324	2346069	1569465	1842467
4038	pyridoxate	Cofactors and Vitamins	Vitamin B6 Metabolism	31555	LC/MS Neg	100001121	2185	182.046	82-82-6	6723	6467	C00847	HMDB00017												41732	54474	59606	30895			112169	87374	50843		59751	52006	64847	59177	69298	63343	60595	91956	69249	65242
4032	pyridoxine (Vitamin B6)	Cofactors and Vitamins	Vitamin B6 Metabolism	608	LC/MS Pos Early	936	2442	170.081	58-56-0	1054	1025	C00314	HMDB02075	19905524	19776522	17541096	19797014	18834628	19606938	19004916	19740242	18649888	18749100	19318736	22445086	19363584	24008988	21379396	17934828	22550434	20621648	19345528	33275666	17276398	30203124	19539314	21312120	20088574	19652498	21740836	17398660	36389788	32151284	28552224	18617094	16101271	16510413	18024020	16566380
52	pyroglutamine*	Amino Acid	Glutamate Metabolism	46225	LC/MS Pos Early	100001540	1900	129.066	2353-44-8	134508	118562			26300452	25412608	31517570	25666356	28059422	29187588	22164584	28745568	27237916	26510904	27030596	22350706	25362728	28914698	23878496	23540900	21156460	27405010	28743056	25463746	21652884	19717988	22601816	26562202	23717664	21184008	18038594	23405148	24450648	21713220	21759560	29945080	26825490	35292460	29974780	28141558
1087	pyruvate	Carbohydrate	Glycolysis, Gluconeogenesis, and Pyruvate Metabolism	48990	LC/MS Polar	823	1083	87.0088	127-17-3	1060	96901	C00022	HMDB00243	96214720	88841416	100123936	87284848	87876720	86201192	87911776	83552912	88681936	85366856	91147784	70917784	69374384	71690224	69193184	59835336	68722632	79072960	69240720	75657376	66494316	103236944	82715128	87083296	93945736	76234288	93400320	83193872	60283860	97502432	78373224	87408688	95992096	82079216	89713160	85358104
1110	ribitol	Carbohydrate	Pentose Metabolism	15772	LC/MS Polar	100000406	1789.6	151.061	488-81-3	6912	10254628	C00474	HMDB00508		1065800		1318002		1987181						367224		401236		351852	3753654		7411544		3438148	455668		606503		335082	465345		669358		3210646		165055216	1326091	187292624	1091287
3928	riboflavin (Vitamin B2)	Cofactors and Vitamins	Riboflavin Metabolism	1827	LC/MS Neg	500	3160	255.089	83-88-5	493570	431981	C00255	HMDB00244	45035	46948	57686	52888	50771	49340	50892	49155	61024	41928	40299	56052	59336	65816	55723	51311	66183	58617	60607	61466	55646											49240	65932	71391	65293	65238
1111	ribonate	Carbohydrate	Pentose Metabolism	27731	LC/MS Polar	100001007	2425	165.04	5336-08-03	5460677	4574162	C01685	HMDB00867							252147		219284			5165218	5108799	5245868	4707307	5205771	4436817	6058746	6243795	7085377	5633210	4282482	5225819	5485486	4901475	5605326	4284900	4291229	4442977	4103539	6236457		727584	1102287	759783	618343
60	S-1-pyrroline-5-carboxylate	Amino Acid	Glutamate Metabolism	42370	LC/MS Pos Early	35	1528	114.055	2906-39-0	1196	10140206	C04322	HMDB01301	281584	355914	397203	527381	355005		354599	470515	309376	238480	211748	1093812	1292027	1117218	1214974	1782235	439054	1257342	1176809	385204	1852069		629006	361558	575395	936010		710406	413194	616456	1297343	235425		433498
1134	sedoheptulose	Carbohydrate	Pentose Metabolism	53237	LC/MS Polar	100002619	2255	209.067	3019-74-7	5459879	4573620		HMDB03219									180901											262233		1544091	1780083	1442249	1185161	1080494	1558523	1640997	1097120	1501454	1333515
9	serine	Amino Acid	Glycine, Serine and Threonine Metabolism	1648	LC/MS Pos Early	503	1239	106.05	56-45-1	5951	5736	C00065	HMDB00187	559144832	543970688	554687488	585619264	539928512	533764448	489244288	558057600	506663104	538131328	520848128	507776896	529839936	497204256	489728864	472625824	451894304	522414112	469749536	458430240	472554624	492722912	450740384	476313952	461573216	448623232	427475456	475953376	505451584	458859392	472687264	519062080	500880256	476135712	500157408	482684544
1288	succinate	Energy	TCA Cycle	1437	LC/MS Polar	252	3149	117.019	110-15-6	1110	1078	C00042	HMDB00254	2225963	2555455	6429609	7096360	3955247	14153759	2013211	5784347	18091580	7853160	9517071	60266088	13165176	41697852	6107377	72499480	11094896	26774460	48835596	28229430	3787027	7568484	66893204	115049144	66770628	3142248	6197878	66336784	9813777	70823840	104647592	2700982	34466472	275696832	53362632	262857792
5190	sulfate*	Xenobiotics	Chemical	46960	LC/MS Neg	100002528	616	96.9601	14808-79-8	1118	1086	C00059	HMDB01448	875608	770783	938013	836945	886319	718308	557785	816270	781553	727460	780178	1597611	1577950	2017509	1638561	1817316	1674217	1794368	1688528	2466818	1595992	2023713	1764747	1802963	1689191	1463050	1400335	1535277	2456439	2247408	1969292	839367	687168	813242	641495	747890
405	taurine	Amino Acid	Methionine, Cysteine, SAM and Taurine Metabolism	2125	LC/MS Pos Early	512	660	126.022	107-35-7	1123	1091	C00245	HMDB00251												8189454	4350882	6506203	7379859	6097731	8067788	5659403	7688311	8435335	5424076	13666153	8697787	12250293	12912142	7849556	12834348	6928685	12496596	13291392	8279515
4010	thiamin (Vitamin B1)	Cofactors and Vitamins	Thiamine Metabolism	5341	LC/MS Pos Early	873	3050	265.112	59-43-8	1130		C00378	HMDB00235	5450723	5467420	5190324	6037012	4351083	6065235	5682367	5781203	5944932	5583908	5944492	8633269	8172495	9772333	7763826	7346490	6948658	7821139	7409740	8338679	6980896	10829908	7581476	10137256	8886883	9546443	8490958	7960077	12751704	10057911	10307955	4696863	1236483	875713	1411408	1064445
5331	thioproline	Xenobiotics	Chemical	53231	LC/MS Pos Early	100009232	1250	134.027	34592-47-4	93176	84120			2346225	4459584	3209391	4646494	4029184	3683009	3364508	3453327	3998172	3990519	3067889	4214285	3623981	3719324	3677347	3503179	3616142	4028809	8449440	4698316	3396470	8586390	19568928	10946592	10443813	5346674	7965005	12104797	10503662	9038340	7210515	2582545	4267893	4244287	4721032	5273214
3947	threonate	Cofactors and Vitamins	Ascorbate and Aldarate Metabolism	27738	LC/MS Polar	100001022	2384	135.03	70753-61-6	151152	133224	C01620	HMDB00943							1118699	1227843		1650811	468587		645786	571855	1324801	2018525	2692407	3410632	2904228	6136802	2394376	3262311	1929281	3052749	2262961	2738998	2187850	2141959	2623992	2810411	2644231		156094
16	threonine	Amino Acid	Glycine, Serine and Threonine Metabolism	1284	LC/MS Pos Early	564	1514	120.066	72-19-5	6288	6051	C00188	HMDB00167	293915392	286464928	284622624	306996000	279023456	285271232	267557520	293365440	286513536	288247872	274193024	312664192	305722400	322965728	301426688	284238240	276323360	317707840	286637632	325070944	281405216	194636176	181639216	199632304	202547856	222608000	164577936	179633936	229926208	193673488	270042432	282748256	243619392	233445104	253957824	243974864
3876	thymidine	Nucleotide	Pyrimidine Metabolism, Thymine containing	2183	LC/MS Neg	872	1963.7	241.083	50-89-5	5789	5585	C00214	HMDB00273	1399899	1357322	1466092	1272562	1429217	1321757	1393013	1203885	1572355	1217375	1023260	1552963	1311566	1707367	1456889	1593140	1458803	1459565	1590612	1578051	1890246	1229503	958302	1170752	1031068	1202418	1167564	893675	1293470	1025163	1027726	1360556	1749015	1494494	1791528	1529292
3879	thymine	Nucleotide	Pyrimidine Metabolism, Thymine containing	604	LC/MS Neg	882	1654	125.036	65-71-4	1135	1103	C00178	HMDB00262		190076		224608		255524	179321	85895	143020	32848	359059	101163		134748	34028	231649	136955		153302		97088	400880	238803	432345	254013	263432	315462	210871	431267	295981	412514		92151		146140
440	trans-4-hydroxyproline	Amino Acid	Urea cycle; Arginine and Proline Metabolism	32306	LC/MS Pos Early	1001	1064	132.066	51-35-4	5810	5605	C01157	HMDB00725		454499	411140				179096					7332659	5673019	7956332	6594633	5924311	6237880	7622742	7820891	9274771	5285582	8858310	6811962	8668332	8861716	4164814	6222541	6340209	11973468	10878961	8242750		573057	672800	601275	591921
1976	trimethylamine N-oxide	Lipid	Phospholipid Metabolism	40406	LC/MS Pos Early	100003397	2100	76.0757	1184-78-7	1145	1113	C01104	HMDB00925		141469	145949	121926		129469			130951	105870			114307	166840				145699	127834	180101	119965	153739		202970	215783	158947	182687		165587	118472	223386			155290		117701
228	tryptophan	Amino Acid	Tryptophan Metabolism	54	LC/MS Pos Early	565	2986	205.097	73-22-3	6305	6066	C00078	HMDB00929	633872384	668073408	643701184	669253888	591625984	638979840	592824128	655915008	612074816	630811584	611412288	620649536	631937920	641343936	605260480	583489344	558211712	650851072	611070656	606843264	556988864	598285760	581307776	641700224	616618304	521375488	574344704	608617024	602858304	613617280	568152384	602462656	536792544	580651648	602615424	588702080
151	tyrosine	Amino Acid	Tyrosine Metabolism	1299	LC/MS Pos Early	815	2430	182.081	60-18-4	6057	5833	C00082	HMDB00158	209631712	227376144	218690144	227289488	195741952	211372816	187768496	215641104	205795760	223665792	195879920	209795280	246957296	211829696	196573536	199229616	187784192	237170208	221278320	210768992	193375248	131808432	52013208	100646096	90877896	131315696	81992056	53191944	104391544	86631312	154585152	201567968	219005904	204963328	222712096	211847488
3825	uracil	Nucleotide	Pyrimidine Metabolism, Uracil containing	605	LC/MS Polar	825	1089.7	111.02	66-22-8	1174	1141	C00106	HMDB00300												1022388	313195	1009266	412716	1150872	759948	410792	1012179	615243	978810	2870659	2101075	3925696	1680142	546194	2315712	1810972	4607480	1466737	623646
3740	urate	Nucleotide	Purine Metabolism, (Hypo)Xanthine/Inosine containing	1604	LC/MS Pos Early	1134	776	169.036	69-93-2;120K5305	1175		C00366	HMDB00289												439067	241154	363748	424751	214484		298555	274293	535494	131734		209679	246108	196483	224777	135991	187279	359073	341945	321744		645511
3824	uridine	Nucleotide	Pyrimidine Metabolism, Uracil containing	606	LC/MS Neg	535	1457.6	243.062	58-96-8	6029	5807	C00299	HMDB00296							398116	224240	603210	306544	367185	585738	782915	851283	959670	779250	550422	974474	702926	1086838	1011125	4429048	3491879	3736590	4730573	2907302	3726468	3730303	4471543	4096220	2645978
353	valine	Amino Acid	Leucine, Isoleucine and Valine Metabolism	1649	LC/MS Pos Early	566	2479	118.086	72-18-4	6287	6050	C00183	HMDB00883	909124992	852309760	897280960	1013365568	903201280	922978048	876498880	909987200	885157120	877598016	853628800	912064064	845059648	891469440	839491456	754263808	773626368	843152640	759206848	846840384	825468544	722312768	717711616	755505600	761460544	759780160	702206080	711704128	883648000	751147776	936161728	855791488	868442176	870332672	947349632	904020544
3732	xanthine	Nucleotide	Purine Metabolism, (Hypo)Xanthine/Inosine containing	3147	LC/MS Polar	1004	2023	151.026	69-89-6	1188	1151	C00385	HMDB00292					72509		458964			101352	1232811	93598144	54812992	74425720	57912788	87911488	84655536	67008464	69487488	75238616	88523992	9983309	10950294	11091927	9665074	21426728	6514815	8066004	10214910	7833849	23149364		2444292	2651872	577861	1387878
[truncated: 26 more columns]

## Sheet: ScaledImpData
													SAMPLE_NAME	ZIKS-00001	ZIKS-00002	ZIKS-00003	ZIKS-00004	ZIKS-00005	ZIKS-00006	ZIKS-00007	ZIKS-00008	ZIKS-00009	ZIKS-00010	ZIKS-00011	ZIKS-00012	ZIKS-00013	ZIKS-00014	ZIKS-00015	ZIKS-00016	ZIKS-00017	ZIKS-00018	ZIKS-00019	ZIKS-00020	ZIKS-00021	ZIKS-00022	ZIKS-00023	ZIKS-00024	ZIKS-00025	ZIKS-00026	ZIKS-00027	ZIKS-00028	ZIKS-00029	ZIKS-00030	ZIKS-00031	ZIKS-00032	ZIKS-00033	ZIKS-00034	ZIKS-00035	ZIKS-00036
													SAMPLE_ID	5831386	5831387	5831388	5831389	5831390	5831391	5831392	5831393	5831394	5831395	5831396	5831397	5831398	5831399	5831400	5831401	5831402	5831403	5831404	5831405	5831406	5831407	5831408	5831409	5831410	5831411	5831412	5831413	5831414	5831415	5831416	5831417	5831418	5831419	5831420	5831421
													CLIENT_IDENTIFIER	Media_6h	Ca_6h_1	Ca_6h_2	Ca_6h_3	Ca_6h_4	Ca_6h_5	Lr_6h_1	Lr_6h_2	Lr_6h_3	Lr_6h_4	Lr_6h_5	Cells_6h_1	Cells_6h_2	Cells_6h_3	Cells_6h_4	Cells_6h_5	Ca_cells_6h_1	Ca_cells_6h_2	Ca_cells_6h_3	Ca_cells_6h_4	Ca_cells_6h_5	Lr_cells_6h_1	Lr_cells_6h_2	Lr_cells_6h_3	Lr_cells_6h_4	Lr_cells_6h_5	Ca_Lr_cells_6h_1	Ca_Lr_cells_6h_2	Ca_Lr_cells_6h_3	Ca_Lr_cells_6h_4	Ca_Lr_cells_6h_5	Media 12 h	Ca_12h_1	Ca_12h_2	Ca_12h_3	Ca_12h_4
													CULTURE	Blank	Ca	Ca	Ca	Ca	Ca	Lr	Lr	Lr	Lr	Lr	EC	EC	EC	EC	EC	Ca_EC	Ca_EC	Ca_EC	Ca_EC	Ca_EC	Lr_EC	Lr_EC	Lr_EC	Lr_EC	Lr_EC	Ca_LR_EC	Ca_LR_EC	Ca_LR_EC	Ca_LR_EC	Ca_LR_EC	Blank	Ca	Ca	Ca	Ca
													GROUP_DESCRIPTION	Media control	C. albicans cell free supernatant	C. albicans cell free supernatant	C. albicans cell free supernatant	C. albicans cell free supernatant	C. albicans cell free supernatant	L. rhamnosus cell free supernatant	L. rhamnosus cell free supernatant	L. rhamnosus cell free supernatant	L. rhamnosus cell free supernatant	L. rhamnosus cell free supernatant	epithelial cells only supernatant	epithelial cells only supernatant	epithelial cells only supernatant	epithelial cells only supernatant	epithelial cells only supernatant	C.albicans + epithelial cells supernatant	C.albicans + epithelial cells supernatant	C.albicans + epithelial cells supernatant	C.albicans + epithelial cells supernatant	C.albicans + epithelial cells supernatant	L. rhamnosus+ epithelial cells supernatant	L. rhamnosus+ epithelial cells supernatant	L. rhamnosus+ epithelial cells supernatant	L. rhamnosus+ epithelial cells supernatant	L. rhamnosus+ epithelial cells supernatant	C.a.+ L.r. + epithelial cells supernatant	C.a.+ L.r. + epithelial cells supernatant	C.a.+ L.r. + epithelial cells supernatant	C.a.+ L.r. + epithelial cells supernatant	C.a.+ L.r. + epithelial cells supernatant	media control 12 h	C. albicans cell free supernatant	C. albicans cell free supernatant	C. albicans cell free supernatant	C. albicans cell free supernatant
													GROUP_ID	Blank_6 h	Ca_6 h	Ca_6 h	Ca_6 h	Ca_6 h	Ca_6 h	Lr_6 h	Lr_6 h	Lr_6 h	Lr_6 h	Lr_6 h	EC_6 h	EC_6 h	EC_6 h	EC_6 h	EC_6 h	Ca_EC_6 h	Ca_EC_6 h	Ca_EC_6 h	Ca_EC_6 h	Ca_EC_6 h	Lr_EC_6 h	Lr_EC_6 h	Lr_EC_6 h	Lr_EC_6 h	Lr_EC_6 h	Ca_LR_EC_6 h	Ca_LR_EC_6 h	Ca_LR_EC_6 h	Ca_LR_EC_6 h	Ca_LR_EC_6 h	Blank_12 h	Ca_12 h	Ca_12 h	Ca_12 h	Ca_12 h
													GROUP_NAME	Media 6h	C.a. 6h	C.a. 6h	C.a. 6h	C.a. 6h	C.a. 6h	L.r. 6h	L.r. 6h	L.r. 6h	L.r. 6h	L.r. 6h	Cells 6h	Cells 6h	Cells 6h	Cells 6h	Cells 6h	C.a.+ cells 6h	C.a.+ cells 6h	C.a.+ cells 6h	C.a.+ cells 6h	C.a.+ cells 6h	L.r.+ cells 6h	L.r.+ cells 6h	L.r.+ cells 6h	L.r.+ cells 6h	L.r.+ cells 6h	C.a.+L.r.+cells 6h	C.a.+L.r.+cells 6h	C.a.+L.r.+cells 6h	C.a.+L.r.+cells 6h	C.a.+L.r.+cells 6h	Media 12 h	C.a. 12h	C.a. 12h	C.a. 12h	C.a. 12h
													GROUP_NUMBER	1	2	2	2	2	2	3	3	3	3	3	4	4	4	4	4	5	5	5	5	5	6	6	6	6	6	7	7	7	7	7	8	9	9	9	9
													REPLICATE	1	1	2	3	4	5	1	2	3	4	5	1	2	3	4	5	1	2	3	4	5	1	2	3	4	5	1	2	3	4	5	1	1	2	3	4
													TIME_POINT	6 h	6 h	6 h	6 h	6 h	6 h	6 h	6 h	6 h	6 h	6 h	6 h	6 h	6 h	6 h	6 h	6 h	6 h	6 h	6 h	6 h	6 h	6 h	6 h	6 h	6 h	6 h	6 h	6 h	6 h	6 h	12 h	12 h	12 h	12 h	12 h
PATHWAY_SORTORDER	BIOCHEMICAL	SUPER_PATHWAY	SUB_PATHWAY	COMP_ID	PLATFORM	CHEMICAL_ID	RI	MASS	CAS	PUBCHEM	CHEMSPIDER	KEGG	Group HMDB_ID	Blank_6 h	Ca_6 h	Ca_6 h	Ca_6 h	Ca_6 h	Ca_6 h	Lr_6 h	Lr_6 h	Lr_6 h	Lr_6 h	Lr_6 h	EC_6 h	EC_6 h	EC_6 h	EC_6 h	EC_6 h	Ca_EC_6 h	Ca_EC_6 h	Ca_EC_6 h	Ca_EC_6 h	Ca_EC_6 h	Lr_EC_6 h	Lr_EC_6 h	Lr_EC_6 h	Lr_EC_6 h	Lr_EC_6 h	Ca_LR_EC_6 h	Ca_LR_EC_6 h	Ca_LR_EC_6 h	Ca_LR_EC_6 h	Ca_LR_EC_6 h	Blank_12 h	Ca_12 h	Ca_12 h	Ca_12 h	Ca_12 h
474	(N(1) + N(8))-acetylspermidine	Amino Acid	Polyamine Metabolism	57814	LC/MS Pos Early	100016038	3080	188.176						0.1459	0.1459	0.1459	0.1459	0.1459	0.1459	0.1459	0.1459	0.1459	0.1459	0.1459	0.1459	0.1459	0.1459	0.1459	0.4319	0.1459	0.4818	0.6348	0.1459	0.535	1.1787	0.9199	2.529	1.9095	0.7085	0.7377	1.1982	3.1496	1.9549	0.679	0.1459	0.1459	0.1459	0.1459	0.1459
334	1-carboxyethylisoleucine	Amino Acid	Leucine, Isoleucine and Valine Metabolism	62558	LC/MS Neg	100020427	2628	202.108						0.1489	0.1489	0.1489	0.1489	0.1489	0.1489	0.736	0.4018	0.6047	0.65	0.1489	0.4734	0.6198	0.7314	0.6351	0.7669	0.5054	0.7442	0.8533	0.6784	0.8128	1.253	1.0786	1.4103	1.0376	1.1019	1.1214	1.0466	1.5478	1.26	1	0.1489	0.1489	0.1489	0.1489	0.1489
293	1-carboxyethylleucine	Amino Acid	Leucine, Isoleucine and Valine Metabolism	62559	LC/MS Neg	100020425	2663	202.108						0.1157	0.1157	0.1157	0.1157	0.1157	0.1157	0.636	0.3369	0.501	0.5339	0.1157	0.4244	0.5478	0.6505	0.5924	0.7359	0.4794	0.7582	0.7445	0.6364	0.7639	1.2087	1.0905	1.0176	1.0065	0.9798	1	1.0181	1.2962	1.0873	1.0425	0.1157	0.1157	0.1157	0.1157	0.1157
135	1-carboxyethylphenylalanine	Amino Acid	Phenylalanine Metabolism	62566	LC/MS Neg	100020419	2844	236.093			19276386			0.106	0.106	0.106	0.106	0.106	0.106	0.2967	0.3163	0.3357	0.3322	0.106	0.5634	0.6608	0.8533	0.7462	0.8316	0.5848	0.9151	0.9276	0.9106	0.7351	1.0342	1.0556	1.1441	0.8984	0.967	0.9049	0.9876	1.3369	1.2019	1.0743	0.106	0.106	0.106	0.106	0.106
153	1-carboxyethyltyrosine	Amino Acid	Tyrosine Metabolism	62564	LC/MS Neg	100020421	1846	252.088						0.3797	0.3797	0.3797	0.3797	0.3797	0.3797	0.7745	0.6128	0.8268	0.8003	0.3797	0.3797	0.5514	0.7719	0.5534	0.4957	0.3797	0.7339	0.7235	0.6695	0.6324	3.0407	2.8157	2.9291	2.2967	2.1077	2.4348	2.6799	3.7092	3.1515	1.7607	0.3797	0.3797	0.3797	0.3797	0.3797
357	1-carboxyethylvaline	Amino Acid	Leucine, Isoleucine and Valine Metabolism	62562	LC/MS Neg	100020423	2008	188.093						0.2263	0.2263	0.2263	0.2263	0.2263	0.2263	0.3779	0.2263	0.2263	0.2633	0.2263	0.3758	0.6117	0.6693	0.6204	0.6678	0.4036	0.8136	0.8552	0.7601	0.7657	0.925	0.9581	1.1721	0.814	1	0.8609	1.0419	1.3729	1.1862	1.1904	0.2263	0.2263	0.2263	0.2263	0.2263
3915	1-methylnicotinamide	Cofactors and Vitamins	Nicotinate and Nicotinamide Metabolism	27665	LC/MS Pos Early	55	1940	137.071	1005-24-9	10129985	8305504	C02918	HMDB00699	0.5438	0.5438	0.5438	0.5438	0.5438	0.5438	0.5438	0.5438	0.5438	0.5438	0.5438	1.2824	1.1524	1.3651	1.2497	1.054	1.3346	1.2569	1.0183	1.5505	0.9384	1	0.7761	0.5901	0.7886	0.7154	0.7746	0.7251	0.9841	0.9639	0.8164	0.5438	0.5438	0.5438	0.5438	0.5438
2017	1-palmitoyl-2-linoleoyl-GPC (16:0/18:2)	Lipid	Phosphatidylcholine (PC)	42446	LC/MS Pos Late	1537	2160	758.569	40811-94-7	5287971	4450224		HMDB07973	0.6647	0.3932	0.3932	0.3932	0.3932	0.3932	0.3932	0.3932	0.3932	0.8353	0.3932	0.3932	2.3406	1.1492	4.1977	0.3932	0.3932	1.1807	0.3932	3.2092	0.3932	1.0463	0.6437	0.8791	0.6599	0.6127	0.8	0.462	1.8073	2.0984	0.3932	0.3932	0.3932	0.3932	0.3932	4.6661
2014	1-palmitoyl-2-oleoyl-GPC (16:0/18:1)	Lipid	Phosphatidylcholine (PC)	52461	LC/MS Pos Late	1539	2358	760.585	26853-31-6;26853-31-6	6436017	4940699		HMDB07972	0.076	0.076	0.076	0.076	0.076	0.076	0.076	0.076	0.076	0.1586	0.076	0.7059	1	1.3055	1.135	0.8681	0.5557	1.0151	1.003	1.4376	0.2043	1.0349	0.859	1.0286	0.8177	0.7932	0.8009	0.7793	1.6197	1.1773	1.0769	0.076	0.076	0.076	0.076	0.5712
88	1-ribosyl-imidazoleacetate*	Amino Acid	Histidine Metabolism	61868	LC/MS Pos Early	100001668	2006	259.092	29605-99-0	5117448	4292299	C05131	HMDB02331	0.5203	0.5203	0.5203	0.5203	0.5203	0.5203	0.5203	0.5203	0.5203	0.5203	0.5203	1.6553	1.6518	0.8789	1.0856	1.2915	1.0033	1.5648	0.7289	1.2319	0.8036	0.5376	1.0585	0.5203	0.6282	0.6525	0.7083	0.8306	0.5203	0.5607	0.5203	0.5203	0.5203	0.5203	0.5203	0.5203
2051	1-stearoyl-2-oleoyl-GPC (18:0/18:1)	Lipid	Phosphatidylcholine (PC)	52438	LC/MS Pos Late	100008904	2644	788.616	56421-10-4		24766704		HMDB08038	0.174	0.174	0.174	0.174	0.174	0.174	0.174	0.174	0.174	0.174	0.174	0.6786	0.7585	1.2626	0.8503	0.6459	0.174	0.7126	1.057	1.7666	0.174	1.2854	0.5824	1.1513	1	0.7914	0.9136	0.7319	2.1599	1.5523	1.3435	0.174	0.174	0.174	0.174	0.174
3777	2'-deoxyadenosine	Nucleotide	Purine Metabolism, Adenine containing	1553	LC/MS Pos Early	211	2252	252.109	16373-93-6	13730	13135	C00559	HMDB00101	0.0316	0.0832	0.1575	0.0316	0.1098	0.0917	0.9961	1.0381	1.2246	1.6724	0.3241	0.0316	0.0316	0.0316	0.0316	0.0316	0.0316	0.0316	0.0316	0.0316	0.0316	0.0316	0.0316	0.0316	0.0316	0.0316	0.0316	0.0316	0.0316	0.0316	0.0316	0.0316	1.0048	1.1168	0.8968	1.0698
3865	2'-deoxycytidine	Nucleotide	Pyrimidine Metabolism, Cytidine containing	15949	LC/MS Pos Early	100000125	2193	228.098	951-77-9	13711	13117	C00881	HMDB00014	0.4322	0.4322	0.4322	0.4322	0.4322	0.4322	0.4322	0.4322	0.5582	0.4322	0.4322	1.0477	0.77	0.8358	1.2088	0.6621	0.6604	0.7163	1.0293	1.1938	0.7563	1.8447	1.2853	1.8322	1.3678	0.606	1.4922	0.9707	1.787	1.479	0.8321	0.4322	0.4322	0.4322	0.4322	0.4322
3738	2'-deoxyinosine	Nucleotide	Purine Metabolism, (Hypo)Xanthine/Inosine containing	15076	LC/MS Neg	100000135	1688	251.079	890-38-0	65058	58569	C05512	HMDB00071	0.2742	0.2742	0.2742	0.2742	0.2742	0.2742	0.6114	0.5937	0.8993	0.2742	0.2742	0.2742	0.2742	0.2742	0.2742	0.2742	0.2742	0.2742	0.2742	0.2742	0.2742	3.2236	1.0842	0.7088	1.9558	2.2316	3.108	1.2632	2.144	2.1397	0.2742	0.2742	0.2742	0.2742	0.2742	0.2742
3840	2'-deoxyuridine	Nucleotide	Pyrimidine Metabolism, Uracil containing	1412	LC/MS Polar	536	1100	273.073	951-78-0	13712	13118	C00526	HMDB00012	0.0119	0.0119	0.0119	0.0119	0.0119	0.0119	0.0119	0.0949	0.1339	0.039	0.0119	1.0315	0.6809	1.2403	0.9561	1.2771	0.8308	1.0031	1.1215	1.1475	1.1446	0.9685	1.2082	1.5129	1.1639	0.7541	0.7488	0.9969	0.6966	1.0181	0.9132	0.0119	0.0325	0.0466	0.0258	0.0309
3866	2'-O-methylcytidine	Nucleotide	Pyrimidine Metabolism, Cytidine containing	57554	LC/MS Pos Early	100010895	2411	258.108	2140-72-9	150971	133067			0.5951	0.5951	0.5951	0.5951	0.5951	0.5951	0.5951	0.5951	0.5951	0.5951	0.5951	0.8516	1.0452	0.7041	0.9983	1.2357	0.6533	1.2946	0.9736	0.931	0.9429	0.8813	0.7818	0.8783	0.8281	0.9054	0.5951	0.9072	0.9863	0.896	1.1595	0.5951	0.5951	0.5951	0.5951	0.5951
3828	2'-O-methyluridine	Nucleotide	Pyrimidine Metabolism, Uracil containing	57655	LC/MS Neg	100010896	1831	257.078	2140-76-3	102212	92343			0.7308	0.7308	0.7308	0.7308	0.7308	0.7308	0.7308	0.7308	0.7308	0.7308	0.7308	0.7308	0.7565	0.7308	0.9577	0.7308	0.7308	0.8532	0.7308	1.0568	0.7308	0.7308	0.786	0.7308	0.7797	0.7308	0.7308	0.7325	0.7308	0.7308	0.7308	0.7308	0.7308	0.7308	0.7308	0.7308
4256	2,3-dihydroxyisovalerate	Xenobiotics	Food Component/Plant	38276	LC/MS Polar	100002417	1050	133.051	1756-18-9	677	657	C04039	HMDB12141	0.0177	1.0155	1.0065	0.9954	1	1.0046	0.0177	0.0177	0.0177	0.0177	0.0177	0.0177	0.0177	0.0177	0.0177	0.0177	0.4153	0.3797	0.5906	0.2867	0.3165	0.0177	0.0177	0.0177	0.0177	0.0177	0.0177	0.0177	0.0177	0.0177	0.2907	0.0177	6.5304	4.7357	6.8272	4.491
336	2-hydroxy-3-methylvalerate	Amino Acid	Leucine, Isoleucine and Valine Metabolism	36746	LC/MS Neg	100001541	1800	131.071	488-15-3	164623	144317		HMDB00317	0.3008	0.3008	0.3008	0.3008	0.3008	0.3008	0.726	1.2767	1.0426	0.7958	0.3428	0.3008	0.3396	0.4092	0.4556	0.3928	0.3606	0.4396	0.4207	0.4225	0.428	88.0953	85.9968	83.2453	88.5398	38.427	77.5857	84.8975	79.3517	92.5868	39.3763	0.3008	0.3008	0.3008	0.3008	0.3008
384	2-hydroxy-4-(methylthio)butanoic acid	Amino Acid	Methionine, Cysteine, SAM and Taurine Metabolism	63739	LC/MS Polar	100021372	1065	149.028	583-91-5					0.0463	0.1143	0.0463	0.1408	0.1216	0.0597	2.0526	1.3072	2.543	1	0.7841	0.1095	0.0463	0.1615	0.0703	0.127	0.1678	0.1328	0.2504	0.175	0.1415	53.4274	31.9095	52.5533	34.34	16.0115	47.792	33.4207	41.9112	34.2478	18.3453	0.0463	0.9073	0.559	1.0571	0.6381
501	2-hydroxybutyrate/2-hydroxyisobutyrate	Amino Acid	Glutathione Metabolism	52281	LC/MS Polar	100008928	1258	103.04						0.292	0.292	0.321	0.292	0.292	0.292	0.292	0.292	0.292	0.292	0.292	0.292	0.292	0.292	0.292	1.3104	0.292	0.8113	0.8001	0.4738	0.292	0.5144	1.3979	2.2943	1.0044	0.292	1.3528	0.9686	1.0367	1.4346	1.7841	0.292	0.292	0.292	0.292	0.292
1484	2-hydroxyglutarate	Lipid	Fatty Acid, Dicarboxylate	52294	LC/MS Pos Early	100002070	958	166.071	40951-21-1	43	42	C02630	HMDB0059655	0.0914	0.0914	0.1017	0.0914	0.0919	0.0914	0.7016	0.5462	0.6279	0.5475	0.3669	0.3074	0.3489	0.3513	0.3902	0.3583	0.3806	0.4526	0.4485	0.4448	0.2583	8.6836	11.4848	10.8571	14.5507	4.4509	8.3669	11.0555	9.8659	10.3098	6.8388	0.0914	1.4167	1.5619	1.7732	1.9813
421	2-oxoarginine*	Amino Acid	Urea cycle; Arginine and Proline Metabolism	55072	LC/MS Pos Early	100002784	1760	174.087	3715-10-04	558	542	C03771	HMDB04225	0.9513	0.9608	0.9637	1.0118	0.9904	0.9545	0.964	1.2559	1.0528	1.2082	1.0096	0.595	0.6778	0.8258	0.7201	0.5646	0.5248	0.6518	0.5963	0.8229	0.5215	1.1204	1.0825	1.3013	1.4562	0.7307	1.103	1.1237	1.1423	1.1961	1.0999	1.0664	0.9013	1.204	1.2285	1.3005
1793	2R,3R-dihydroxybutyrate	Lipid	Fatty Acid, Dihydroxy	63109	LC/MS Polar	100002367	1543	119.035	759-06-8		17215960		HMDB00498	0.121	0.121	0.121	0.121	0.121	0.121	0.121	0.121	0.121	0.121	0.121	0.121	0.121	0.121	0.1428	0.121	0.121	0.121	0.121	0.2189	0.4256	0.7995	1.2865	0.8659	0.8678	0.8154	1.0736	1.125	1.105	1.0598	0.7919	0.121	0.121	0.121	0.121	0.121
167	3-(4-hydroxyphenyl)lactate	Amino Acid	Tyrosine Metabolism	32197	LC/MS Neg	240	1379	181.051	6482-98-0	9378	9010	C03672	HMDB00755	0.0614	0.0614	0.0614	0.0614	0.0614	0.0614	1	1.44	2.0437	0.5061	0.701	0.5057	0.4943	0.8775	0.5529	0.6906	0.4897	0.62	0.779	0.6742	0.8004	124.035	89.2856	112.412	69.6605	66.5897	108.43	90.4201	124.359	85.6718	68.1184	0.0614	0.0614	0.0729	0.1694	0.1053
4269	3-formylindole	Xenobiotics	Food Component/Plant	62863	LC/MS Pos Early	100020219	2736	146.06		10256	9838	C08493	HMDB29737	0.5906	0.7684	0.7213	0.9362	0.7277	0.6677	0.6766	0.8704	0.6399	0.7854	0.6437	0.5438	0.4821	0.5129	0.5974	0.6407	0.6839	0.4821	0.6513	0.9039	0.5196	2.7613	1.6403	2.891	2.267	1.6547	1.9601	2.1815	4.0048	3.0785	2.4831	0.6538	1.1674	1.2192	1.2367	1.6121
2853	3-hydroxy-3-methylglutarate	Lipid	Mevalonate Metabolism	531	LC/MS Polar	112	2850	161.046	503-49-1	1662	4573695	C03761	HMDB00355	0.0458	0.0458	0.0458	0.0458	0.0458	0.0458	0.1079	0.1136	0.0684	0.1284	0.0458	0.8008	0.9148	0.912	0.4491	1.0001	0.7704	1.0544	0.976	1.0054	0.8711	1.0162	0.9946	1.1711	0.9513	1.1342	0.9446	1.0476	0.9999	1.323	1.1335	0.0458	0.1272	0.1712	0.0458	0.0873
1705	3-hydroxybutyrate (BHBA)	Lipid	Ketone Bodies	542	LC/MS Polar	254	1480	103.04	625-72-9	441	428	C01089	HMDB00357	0.0455	0.0455	0.0455	0.0455	0.0455	0.0455	0.0455	0.0455	0.055	0.0455	0.0455	1	0.571	0.5987	0.8332	1.1614	0.8887	0.8379	1.2966	0.8603	0.8938	0.9171	1.2546	1.1797	2.1722	0.9714	0.9013	0.8896	0.8547	1.3567	1.2951	0.0455	0.0455	0.0455	0.0455	0.0455
1622	3-hydroxybutyroylglycine**	Lipid	Fatty Acid Metabolism (Acyl Glycine)	62064	LC/MS Pos Early	100020211	978	162.076						1.2371	0.9231	0.9905	1.0454	0.5756	1.0254	0.682	1.033	1.2116	0.923	0.887	0.5135	0.5135	0.5135	1.4166	1.0449	0.5135	0.9617	1.2645	0.8722	0.8416	0.8211	0.8111	1.0396	1.1503	0.9963	0.9215	1.0813	1.0638	0.8585	0.993	0.829	1.0531	1.3871	1.2667	1.1173
364	3-hydroxyisobutyrate	Amino Acid	Leucine, Isoleucine and Valine Metabolism	1549	LC/MS Polar	111	1619	103.04	2068-83-9	87	10140307	C06001	HMDB00336	0.3747	0.3747	0.3747	0.3747	0.3747	0.3747	0.3747	0.3747	0.3747	0.3747	0.3747	0.3747	0.5446	0.3747	0.4711	0.3747	0.3747	1.2432	0.3747	0.9162	0.686	1.6889	1.0838	1	0.3747	0.8336	0.826	0.3747	1.416	0.3747	0.933	0.3747	0.3747	0.3747	0.3747	0.3747
1740	3-hydroxyoctanoate	Lipid	Fatty Acid, Monohydroxy	22001	LC/MS Neg	100000773	3446	159.103	88930-08-9	26613	24791		HMDB01954	0.2514	0.2514	0.2514	0.2514	0.2514	0.2514	0.2514	0.2514	0.2514	0.3808	0.2514	0.2514	0.2514	0.2514	0.2514	0.7198	0.2514	0.2514	0.2514	0.2514	0.2514	1.1912	1.0271	1.099	0.9176	0.3753	0.9203	1.3546	1.421	1.1648	0.2514	0.2514	0.2514	0.2514	0.2514	0.2514
4665	3-indoleglyoxylic acid	Xenobiotics	Food Component/Plant	63583	LC/MS Neg	100020372	2140	188.035	1477-49-2	73863	66497			0.116	0.276	0.3162	0.2562	0.3083	0.2074	0.116	0.116	0.1612	0.116	0.116	0.116	0.1717	0.1654	0.116	0.1459	0.1345	0.292	0.2333	0.1823	0.116	1.8071	1.4396	2.4131	2.1706	0.9485	1.6947	1.7219	2.3777	2.2689	1.1129	0.1427	1.0862	1	1.2763	1.0891
359	3-methyl-2-oxobutyrate	Amino Acid	Leucine, Isoleucine and Valine Metabolism	44526	LC/MS Polar	100000936	911	115.04	3715-29-5	49	48	C00141	HMDB00019	0.4486	0.5177	0.637	0.5158	0.951	0.4486	0.4486	0.4486	0.4486	0.4486	0.4486	2.6687	3.3068	3.376	3.7248	3.1624	2.4724	3.7976	2.8527	3.3721	3.5175	0.8234	0.989	1.2963	0.749	1.1475	0.586	0.8903	0.5047	0.8851	0.9068	0.4486	0.8546	0.8475	1.32	1.1088
335	3-methyl-2-oxovalerate	Amino Acid	Leucine, Isoleucine and Valine Metabolism	15676	LC/MS Neg	100000036	2064.2	129.056	1460-34-0;51829-07-3	47	46	C00671	HMDB03736	0.0191	0.2626	0.3237	0.2941	0.3429	0.3395	0.0421	0.0191	0.033	0.0191	0.0219	3.0978	3.3739	3.0089	3.8236	3.3412	2.8582	3.8223	3.1264	3.3527	3.7565	1.2042	0.9499	0.949	0.9953	2.1007	1.04	1	1.005	1.0711	1.679	0.0191	0.5162	0.5274	0.7154	0.6091
411	3-sulfo-L-alanine	Amino Acid	Methionine, Cysteine, SAM and Taurine Metabolism	47089	LC/MS Pos Early	382	570	170.012	498-40-8	72886	65718	C00506	HMDB02757	0.9938	1.2407	0.8341	0.686	0.7397	1.0479	0.809	1.2941	1.0711	0.9361	0.6963	0.686	0.686	0.686	0.686	0.686	0.686	0.686	0.686	0.686	0.686	0.686	0.686	0.686	0.686	0.686	0.686	0.686	0.686	0.686	0.686	0.884	0.9286	1.0914	1.088	1.5759
3843	3-ureidopropionate	Nucleotide	Pyrimidine Metabolism, Uracil containing	3155	LC/MS Pos Early	1053	875	133.061	462-88-4	111	109	C02642	HMDB00026	0.2584	0.2584	0.2584	0.2584	0.2584	0.2584	0.2584	0.2584	0.2584	0.2584	0.2584	0.9892	1.5239	1.6739	1.2249	0.899	0.8868	1.932	1.1048	1.8181	0.7643	0.2858	0.7063	0.436	0.2584	0.2674	0.2584	0.626	0.9595	0.4793	0.7691	0.2584	0.2584	0.2584	0.2584	0.2584
483	4-acetamidobutanoate	Amino Acid	Polyamine Metabolism	1558	LC/MS Pos Early	1113	1350	146.081	3025-96-5	18189	17180	C02946	HMDB03681	0.42	0.42	0.42	0.42	0.42	0.42	0.42	0.42	0.42	0.42	0.42	0.42	1.0332	0.42	0.723	0.9881	0.8514	0.8868	0.7505	0.916	0.737	1.6151	0.5997	0.5814	0.9634	0.9133	0.57	0.6172	1.6929	1.8838	1.4594	0.42	0.7173	0.42	1.1189	0.42
485	4-guanidinobutanoate	Amino Acid	Guanidino and Acetamido Metabolism	15681	LC/MS Pos Early	100000096	2320	146.092	463-003;463-00-3	500	486	C01035	HMDB03464	0.8299	0.9181	0.8569	0.8163	0.9588	0.9111	0.9191	0.8931	0.8194	0.8763	0.8266	0.8611	1.0059	1.0607	1.0676	0.9684	0.8845	1.0228	1.0016	1.0476	0.9322	0.9608	0.9541	1.1156	1.0586	0.9304	0.9121	1.0186	1.2195	1.0771	1.3852	0.8301	1.0122	0.9984	1.0484	0.9691
162	4-hydroxyphenylpyruvate	Amino Acid	Tyrosine Metabolism	1669	LC/MS Neg	1141	1690	179.035	156-39-8	979	954	C01179	HMDB00707	0.5632	1.1092	0.7828	0.9594	1.1679	1.5054	1.0483	0.8112	1.0273	0.6091	1.5252	0.7801	0.7937	0.7266	1.0183	0.612	0.9801	0.8014	1.6652	0.8522	0.806	0.937	0.9817	1.0199	1.4997	1.4698	0.5632	0.8234	1.2876	3.3707	1.261	0.5632	1.8757	1.9492	2.2205	2.3287
89	4-imidazoleacetate	Amino Acid	Histidine Metabolism	32349	LC/MS Pos Early	100001207	2055	127.05	645-65-8	96215	86856	C02835	HMDB02024	0.0948	0.0549	0.0475	0.0949	0.107	0.0475	0.0475	0.0475	0.1078	0.107	0.0475	1.1724	1.3099	0.8413	1.1178	1.0415	0.8943	1.243	0.8064	0.9835	1.0489	0.9006	1.4488	1.1758	1.1961	0.9574	0.9509	1.3424	0.8988	0.9566	1.2932	0.1166	0.175	0.113	0.1483	0.1373
295	4-methyl-2-oxopentanoate	Amino Acid	Leucine, Isoleucine and Valine Metabolism	22116	LC/MS Neg	100000551	2170	129.056	816-66-0	70	69	C00233	HMDB00695	0.0638	0.2852	0.3209	0.3199	0.2834	0.2092	0.1753	0.117	0.1475	0.0958	0.1528	3.0157	3.5904	2.8856	4.0653	2.9697	2.8223	4.0139	2.8432	3.5967	3.3119	1.1928	0.9853	1.2012	1.2832	1.7837	1.0079	1.0147	1.2529	1.3751	1.5989	0.0662	0.37	0.3164	0.4493	0.327
377	4-methylthio-2-oxobutanoate	Amino Acid	Methionine, Cysteine, SAM and Taurine Metabolism	40732	LC/MS Neg	100003712	1635	147.012	583-92-6	473	460	C01180	HMDB01553	0.4635	0.4635	0.772	0.4635	0.6091	0.4635	0.4635	0.4635	0.4635	0.4635	0.4635	0.4635	0.4635	0.4635	0.4635	0.4635	0.4635	0.4635	0.4635	0.4635	0.4635	1.019	0.7921	0.5354	1.4957	1.8591	1	0.9738	0.7829	1.0631	1.3114	0.4635	1.696	4.311	1.5994	4.6145
479	5-methylthioadenosine (MTA)	Amino Acid	Polyamine Metabolism	1419	LC/MS Pos Early	212	2752	298.097	2457-80-9	439176	388321	C00170	HMDB01173	0.06	0.8018	1.0329	0.898	1	0.6943	0.0703	0.06	0.06	0.06	0.1047	12.3431	13.3891	8.6077	10.2204	10.8953	9.3408	14.6958	8.8569	9.0956	10.441	0.1072	0.1462	0.1287	0.1879	0.0966	0.0918	0.0913	0.0968	0.1315	0.1289	0.06	3.0131	3.3879	3.348	3.5619
3829	5-methyluridine (ribothymidine)	Nucleotide	Pyrimidine Metabolism, Uracil containing	35136	LC/MS Neg	100001446	1778.1	257.078	1463-10-1	445408	393058		HMDB00884	0.4772	0.4772	0.4772	0.4772	0.4772	0.4772	0.4772	0.4772	0.4772	0.4772	0.4772	0.5412	0.5771	0.7382	0.646	0.5232	0.4772	0.5901	0.4772	0.79	0.6677	1.8189	1.24	1	1.1211	0.9937	1.4973	1.1535	1.3087	1.1976	0.9195	0.4772	0.4772	0.4772	0.4772	0.4772
498	5-oxoproline	Amino Acid	Glutathione Metabolism	1494	LC/MS Neg	1021	738.5	128.035	98-79-3	7405	7127	C01879	HMDB00267	1.0305	0.9316	1.1422	1.0454	0.8735	1.0206	0.8063	1.068	0.9892	0.9831	0.9881	0.8744	0.9136	1.1897	0.8862	0.9632	0.8024	0.9674	1.197	0.8905	0.9191	1.0231	0.8833	1.1494	0.979	0.9746	0.9543	0.9947	1.1752	1.0262	1.0279	1.0371	0.9305	1.0656	1.0562	0.9434
3793	7-methylguanine	Nucleotide	Purine Metabolism, Guanine containing	35114	LC/MS Pos Early	100001456	2175	166.072	578-76-7	11361	10883	C02242	HMDB00897	0.314	0.314	0.314	0.314	0.314	0.314	0.314	0.314	0.314	0.314	0.314	0.608	0.723	0.6959	0.6905	0.7141	0.5644	0.7927	0.6297	0.5579	0.6183	1.3647	1.0847	1.2381	1.2113	0.8411	1.044	1.0414	1.3535	1.1073	1	0.314	0.3655	0.4013	0.3425	0.4245
1629	acetylcarnitine (C2)	Lipid	Fatty Acid Metabolism (Acyl Carnitine, Short Chain)	32198	LC/MS Pos Early	100000802	2282	204.123	5080-50-2	1	5406074	C02571	HMDB00201	0.1584	0.1584	0.1584	0.1584	0.1584	0.1584	0.1584	0.1584	0.1584	0.1584	0.1584	1.0666	1	1.3588	1.6519	1.8317	0.7691	1.3013	1.2887	1.368	1.2997	0.2489	0.3211	0.6943	0.6774	0.5188	0.1584	0.2402	0.7282	0.5304	1.1305	0.1584	0.1584	0.1584	0.1584	0.1584
1281	aconitate [cis or trans]	Energy	TCA Cycle	46173	LC/MS Neg	100001359	580	173.009						0.0054	0.0288	0.0134	0.0302	0.0082	0.0315	0.0259	0.0054	0.0307	0.0054	0.0388	1.6385	1.6087	1.8746	1.875	1.6087	1.5354	1.8606	1.7992	1.7718	1.7022	1.2645	1.0469	0.9356	0.8269	1.6428	1.2202	0.9781	0.7874	0.8865	1.5519	0.0054	0.0358	0.0211	0.0348	0.0185
3756	adenine	Nucleotide	Purine Metabolism, Adenine containing	554	LC/MS Pos Early	880	2221	136.062	73-24-5	190	185	C00147	HMDB00034	1.1967	1.1538	1.1638	1.2163	1.1369	1.1532	0.9752	1.1104	1.0163	1.0549	1.1272	1.025	1.0452	1.0739	1.0357	0.9758	0.9671	1.0586	0.9949	0.9897	0.971	0.8486	0.8926	0.897	0.9129	0.8485	0.8168	0.92	0.9165	0.8584	0.983	1.156	1.0203	1.0483	1.0454	1.0316
3755	adenosine	Nucleotide	Purine Metabolism, Adenine containing	555	LC/MS Pos Early	798	2169	268.104	58-61-7	60961	54923	C00212	HMDB00050	0.0784	0.0784	0.0784	0.0784	0.0784	0.0784	4.9237	2.8591	3.8378	10.5755	0.8522	0.0784	0.0784	0.0784	0.0784	0.1655	0.0784	0.4234	0.3173	0.1949	0.2408	0.0784	0.0853	0.0784	0.0784	0.0784	0.0784	0.0784	0.0784	0.0784	0.0784	0.0784	0.0868	0.0784	0.0784	0.0784
3748	adenosine 5'-monophosphate (AMP)	Nucleotide	Purine Metabolism, Adenine containing	32342	LC/MS Pos Early	209	1013	348.07	149022-20-8	6083	10239183	C00020	HMDB00045	0.1366	0.1366	0.1366	0.1366	0.1366	0.1366	0.6529	2.1156	2.5925	0.8544	1.1073	0.1366	0.1366	0.1366	0.1366	0.1366	0.1366	0.1366	0.1366	0.1366	0.1366	0.1415	0.1366	1.0938	1.4129	0.1366	0.1366	0.1366	1.513	1.0528	0.4558	0.1366	0.4303	0.7642	0.6299	0.7822
28	alanine	Amino Acid	Alanine and Aspartate Metabolism	1126	LC/MS Pos Early	811	1700	90.055	56-41-7	5950	5735	C00041	HMDB00161	0.2138	0.2218	0.2183	0.2289	0.2004	0.2298	0.2004	0.2006	0.2076	0.1988	0.2095	0.9754	0.9922	1.1081	1.0496	1.111	0.9004	1.0879	1.069	1.1082	1.0072	0.8021	1.0432	1.1124	1.0804	0.9928	0.8332	0.9472	1.2069	0.9845	1.1956	0.2197	0.2529	0.2737	0.3206	0.3174
3742	allantoin	Nucleotide	Purine Metabolism, (Hypo)Xanthine/Inosine containing	1107	LC/MS Polar	1002	1672	157.037	97-59-6	204	199	C02350	HMDB00462	0.4601	0.4601	0.4601	0.4601	0.4601	0.4601	0.4601	0.4601	0.4601	0.4601	0.4601	0.8239	0.607	0.9939	0.7124	0.9117	1	1.1021	0.9026	1.692	0.846	1.1765	0.8601	0.8303	0.9559	0.7504	0.7213	0.4775	2.2966	1.5469	1.0609	0.4601	0.4601	0.4601	0.4601	0.4601
299	alpha-hydroxyisocaproate	Amino Acid	Leucine, Isoleucine and Valine Metabolism	22132	LC/MS Neg	100000706	1840	131.071	10303-64-7	83697	75520	C03264	HMDB00746	0.0925	0.0925	0.0925	0.0925	0.0925	0.0925	0.8723	1.1673	1.1937	0.643	0.4044	0.1034	0.0936	0.1304	0.1133	0.1166	0.1129	0.1016	0.0925	0.112	0.1073	33.3452	32.5819	29.8552	32.4111	15.2031	28.8633	38.1797	27.968	33.249	16.0786	0.0925	0.0925	0.0925	0.0925	0.0925
360	alpha-hydroxyisovalerate	Amino Acid	Leucine, Isoleucine and Valine Metabolism	46537	LC/MS Polar	100001300	1052	117.056	600-37-3	99823	90190		HMDB00407	0.0113	0.0113	0.0113	0.0113	0.0113	0.0113	0.2479	0.1644	0.2365	0.227	0.0859	0.3166	0.5961	0.5999	0.6272	0.7311	0.4359	0.748	0.6674	0.664	0.9706	5.3056	5.2845	5.9469	6.0394	2.7602	4.4568	5.5471	5.157	6.3315	2.8774	0.0113	0.0113	0.0113	0.0113	0.0113
44	alpha-ketoglutaramate*	Amino Acid	Glutamate Metabolism	62101	LC/MS Polar	100002397	1916	144.03	18465-19-5					1.1027	1.0113	1.1078	0.9596	1.3432	0.9755	1.3598	1.3289	1.1443	1.4343	0.9427	0.7858	0.7244	0.6916	0.8942	0.6472	0.7661	0.6983	0.6537	0.8675	0.7162	1.1747	1.0795	0.993	1.1513	1.0412	1.2191	1.0768	0.7198	0.9232	1.007	1.2766	1.3301	1.4916	1.0796	1.4035
1285	alpha-ketoglutarate	Energy	TCA Cycle	528	LC/MS Polar	93	2700	145.014	305-72-6;328-50-7;22202-68-2	51	50	C00026	HMDB00208	0.0354	0.1032	0.152	0.0654	0.1182	0.0685	0.1039	0.1236	0.1336	0.1134	0.0447	1.0829	0.9906	0.9035	0.4802	0.8417	0.9527	1.1312	0.9193	1.0094	0.8446	1.3547	1.3883	1.3502	1.1873	1.1018	1.3169	1.4642	0.9439	1.2709	1.2159	0.0221	0.8389	0.8533	1.0879	0.9571
4009	alpha-lipoate	Cofactors and Vitamins	Lipoate Metabolism	47892	LC/MS Neg	100000141	3651	205.036	1077-28-7	864	841	C00725	HMDB01451	1.0259	1.0407	1.2536	0.9309	1.0884	0.984	0.943	1.1314	1.016	1.0064	1.1123	0.0682	0.0682	0.0682	0.0778	0.0682	0.0682	0.1207	0.0682	0.1352	0.0682	0.2121	0.0682	0.0682	0.1042	0.0682	0.0682	0.0682	0.0682	0.092	0.0682	0.9509	0.9207	1.0228	1.1431	0.9936
1125	arabitol/xylitol	Carbohydrate	Pentose Metabolism	48885	LC/MS Polar	100006430	1932.4	151.061		6912		C01904		0.0463	1.1162	0.1308	1	0.0463	1.3596	0.0463	0.0463	0.0463	0.0463	0.0463	0.0463	0.0463	0.0463	0.0463	0.0463	0.0463	0.1099	1.544	0.0463	1.5549	0.2681	0.0463	0.0463	0.0463	0.1493	0.3538	0.0463	0.2336	0.0463	1.1279	0.0463	69.7183	2.4777	0.0463	1.8875
1131	arabonate/xylonate	Carbohydrate	Pentose Metabolism	48255	LC/MS Polar	100006115	2700	165.04						0.376	0.6305	0.9985	0.3891	0.5496	0.3597	0.3635	0.3559	0.4842	0.1737	0.5077	1.1199	1.1763	1.1737	0.8458	1.0988	1.1103	1.2355	1.2662	1.3373	1.1283	0.9774	1.1184	1.0121	0.8171	1.0667	0.9771	1.0015	0.757	0.8141	1.0951	0.2216	0.7974	0.9865	0.9071	0.6862
449	argininate*	Amino Acid	Urea cycle; Arginine and Proline Metabolism	57461	LC/MS Pos Early	100002769	2150	176.103	157-07-3	160437	140984		HMDB03148	0.2352	0.2352	0.2352	0.2352	0.2352	0.2352	0.5964	1.114	1.1339	0.6917	0.2352	0.2352	0.2352	0.2352	0.2352	0.2352	0.2352	0.2352	0.2352	0.2352	0.2352	1	0.9105	1.209	1.4151	0.2485	0.7364	0.9081	0.9374	0.9926	0.2352	0.2352	0.2352	0.2352	0.2352	0.2352
413	arginine	Amino Acid	Urea cycle; Arginine and Proline Metabolism	1638	LC/MS Pos Early	231	2825	175.119	1119-34-2	232	227	C00062	HMDB00517	1.0606	1.047	1.0426	1.0938	1.0078	1.0335	0.9957	1.0653	1.0249	1.0349	1.0306	1.012	0.9982	0.9856	0.9876	0.9521	0.9191	0.9926	0.9407	0.94	0.9703	0.963	0.9552	1.0082	0.9577	0.9283	0.9042	0.9671	1.0202	0.9445	1.0246	1.0197	1.0394	1.001	1.0613	1.03
414	argininosuccinate	Amino Acid	Urea cycle; Arginine and Proline Metabolism	15497	LC/MS Pos Early	232	2745	291.13	156637-58-0	16950	805	C03406	HMDB00052	0.6651	0.6651	0.6651	0.6651	0.6651	0.6651	0.6651	0.6651	0.6651	0.6651	0.6651	0.8962	1.2086	0.9019	0.7704	1.6264	0.8041	0.973	1.8689	0.714	0.8132	1.8864	0.8471	1.3876	0.8078	0.7606	0.6651	1.0232	1.0711	0.9832	0.7382	0.6651	0.6651	0.6651	0.6651	0.6651
39	asparagine	Amino Acid	Alanine and Aspartate Metabolism	512	LC/MS Pos Early	917	1225	133.061	70-47-3	6267	6031	C00152	HMDB00168	1.1847	1.1701	1.1753	1.2486	1.1046	1.1725	0.9486	1.1453	0.9837	1.0399	1.0908	1.1774	1.1422	1.1475	1.0917	1.0425	0.9953	1.1604	1.023	1.0594	0.9831	0.816	0.8521	0.8896	0.7969	0.8809	0.7519	0.8675	0.8761	0.8329	1.0086	1.1511	0.9105	0.9502	0.9966	0.9724
35	aspartate	Amino Acid	Alanine and Aspartate Metabolism	443	LC/MS Pos Early	234	1165	134.045	56-84-8	5960	5745	C00049	HMDB00191	12.8039	12.722	12.9195	13.8293	12.2289	12.7523	11.2872	13.1583	12.427	13.2271	12.0977	0.2396	0.316	0.3535	0.2521	0.2949	0.2705	0.3503	0.423	0.3542	0.3486	0.4438	0.4037	1.2758	1.3161	0.3243	0.4564	0.4762	1.5468	1.3361	0.4136	12.6033	11.7407	11.9652	12.7616	11.9982
4054	benzoate	Xenobiotics	Benzoate Metabolism	15778	LC/MS Neg	100000008	1750	121.029	65-85-0	243	238	C00180	HMDB01870	0.4186	0.9004	1.4161	1.0745	1.0448	1.1583	1.0432	0.9088	1.1733	0.6971	0.9466	1.0169	0.7166	0.9535	1.2021	0.9085	0.8322	0.9962	0.8428	0.8309	0.7191	1.3694	0.6973	1.0984	1.0344	2.1174	0.8478	1.0517	1.1345	1	0.9154	0.4186	0.939	1.1173	0.9271	1.5041
3844	beta-alanine	Nucleotide	Pyrimidine Metabolism, Uracil containing	55	LC/MS Pos Early	244	1905	90.055	56-41-7;107-95-9	239	234	C00099	HMDB00056	0.4156	0.4156	0.4156	0.4156	0.4156	0.4156	0.4156	0.4156	0.4156	0.4156	0.4156	0.972	0.4156	0.6634	0.6894	0.8307	0.8011	0.867	0.9402	1.1059	1.2287	1.293	1.1362	0.9019	1.3922	0.9349	1.1054	0.5801	0.7515	1.3036	1.028	0.4156	0.4156	0.4156	0.4156	0.4156
6	betaine	Amino Acid	Glycine, Serine and Threonine Metabolism	3141	LC/MS Pos Early	799	1064	118.086	107-43-7	247	24219951173	C00719	HMDB00043	0.0093	0.0495	0.0273	0.0197	0.0206	0.023	0.0209	0.0639	0.038	0.0322	0.0146	1.5141	1.0957	1.5384	1.3691	1.0524	1.3215	1.0671	1.2472	1.306	0.9595	1.0566	0.8229	1.1792	1.0304	0.8697	0.9926	0.7734	1.2367	0.9747	1.0074	0.0102	0.0183	0.0163	0.0134	0.0107
3977	biotin	Cofactors and Vitamins	Biotin Metabolism	568	LC/MS Pos Early	251	2253	245.095	58-85-5	171548	149962	C00120	HMDB00030	1.0696	1.0607	1.0612	1.1222	0.9936	1.023	0.9107	1.1807	0.9211	1.0439	1.056	1.043	1.0041	1.1813	1.0919	0.9631	0.8381	0.9557	0.8735	0.9592	0.8809	0.8203	0.9926	1	0.9947	0.738	0.728	0.9729	1.0431	0.8606	1.0629	1.0702	0.8259	1.0747	1.0174	1.0592
1699	carnitine	Lipid	Carnitine Metabolism	15500	LC/MS Pos Early	100000007	1978	162.112	461-05-2	10917	10455	C00318	HMDB00062	0.0862	0.0862	0.0862	0.0862	0.0862	0.0862	0.0862	0.0862	0.0862	0.0862	0.0862	1.2036	0.8944	1.5462	2.1135	1.1625	1	1.7492	1.4783	2.3107	1.0495	0.0862	0.3448	0.483	0.5987	0.4636	0.0862	0.0862	0.9247	0.5643	0.5384	0.0862	0.0862	0.0862	0.0862	0.0862
78	carnosine	Amino Acid	Histidine Metabolism	1768	LC/MS Pos Early	249	2942	227.114	305-84-0	439224	388363	C00386	HMDB00033	0.2469	0.2469	0.2469	0.2469	0.2469	0.2469	0.2469	0.2469	0.2469	0.2469	0.2469	1.5289	1.981	2.0726	1.7727	1.5764	1.3723	2.0918	1.7144	2.2955	1.3631	0.4586	0.4242	0.5626	0.3896	0.5607	0.2469	0.5102	0.6279	0.5523	0.8824	0.2469	0.2469	0.2469	0.2469	0.2469
2868	cholesterol	Lipid	Sterol	63	LC/MS Pos Late	266	2707	369.352	57-88-5	11025495	4937803	C00187	HMDB00067	0.5162	0.5162	0.5162	0.5162	0.5162	0.5162	0.5162	0.5162	0.5162	0.5162	0.5162	0.5404	1.532	1.6812	1.7338	1	0.946	0.6209	0.7651	1.5111	0.7363	0.5162	0.5162	0.983	0.9807	1.0654	0.5162	0.5377	1.952	1.2093	0.8604	0.5162	0.5162	0.5162	0.5162	0.5162
1965	choline	Lipid	Phospholipid Metabolism	15506	LC/MS Pos Early	1256	1961	104.107	67-48-1	305	149278	C00114	HMDB00097	1.092	1.0521	1.0682	1.1118	1.0288	1.09	1.0345	1.0607	1.0427	1.0419	1.0322	0.9893	0.9444	0.9509	0.949	0.8876	0.9024	0.9107	0.9404	0.9326	0.9387	0.9864	0.9465	1.0503	1.0206	0.8986	0.9369	0.9282	1.088	1.0003	0.9997	1.0523	0.9552	0.9233	1.0266	0.9507
1966	choline phosphate	Lipid	Phospholipid Metabolism	34396	LC/MS Pos Early	267	700	184.073	72556-74-2	1014	119298	C00588	HMDB01565	0.0143	0.0143	0.0143	0.0143	0.0143	0.0143	0.0244	0.0143	0.0143	0.0313	0.0143	1.0164	1.0865	1.3278	1.6167	1.538	1.485	1.5093	1.9884	1.5803	2.1599	0.5528	0.6432	0.9836	0.9437	1.3749	0.5931	0.6419	1.0299	0.826	1.4386	0.0143	0.1212	0.14	0.1564	0.1332
1279	citrate	Energy	TCA Cycle	1564	LC/MS Neg	1124	582	191.02	77-92-9	311	305	C00158	HMDB00094	0.0041	0.0395	0.0133	0.0366	0.0041	0.0364	0.0325	0.0778	0.0454	0.0131	0.0725	3.6547	3.3962	3.835	3.9377	3.3192	3.3077	3.8625	3.5849	3.897	3.1073	1.4775	1.2843	0.9172	0.8263	2.8489	1.4048	1.3088	0.585	0.7681	2.8847	0.0041	0.0344	0.0209	0.0428	0.0074
455	creatine	Amino Acid	Creatine Metabolism	27718	LC/MS Pos Early	1221	1947	132.077	57-00-1	586	566	C00300	HMDB00064	0.756	0.756	0.756	0.756	0.756	0.756	0.756	0.756	0.756	0.756	0.756	0.94	0.8524	1.0116	0.9361	1.0867	0.8685	1.032	0.9064	1.1362	0.926	0.9108	0.8872	0.9473	0.9544	1.0978	0.756	0.8441	1.0606	0.9911	1.1688	0.756	0.756	0.756	0.756	0.756
456	creatinine	Amino Acid	Creatine Metabolism	513	LC/MS Pos Early	275	2055	114.066	60-27-5	588	568	C00791	HMDB00562	0.0435	0.0248	0.0617	0.0221	0.0438	0.0407	0.0436	0.0231	0.0076	0.0264	0.0127	1.028	0.9873	1.3247	1.0979	1.0433	1.0127	1.1586	0.9678	2.0021	0.8615	1.3691	1.0899	1.1506	1.0556	0.9274	0.8899	0.8921	1.9883	1.705	1.5642	0.0076	0.014	0.0194	0.0207	0.0093
388	cystathionine	Amino Acid	Methionine, Cysteine, SAM and Taurine Metabolism	15705	LC/MS Pos Early	310	2270	223.075	535-34-2	439258	811	C02291	HMDB00099	0.4858	0.4858	0.4858	0.4858	0.4858	0.4858	0.4858	0.4858	0.4858	0.4858	0.4858	0.4858	0.4858	0.8891	0.6858	0.4858	0.4858	0.9077	0.4858	1.0714	0.4858	0.7676	0.8713	0.7829	0.7253	0.4858	0.4858	0.4858	0.9503	1.4077	0.4858	0.4858	0.4858	0.4858	0.4858	0.4858
390	cysteine	Amino Acid	Methionine, Cysteine, SAM and Taurine Metabolism	1868	LC/MS Pos Early	800	1475	122.027	52-90-4;56-89-3	5862	5653	C00097	HMDB00574	0.7984	0.8193	0.9607	0.9346	0.9135	0.8485	0.6991	0.9048	0.7816	0.9	0.7128	1.1206	1.1235	0.8265	0.9949	0.9941	0.9031	1.1528	0.9138	1.0713	0.9242	1.5602	1.3305	1.2121	1.4936	0.8784	1.181	1.4003	1.3077	1.3559	1.3669	0.6929	0.6734	0.9109	0.9423	0.8142
395	cysteine s-sulfate	Amino Acid	Methionine, Cysteine, SAM and Taurine Metabolism	22176	LC/MS Polar	100000808	2273	199.969	1637-71-4	115015	102939	C05824	HMDB00731	1.437	1.1514	1.4657	1.1757	1.431	1.1551	1.034	1.2221	1.1403	1.043	1.0735	0.9003	0.8811	0.9876	0.4823	0.7921	0.8808	1.0347	1.0676	1.1031	0.874	0.7288	0.6723	0.7213	0.6491	0.7725	0.6666	0.6486	0.6835	0.6618	0.7438	1.1059	1.3372	1.2949	1.3232	1.1339
402	cysteine sulfinic acid	Amino Acid	Methionine, Cysteine, SAM and Taurine Metabolism	37443	LC/MS Pos Early	100002113	597	154.017	207121-48-0	109	107	C00606	HMDB00996	0.8121	0.8575	0.8904	0.8654	0.894	1	1.285	1.0765	0.9076	1.0746	0.8511	0.806	0.806	0.806	0.806	0.806	0.806	0.806	0.806	0.806	0.806	0.806	0.806	0.806	0.806	0.806	0.806	0.806	0.806	0.806	0.806	0.806	1.933	1.1698	1.2994	1.1761
492	cysteine-glutathione disulfide	Amino Acid	Glutathione Metabolism	35159	LC/MS Pos Early	100001437	2465	427.095	13081-14-6	4247235	3455404		HMDB00656	0.6488	0.6488	0.6488	0.6488	0.6488	0.6488	0.6488	0.6488	0.6488	0.6488	0.6488	0.6488	0.6488	0.6488	0.6488	1.0643	0.666	0.7663	0.6488	0.7033	1.4448	0.6488	0.6488	0.6488	0.6488	0.6488	0.6488	0.6488	0.6488	0.6488	0.6488	0.6488	0.8623	1	0.8331	1.2193
496	cysteinylglycine disulfide*	Amino Acid	Glutathione Metabolism	62103	LC/MS Pos Early	100002466	2547	298.053	70555-24-7		17215992		HMDB00709	1.1727	0.7183	0.6275	0.9145	0.6474	0.8818	0.5504	0.7713	0.6823	0.5196	0.9148	1.828	2.1822	1.4353	2.1961	2.7263	1.5733	3.0723	2.0534	2.117	2.8136	0.2189	0.2189	0.2189	0.2189	0.2189	0.2189	0.2189	0.2189	0.2189	0.536	1.2408	0.8011	1	0.7459	0.6573
396	cystine	Amino Acid	Methionine, Cysteine, SAM and Taurine Metabolism	56	LC/MS Pos Early	279	2000	241.031	56-89-3	67678	575	C00491	HMDB00192	1.135	1.1461	1.1847	1.1967	1.0735	1.2193	0.9822	1.1574	1.0507	1.0895	1.0816	0.9709	1.0587	1.1022	0.988	0.956	0.8679	1.0473	0.9477	1.0022	0.8809	0.8798	0.8945	0.9901	1.0321	0.8409	0.8769	0.9678	1.0283	0.974	1.0704	1.1059	0.8174	0.9658	1.0395	0.9978
3855	cytidine	Nucleotide	Pyrimidine Metabolism, Cytidine containing	514	LC/MS Pos Early	827	2124	244.093	65-46-3	6175	5940	C00475	HMDB00089	0.0679	0.0679	0.0679	0.0679	0.0679	0.0679	0.2934	0.1207	0.2284	0.1558	0.3664	0.8021	0.7618	0.9614	0.7871	0.8787	0.7105	0.743	1.0365	1.0903	0.9631	4.8956	2.4803	3.9819	5.2035	2.9422	5.9372	2.3667	4.3187	3.9848	5.0941	0.0679	0.0679	0.1378	0.106	0.0776
3851	cytidine 5'-monophosphate (5'-CMP)	Nucleotide	Pyrimidine Metabolism, Cytidine containing	2372	LC/MS Pos Early	282	835	324.059	63-37-6	6131	5414497	C00055	HMDB00095	0.2921	0.2921	0.2921	0.2921	0.2921	0.2921	0.6218	2.7182	2.9257	0.9347	1.6255	0.2921	0.2921	0.2921	0.2921	0.2921	0.2921	0.2921	0.2921	0.2921	0.2921	0.2921	0.2921	0.2921	1.2504	0.7305	0.2921	0.2921	0.9797	0.5817	0.9669	0.2921	0.2921	0.2921	0.2921	0.2921
3856	cytosine	Nucleotide	Pyrimidine Metabolism, Cytidine containing	573	LC/MS Pos Early	881	2060	112.051	71-30-7	597	577	C00380	HMDB00630	0.2639	0.2639	0.2639	0.2639	0.2639	0.2639	0.2639	0.2639	0.2639	0.2639	0.2639	0.2639	0.2639	0.2639	0.2639	0.2639	0.2639	0.2639	0.2639	0.2639	0.2639	0.82	0.9262	0.7874	0.9171	0.2639	0.2639	0.9103	0.9049	1.2096	0.2639	0.2639	0.2639	0.2639	0.2639	0.2639
1698	deoxycarnitine	Lipid	Carnitine Metabolism	36747	LC/MS Pos Early	100001662	2052	146.118	6249-56-5	134	705	C01181	HMDB01161	0.2177	0.2177	0.2177	0.2177	0.2177	0.2177	0.2177	0.2177	0.2177	0.2177	0.2177	1.1843	1.1278	1.4251	1.9577	1.7113	0.9127	1.4511	1.0406	1.059	1.1401	0.4734	0.2177	0.5429	0.6023	0.4911	0.2177	0.2177	0.7579	0.5209	0.715	0.2177	0.2177	0.2177	0.2177	0.2177
473	diacetylspermidine*	Amino Acid	Polyamine Metabolism	62105	LC/MS Pos Early	100020242	2510	230.186			25944163			0.3719	0.3719	0.3719	0.3719	0.3719	0.3719	0.3719	0.9125	1.1151	0.9372	0.486	0.3719	0.3719	0.3719	0.3719	0.3719	0.3719	0.3719	0.3719	0.3719	0.3719	0.6467	1.0043	1.5411	1.1654	0.7842	0.7832	0.964	1.5575	1.2715	0.8679	0.3719	0.3719	0.3719	0.3719	0.3719
3811	dihydroorotate	Nucleotide	Pyrimidine Metabolism, Orotate containing	601	LC/MS Polar	923	1910	157.025	155-54-4	648	628	C00337	HMDB03349	0.0155	0.0253	0.0359	0.0211	0.0389	0.0158	0.6581	0.7943	0.5154	0.5318	0.3224	0.014	0.014	0.014	0.014	0.014	0.014	0.014	0.014	0.014	0.014	2.8502	6.6005	2.0584	3.1806	1.6172	2.2399	6.4857	1.4527	3.3746	2.4182	0.014	0.9145	1.8914	0.8866	1.1149
428	dimethylarginine (SDMA + ADMA)	Amino Acid	Urea cycle; Arginine and Proline Metabolism	36808	LC/MS Pos Early	100001810	2850	203.15	102783-24-4	123831	110375	C03626	HMDB01539	0.6594	0.6594	0.6594	0.6594	0.6594	0.6594	0.6594	0.6594	0.6594	0.6594	0.6594	0.892	0.8379	0.9581	0.9604	0.8726	0.763	0.9424	0.8764	1.0189	0.8993	0.7699	0.7561	0.9	0.7859	0.8497	0.6594	0.7183	1.0602	0.9216	1.0648	0.6594	0.6594	0.6594	0.6594	0.6594
4375	erythritol	Xenobiotics	Food Component/Plant	20699	LC/MS Polar	100000846	1491	167.056	149-32-6	222285	13835932	C00503	HMDB02994	0.1066	0.1066	0.1066	0.1066	0.1066	0.1066	0.1066	0.1066	0.1066	0.1066	0.1066	0.4726	0.3318	0.5305	0.4508	0.725	0.9425	0.519	0.6397	0.8322	0.5934	1.8835	1.0648	1.7345	1.0574	1.2374	1.2975	1.0001	0.1066	1.3057	0.8908	0.1066	0.1066	0.1066	0.1066	0.1066
1271	erythronate*	Carbohydrate	Aminosugar Metabolism	42420	LC/MS Polar	100001320	2186	135.03	88759-55-1	2781043	2061231		HMDB00613	0.1045	0.0927	0.111	0.0967	0.1105	0.0717	0.0728	0.1283	0.0787	0.1171	0.0898	1.0215	1.0892	1.1863	0.8829	1.0546	0.9629	1.2403	1.1847	1.4434	1.0813	0.9785	1.0109	1.071	1.0143	1.101	0.8805	0.9569	0.7828	1.1287	1.1838	0.1089	0.2404	0.2951	0.2097	0.2549
346	ethylmalonate	Amino Acid	Leucine, Isoleucine and Valine Metabolism	15765	LC/MS Polar	2054	2785	131.035	601-75-2	11756	11263		HMDB00622	0.3365	0.3365	0.3365	0.3365	0.3365	0.3365	0.3365	0.5539	0.3365	0.3365	0.3365	1.011	1.0918	0.7704	0.772	0.5992	1.0406	1.2696	0.3365	1	1.2396	0.5898	0.7398	0.5523	0.86	1.1133	1.1756	0.9496	0.3365	1.2825	0.3365	0.3365	0.3365	0.3365	0.3365	0.3365
3979	folate	Cofactors and Vitamins	Folate Metabolism	1826	LC/MS Neg	328	1467	440.132	59-30-3	6037	5815	C00504	HMDB00121	0.8929	0.9307	1.063	0.976	0.9728	1.1415	1.0347	1.0075	1.0093	0.8659	0.9874	0.9544	0.971	1.1025	0.9304	1.027	1.0313	1.0342	0.9274	1.0882	1.0471	1.112	0.9335	1.0234	0.958	1.0178	0.9107	0.9949	1.0252	0.9984	0.9567	0.857	0.9753	1.0783	0.9913	1.0915
1189	fructose	Carbohydrate	Fructose, Mannose and Galactose Metabolism	577	LC/MS Polar	878	2065	179.056	57-48-7	5984	5764	C00095	HMDB00660	0.8889	1	0.6956	1.131	1.0827	1.0893	0.5391	0.2891	0.4895	0.3195	0.5449	5.9012	2.4453	4.2994	3.3107	4.8109	6.1081	2.8228	4.0713	4.765	6.4482	0.0787	0.0787	0.0787	0.0787	0.1309	0.0787	0.0787	0.0787	0.0787	0.113	0.984	0.8389	0.4181	0.5098	0.446
112	fructosyllysine	Amino Acid	Lysine Metabolism	46227	LC/MS Pos Early	100005373	2784	309.166	21291-40-7	123708	110281			2.1248	2.0438	1.7814	2.1941	2.1026	1.8641	1.4675	1.7594	1.3355	1.5448	2.0949	1.5121	1.3673	1.2862	1.2729	1.1157	1.1405	1.1413	0.9163	1.7061	1.0984	0.0027	0.0094	0.0087	0.0078	0.3104	0.0052	0.0092	0.0134	0.007	0.3252	2.5007	0.0919	0.0748	0.1777	0.1038
1289	fumarate	Energy	TCA Cycle	1643	LC/MS Polar	330	3084	115.004	100-17-8	444972	10197150	C00122	HMDB00134	0.0452	0.0452	0.0452	0.0452	0.0452	0.0452	0.1094	0.0452	0.0452	0.0452	0.0661	1.08	0.9458	0.9504	0.4604	1	0.9924	0.9616	1.045	1	0.9474	1.2483	0.9528	1.0628	1.0745	1.0514	1.119	0.8742	0.6767	1.0943	0.9336	0.0452	0.2737	0.2533	0.2099	0.2244
555	gamma-glutamyl-alpha-lysine	Peptide	Gamma-glutamyl Amino Acid	55015	LC/MS Pos Early	100010901	2784	276.155		65254	58747			0.4251	0.4251	0.4251	0.4251	0.4251	0.4251	0.4251	0.4251	0.4251	0.4251	0.4251	0.9358	0.4251	1.1162	0.4251	0.4251	0.9701	0.4251	0.4251	0.4251	0.4251	1.0696	0.4251	0.8523	0.4251	0.4251	0.9801	0.4251	1.2377	1	0.4251	0.4251	0.4251	0.4251	0.4251	0.4251
547	gamma-glutamylalanine	Peptide	Gamma-glutamyl Amino Acid	37063	LC/MS Pos Early	100001843	1986	219.098	5875-41-2	440103	389104		HMDB29142	0.402	0.402	0.402	0.402	0.402	0.402	0.402	0.402	0.402	0.402	0.402	2.0078	1.6723	1.4883	1.285	0.9683	1.699	1.9139	1.954	1.5044	1.1535	0.5486	0.691	0.7623	0.5557	1.1079	0.7297	0.4067	0.4597	0.402	0.8886	0.402	0.402	0.402	0.402	0.402
550	gamma-glutamylglutamine	Peptide	Gamma-glutamyl Amino Acid	2730	LC/MS Pos Early	1140	1430	276.119	10148-81-9	150914	133013	C05283	HMDB11738	0.0648	0.0731	0.0914	0.0968	0.0773	0.078	0.0589	0.0907	0.0665	0.0778	0.0662	1.8146	1.7836	1.3471	1.3229	1.0318	1.491	1.6692	1.389	1.237	1.0417	1.3526	0.9066	0.9526	0.8982	0.9945	1.1871	1.0603	0.8585	1.0056	1.2289	0.0612	0.0647	0.0793	0.0975	0.064
552	gamma-glutamylhistidine	Peptide	Gamma-glutamyl Amino Acid	18245	LC/MS Pos Early	1235	2740	285.119	37460-15-4	7017195	5380197			0.4997	0.4997	0.4997	0.4997	0.4997	0.4997	0.4997	0.4997	0.4997	0.4997	0.4997	1.1716	0.9938	0.9123	0.684	0.4997	1.1007	1.2491	1.0062	0.8611	0.4997	1.1817	0.4997	0.9377	0.7423	0.5009	0.7364	0.4997	0.9779	0.7411	0.4997	0.4997	0.4997	0.4997	0.4997	0.4997
553	gamma-glutamylisoleucine*	Peptide	Gamma-glutamyl Amino Acid	34456	LC/MS Pos Early	100001485	2940	261.144		14253342	21403145		HMDB11170	1.1171	1.1338	1.2104	1.1393	1.1258	1.1459	0.7174	0.6028	0.4019	0.6392	0.9247	2.5052	2.0112	2.3772	2.0453	1.6279	1.9106	2.197	2.1037	2.176	1.5435	0.4455	0.403	0.3989	0.4583	0.8634	0.3726	0.4022	0.5346	0.2983	1.1947	1.1848	0.7379	1.2153	0.9905	1.2089
554	gamma-glutamylleucine	Peptide	Gamma-glutamyl Amino Acid	18369	LC/MS Pos Early	1268	2991	261.144	2566-39-4	151023	133115		HMDB11171	0.6378	0.832	0.2634	0.6223	0.824	0.5417	0.2634	0.2634	0.2634	0.2634	0.5167	2.1627	2.0006	2.0218	1.4805	1.3409	1.7675	1.7949	1.6102	1.901	1.168	0.2634	0.2634	0.2634	0.2634	0.6382	0.2634	0.2634	0.3837	0.2634	0.2634	0.61	0.3934	0.2634	0.6354	0.6033
557	gamma-glutamylmethionine	Peptide	Gamma-glutamyl Amino Acid	44872	LC/MS Pos Early	100001313	2640	279.101	17663-87-5	7009567	5373147		HMDB29155	0.1528	0.1528	0.1528	0.1528	0.1528	0.1528	0.1528	0.1528	0.1528	0.1528	0.1528	2.219	1.8203	1.6402	1.7236	1.1077	1.9753	2.0007	1.6509	1.4007	0.8923	0.1908	0.1825	0.1568	0.1528	0.3348	0.2095	0.1657	0.1528	0.1528	0.3178	0.1528	0.1528	0.1528	0.1528	0.1528
563	gamma-glutamylserine	Peptide	Gamma-glutamyl Amino Acid	54914	LC/MS Pos Early	100009231	1351	235.092	5875-35-4		18691889			0.3787	0.3787	0.3787	0.5187	0.3787	0.5335	0.3787	0.3787	0.3787	0.3787	0.3787	1.7817	1.4965	1.1936	1.3268	0.9948	1.4383	1.2528	1.4058	1.4619	0.8077	1.6314	0.4376	1.1097	0.5229	0.6242	0.7477	1	0.9422	0.8936	0.8328	0.3787	0.3787	0.6021	0.3787	0.3787
559	gamma-glutamylthreonine	Peptide	Gamma-glutamyl Amino Acid	33364	LC/MS Pos Early	100001314	1750	249.108	5652-48-2	76078708	21403107		HMDB29159	0.4773	0.4773	0.4773	0.4773	0.4773	0.4773	0.4773	0.4773	0.4773	0.4773	0.4773	1.0461	0.9871	1.3849	0.7499	0.8056	0.8685	1.0736	1.2159	1.3184	0.4773	0.4773	0.4773	0.6509	0.7468	0.4773	0.5168	0.4986	0.8709	0.6983	1.0231	0.4773	0.4773	0.4773	0.4773	0.4773
562	gamma-glutamylvaline	Peptide	Gamma-glutamyl Amino Acid	43829	LC/MS Pos Early	100001126	2700	247.129	2746-34-1	7015683			HMDB11172	1.097	1.1169	1.1032	1.1293	0.9398	1.0529	0.4294	0.5064	0.3705	0.4311	0.818	1.1932	1.4301	1.3209	1.2576	1.2167	1.0993	1.3732	1.1578	1.1625	1.1384	0.3129	0.2367	0.2269	0.2499	0.7001	0.2663	0.2422	0.2344	0.203	1.0232	0.9768	1.3038	1.6913	1.4454	1.3503
4291	gluconate	Xenobiotics	Food Component/Plant	587	LC/MS Polar	338	2922	195.051	527-07-1	10690	10240	C00257	HMDB00625	0.8503	1.0518	0.9063	0.8639	1.0016	0.7978	2.1824	2.1245	1.7682	2.9756	3.3144	0.8618	0.9984	0.7945	0.4848	0.8327	0.9176	1.018	0.9718	1.0595	0.7911	1.4831	0.7876	1.098	1.2124	2.5012	1.0282	0.7561	0.9122	1.015	2.3424	0.6238	1.171	1.119	0.9114	1.1965
1071	glucose	Carbohydrate	Glycolysis, Gluconeogenesis, and Pyruvate Metabolism	20488	LC/MS Polar	572	2342	179.056	50-99-7	5793	71358	C00031	HMDB00122	1.6262	1.6178	1.7653	1.6078	1.6618	1.6229	1.2296	1.5942	1.3271	1.326	1.4619	1.2109	1.1616	1.169	0.9657	1.0811	1.0347	1.2125	1	1.2626	0.9658	0.0003	0.0014	0.0004	0.0009	0.5285	0.0002	0.0007	0.0002	0.0008	0.5621	1.6046	0.2977	0.2803	0.4564	0.3078
1247	glucuronate	Carbohydrate	Aminosugar Metabolism	15443	LC/MS Polar	100000257	3233.3	193.035	207300-70-7	444791	58552	C00191	HMDB00127	0.2564	0.2564	0.2564	0.2564	0.2564	0.2564	0.2564	0.2564	0.2564	0.2564	0.2564	1.7581	0.8837	1.7383	0.8081	2.1711	0.2564	1.0958	1.2978	1.1417	0.2564	0.2564	0.9456	0.9205	0.7744	0.2564	0.2564	0.7021	0.2564	0.7303	1.236	0.2564	0.2564	0.2564	0.2564	0.2564
42	glutamate	Amino Acid	Glutamate Metabolism	57	LC/MS Pos Early	561	1500	148.06	56-86-0	611	591	C00025	HMDB00148	2.5737	2.6041	2.594	2.7137	2.474	2.5225	2.5126	2.6982	2.633	2.8331	2.5068	0.4791	0.5421	0.489	0.4608	0.4701	0.4634	0.6648	0.6306	0.5284	0.6008	0.5417	0.5067	0.8199	0.7898	0.3161	0.4564	0.5229	0.9744	0.6791	0.3188	2.4505	2.943	2.922	3.0868	2.9571
43	glutamine	Amino Acid	Glutamate Metabolism	53	LC/MS Pos Early	563	1291	147.076	56-85-9	5961	5746	C00064	HMDB00641	1.0511	1.1282	1.0268	1.1495	1.0729	1.0723	1.1267	1.0864	1.0604	1.0852	1.0751	1.069	1.0242	0.9535	0.9998	0.9814	0.9484	0.9982	0.8739	0.9562	0.9381	1.0511	0.9514	0.9586	0.9387	0.9449	0.9462	0.9488	0.9767	0.9682	1.0223	1.0138	1.0583	0.9421	1.0303	1.0174
5408	glutamine conjugate of C6H10O2 (2)*	Partially Characterized Molecules	Partially Characterized Molecules	63660	LC/MS Pos Early	100020262	2383	243.134						0.5053	0.5053	0.5053	0.5053	0.5053	0.5053	2.3695	2.2803	2.1312	1.6062	0.7356	0.5053	0.5053	0.5053	0.5053	0.5053	0.5053	0.5053	0.6511	0.5053	0.5053	0.9114	1.2797	1	0.9814	0.8745	0.8419	1.286	1.2167	1.2274	0.5053	0.5053	0.5053	0.5053	0.5053	0.5053
1480	glutarate (C5-DC)	Lipid	Fatty Acid, Dicarboxylate	396	LC/MS Polar	339	2900	131.035	110-94-1	743	3618533	C00489	HMDB00661	0.2968	1	1.3873	0.2968	0.2968	0.2968	0.808	0.7368	0.2968	0.2968	0.2968	0.2968	0.2968	0.2968	0.2968	0.7245	1.1791	0.9135	1.1368	0.7151	1.0013	0.2968	0.2968	0.414	2.7435	0.2968	0.7128	1.0599	0.2968	1.975	0.2968	0.2968	1.7935	0.7298	1.9402	1.2484
1091	glycerate	Carbohydrate	Glycolysis, Gluconeogenesis, and Pyruvate Metabolism	1572	LC/MS Polar	1052	2070.4	105.019	600-19-1	752	732	C00258	HMDB00139	0.3169	0.3301	0.2953	0.3122	0.3927	0.3309	2.2812	2.4414	2.5463	3.2034	1.125	0.3417	0.3429	0.4705	0.3172	0.4789	0.4339	0.4785	0.6231	0.6117	0.5975	8.8629	13.5271	7.8151	10.7321	3.0401	8.1346	12.2153	5.3893	10.5153	3.1795	0.3598	0.565	0.8482	0.6125	0.5549
2531	glycerol	Lipid	Glycerolipid Metabolism	15122	LC/MS Neg	1254	758	91.0401	56-81-5	753	733	C00116	HMDB00131	0.176	0.3304	1.1965	0.0429	0.5316	0.0429	0.0429	0.0429	0.0429	0.7503	0.5472	0.1745	0.9764	0.0429	0.925	0.0429	0.0429	4.6323	1	5.6601	0.0429	0.0429	0.0429	0.0429	0.0429	0.0429	0.0429	0.1467	0.0429	0.0429	0.0429	0.0969	2.2985	37.7029	1.5865	41.8048
2532	glycerol 3-phosphate	Lipid	Glycerolipid Metabolism	43847	LC/MS Pos Early	100000258	580	173.021	29849-82-9	754	734	C00093	HMDB00126	0.2042	0.2042	0.2042	0.2042	0.2042	0.2042	0.6499	0.5071	0.6943	0.8564	0.2071	0.5066	0.7393	0.8213	0.964	1.2114	0.4894	0.9393	1.3744	0.8447	1.365	1.1097	1.4175	1.7661	1.4646	1.5016	1.1671	1.4307	1.7493	1.4613	1.9865	0.2042	0.2042	0.2942	0.3345	0.3532
1973	glycerophosphoethanolamine	Lipid	Phospholipid Metabolism	37455	LC/MS Pos Early	100001620	659	216.063	33049-08-0	123874	110410	C01233	HMDB00114	0.3153	0.3153	0.3153	0.3153	0.3153	0.3153	0.3153	0.3153	0.3153	0.3153	0.3153	0.3153	0.3153	0.4301	0.7181	0.7992	0.7134	0.8908	0.9025	0.7726	0.9973	0.5463	1.0193	1.3321	1.1896	1.3053	0.5253	1.0268	1.4437	1.0693	1.2256	0.3153	0.3153	0.3153	0.3153	0.3153
2537	glycerophosphoglycerol	Lipid	Glycerolipid Metabolism	48857	LC/MS Polar	100001619	2430	245.043		439964	388990	C03274		0.0731	0.0731	0.0731	0.0731	0.0731	0.0731	0.0731	0.7363	0.0731	0.9633	0.0731	0.0731	0.0731	0.3584	0.0731	0.2819	0.0731	0.1009	0.5456	0.0988	0.7694	2.4225	1.555	1.2344	2.3458	1.7725	2.4166	1.4879	2.4518	2.0915	0.9413	0.0731	0.0731	0.0731	0.0731	0.0731
1975	glycerophosphoinositol*	Lipid	Phospholipid Metabolism	52307	LC/MS Pos Early	100001621	516	335.074	16824-65-0	167572				0.1788	0.1788	0.1788	0.1788	0.1788	0.1788	0.1788	0.1788	0.1788	0.1788	0.1788	0.1788	0.1788	0.326	0.1788	1.5131	0.1788	0.3091	0.963	0.1788	1.7873	0.1788	0.7278	0.9115	0.5404	1.6446	0.1788	0.6306	0.8593	0.6692	1.8605	0.1788	0.1788	0.1788	0.1788	0.1788
1969	glycerophosphorylcholine (GPC)	Lipid	Phospholipid Metabolism	15990	LC/MS Pos Early	100000269	672	258.11	28319-77-9	71920	571409	C00670	HMDB00086	0.041	0.041	0.041	0.041	0.041	0.041	0.041	0.041	0.041	0.041	0.041	0.513	0.8382	0.7725	1.0469	1.1502	1.0525	1.2316	1.1381	0.9125	1.2879	0.5461	0.9603	1.1665	0.9174	1.0365	0.5388	0.9361	1.437	0.8299	1.0382	0.041	0.319	0.2628	0.3821	0.3173
1974	glycerophosphoserine*	Lipid	Phospholipid Metabolism	57404	LC/MS Pos Early	100015666	577	260.053		3081457	2339060			0.3806	0.3806	0.3806	0.3806	0.3806	0.3806	0.3806	0.3806	0.3806	0.3806	0.3806	0.3806	0.3806	0.633	0.5948	0.8732	0.3806	0.3806	0.9227	0.5861	0.5501	0.5683	0.9174	1	0.7893	1.0544	0.6741	0.6343	1.4231	0.8409	1.0137	0.3806	0.3806	0.3806	0.3806	0.3806
1	glycine	Amino Acid	Glycine, Serine and Threonine Metabolism	58	LC/MS Pos Early	340	1375	76.0393	56-40-6	750	730	C00037	HMDB00123	0.8616	0.8274	0.8676	0.9353	0.827	0.8605	0.7918	0.8607	0.784	0.8384	0.8244	1.0506	1.0339	1.1186	1.0851	0.9927	0.9073	1.0882	1.0771	1.073	0.9718	0.9925	0.972	1.0643	1.0194	0.9741	0.8701	0.9601	1.1792	1.0073	1.1936	0.835	0.8505	0.87	0.9072	0.8681
3791	guanine	Nucleotide	Purine Metabolism, Guanine containing	32352	LC/MS Pos Early	172	2032	152.057	73-40-5	764	744	C00242	HMDB00132	0.1712	0.1712	0.1712	0.1712	0.1719	0.2573	0.6593	0.4996	0.4226	0.4975	0.8954	1.0235	1.171	0.7367	0.7955	0.748	1.2926	0.8504	1.1164	1.3315	0.7614	1.8214	1.2762	1.5726	1.6668	0.9995	1.9661	0.8306	1.131	1.5148	1.4172	0.1712	2.3909	2.9324	2.9562	3.3539
3951	gulonate*	Cofactors and Vitamins	Ascorbate and Aldarate Metabolism	46957	LC/MS Polar	100001586	2750	195.051	20246-53-1	152304	7969943	C00257	HMDB03290	0.1462	0.4513	0.1462	0.2868	0.1462	0.1462	0.1669	0.1462	0.1462	0.1462	0.1462	0.8395	0.6176	1.0339	0.6952	0.7696	0.7912	0.9696	0.9639	1.5529	0.8734	1.4068	0.1462	0.9922	0.4563	0.8957	0.1462	0.4962	1.0508	0.1462	1.0969	0.1462	0.3552	0.1462	0.1462	0.1462
5267	HEPES	Xenobiotics	Chemical	21248	LC/MS Neg	100000843	1022	237.091	7365-45-9	23831	22278			1.0155	1.0514	1.0453	1.0584	1.0177	1.1031	1.0119	1.083	1.0316	0.9479	1.0002	0.9688	0.9559	1.0785	0.9309	0.9597	0.9653	1.0093	1.0084	0.9758	0.9694	1.0517	0.9427	1.0517	0.9781	0.9592	0.9603	1.0017	0.9998	0.9983	1.0181	0.9772	0.9479	1.0038	1.0715	0.9888
4040	hippurate	Xenobiotics	Benzoate Metabolism	15753	LC/MS Neg	100000014	2106.9	178.051	495-69-2	464	451	C01586	HMDB00714	0.0897	0.0897	0.0897	0.0897	0.0897	0.0897	0.0897	0.0897	0.0897	0.0897	0.0897	0.8497	0.8845	1.3483	0.9833	1.0293	1.1154	1.1581	1	2.1131	0.9173	0.0897	0.1412	0.0897	0.0897	0.4766	0.0897	0.0897	0.0897	0.0897	0.5308	0.0897	0.0897	0.0897	0.0897	0.0897
66	histidine	Amino Acid	Histidine Metabolism	59	LC/MS Neg	355	755.9	154.062	5934-29-2	6274	752	C00135	HMDB00177	0.9703	0.9193	0.9935	0.8709	1.0183	0.8199	1.0245	1.0515	0.9671	0.9718	0.8941	0.8741	0.9151	0.9565	0.9578	0.8569	1.0036	0.9998	0.9706	1.011	1.0369	1.2124	0.9818	0.998	1.0044	1.0079	1.029	1.0002	1.132	1.0287	0.9532	0.9277	0.9244	0.9712	1.0308	0.9402
423	homoarginine	Amino Acid	Urea cycle; Arginine and Proline Metabolism	22137	LC/MS Pos Early	100000961	2882	189.135	156-86-5	9085	8732	C01924	HMDB00670	0.2121	0.2121	0.2121	0.2121	0.2121	0.2121	0.2121	0.2121	0.2121	0.2121	0.2121	0.9699	1.1137	1.7903	1.0694	0.6925	0.5429	0.8781	0.9783	1.4529	0.4703	1.3753	0.72	0.9044	0.384	0.7644	1.059	0.5451	1.5164	1.2224	1	0.2121	0.2121	0.2121	0.2121	0.2121
404	hypotaurine	Amino Acid	Methionine, Cysteine, SAM and Taurine Metabolism	590	LC/MS Pos Early	358	724	110.027	300-84-5	107812	96959	C00519	HMDB00965	0.2308	0.2308	0.2308	0.2308	0.2308	0.2308	0.2308	0.2308	0.2308	0.2308	0.2308	1.2707	0.5813	0.9753	1.1425	0.7081	1.2279	0.8753	1	1.2173	0.6894	1.4288	0.9091	1.1063	1.1975	0.9032	1.2216	0.6877	1.1586	1.3991	0.8093	0.2308	0.3001	0.2667	0.2718	0.2659
3731	hypoxanthine	Nucleotide	Purine Metabolism, (Hypo)Xanthine/Inosine containing	3127	LC/MS Neg	171	1291.2	135.031	68-94-0	790	768	C00262	HMDB00157	0.0728	0.2306	0.1002	0.3888	0.0816	0.3756	0.8551	0.9555	1.0435	1.0978	0.4919	0.9907	0.8266	0.9138	0.7534	0.8593	0.7618	0.9028	0.7341	0.7648	0.8639	1.4688	1.3344	1.4319	1.6638	1.1031	1.4106	1.4835	1.4029	1.6862	1.0619	0.0789	0.2084	0.4238	0.3882	0.31
77	imidazole lactate	Amino Acid	Histidine Metabolism	15716	LC/MS Pos Early	100000263	2040	157.061	14403-45-3	440129	389128	C05568	HMDB02320	0.0726	0.3896	0.5349	0.3773	0.4797	0.4018	0.0726	0.0726	0.0726	0.0726	0.0726	0.0726	0.0726	0.0726	0.1398	0.1006	0.0952	0.2916	0.2602	0.2898	0.1166	0.6858	1.3802	1.0367	1.5211	0.1462	0.7324	1.5562	1.0064	1.2407	0.2635	0.0726	0.9936	1.1894	1.8168	1.6323
266	indoleacetate	Amino Acid	Tryptophan Metabolism	27513	LC/MS Neg	100001034	2200	174.056	6505-45-9	802	780	C00954	HMDB00197	0.2128	0.2128	0.2128	0.2128	0.2128	0.2128	0.2128	0.2128	0.2128	0.2128	0.2128	0.2128	0.2128	0.2128	0.2128	0.2128	0.2128	0.3416	0.2743	0.2128	0.2128	0.2128	0.2128	0.2128	0.2128	0.2128	0.2266	0.3476	0.2547	0.2152	0.243	0.2128	0.2128	0.2128	0.2128	0.2128
265	indolelactate	Amino Acid	Tryptophan Metabolism	18349	LC/MS Pos Early	100000463	2600	206.081	832-97-3	92904	83867	C02043	HMDB00671	0.0768	0.2358	0.4341	0.5952	0.6579	0.2659	0.0854	0.3224	0.2772	0.1229	0.0768	0.391	0.3382	0.7064	0.6478	0.3322	0.4144	0.5705	0.6826	0.9033	0.3431	17.5968	31.0274	33.8997	42.7051	4.4636	21.9789	31.2757	38.652	38.5178	9.4946	0.0768	1.3539	2.7339	3.5444	3.7558
3730	inosine	Nucleotide	Purine Metabolism, (Hypo)Xanthine/Inosine containing	1123	LC/MS Pos Early	361	1269	269.088	58-63-9	6021	21241953	C00294	HMDB00195	0.0516	0.0516	0.0516	0.0516	0.0516	0.0516	10.5943	8.9979	14.1132	11.0528	3.2016	0.3966	0.2702	0.3368	0.3346	0.3747	0.4562	0.3991	0.395	0.4471	0.4397	1.8295	0.9004	1.7241	1.6483	1.4251	2.2542	0.803	1.4691	1.4442	1.4799	0.0516	0.0516	0.0724	0.0842	0.0667
1283	isocitrate	Energy	TCA Cycle	12110	LC/MS Pos Early	1206	773	210.061	20226-99-7	1198	1161	C00311	HMDB00193	0.5287	0.5287	0.5287	0.5287	0.5287	0.5287	0.5287	0.5287	0.5287	0.5287	0.5287	1.0186	0.999	1.3689	1.1706	1.0283	0.8243	1.1912	1.2	0.9481	1.0175	1.0121	0.7168	0.8563	0.5582	0.8606	0.7449	0.7183	0.8221	0.6312	1.0436	0.5287	0.5287	0.5287	0.5287	0.5287
328	isoleucine	Amino Acid	Leucine, Isoleucine and Valine Metabolism	1125	LC/MS Pos Early	376	2800	132.102	73-32-5	6306	769	C00407	HMDB00172	1.031	1.0341	1.043	1.1105	1.0082	1.0282	1.0079	1.0559	1.0279	1.038	1.0366	1.0292	0.9889	1.0062	1.02	0.98	0.9382	1.0238	0.9532	0.9603	0.9826	0.9122	0.9091	0.9533	0.9102	0.9008	0.8811	0.9399	0.9769	0.9096	0.9942	1.0226	1.0453	0.9998	1.0473	1.0311
303	isovalerate (i5:0)	Amino Acid	Leucine, Isoleucine and Valine Metabolism	44656	LC/MS Neg	100000708	1564	101.061	503-74-2	10430	10001	C08262	HMDB00718	0.3964	0.3964	0.3964	0.3964	0.3964	0.3964	0.3964	0.3964	0.3964	0.3964	0.3964	0.3964	0.3964	0.3964	0.3964	0.3964	0.3964	0.97	0.8184	0.3964	0.3964	0.3964	0.3964	0.3964	0.3964	0.3964	0.3964	0.3964	0.3964	0.3964	0.3964	0.3964	0.6844	1.0724	1.0444	0.9342
243	kynurenate	Amino Acid	Tryptophan Metabolism	1417	LC/MS Neg	98	2224	188.035	492-27-3	3845	3712	C01717	HMDB00715	0.6166	0.9362	1.2146	1.0204	1.1955	0.6825	0.6166	0.6166	0.6166	0.6166	0.6166	0.6166	0.6166	0.6166	0.6166	0.6166	0.6166	1.498	0.7533	0.9033	0.6166	0.6166	0.7937	0.6166	0.784	0.6166	0.7557	0.8425	0.6166	1	0.6166	0.6166	18.7049	20.0771	17.1133	20.3377
239	kynurenine	Amino Acid	Tryptophan Metabolism	15140	LC/MS Pos Early	100000265	2739	209.092	2922-83-0	161166	141580	C00328	HMDB00684	1.0701	0.6725	0.6434	0.8101	0.6789	0.9281	0.7173	0.7245	0.76	0.7168	0.7665	1.1599	0.7661	1.1726	1.0996	1.2458	0.8017	1.2073	0.8554	1.0422	0.8775	0.8147	1.1145	1.1667	1.3292	0.9439	0.9065	1.0272	1.3704	1.1056	1.4082	1.0385	0.8464	0.951	0.9629	1.1843
1088	lactate	Carbohydrate	Glycolysis, Gluconeogenesis, and Pyruvate Metabolism	527	LC/MS Polar	482	1468.8	89.0244	79-33-4	612	592	C00186	HMDB00190	0.0014	0.0014	0.0014	0.0014	0.0014	0.0014	0.4088	0.2992	0.4176	0.4494	0.1218	0.6382	0.6573	0.8132	0.7027	0.7391	0.6222	0.7057	0.9068	0.7143	0.8318	1.7278	1.5633	1.6361	1.523	1.3568	1.6202	1.6778	0.9951	1.7268	1.4203	0.0014	0.0014	0.0014	0.0014	0.0014
288	leucine	Amino Acid	Leucine, Isoleucine and Valine Metabolism	60	LC/MS Pos Early	397	2864	132.102	61-90-5	6106	5880	C00123	HMDB00687	1.1567	1.0963	1.1245	1.1489	1.0844	1.0925	1.0473	1.1169	1.1052	1.1107	1.0869	1.0741	1.0815	1.0542	1.0204	0.9881	0.9497	1.0289	0.9835	1.0272	0.9698	0.881	0.863	0.9036	0.9096	0.8946	0.8129	0.863	0.9524	0.8756	1.0119	1.0847	0.9764	0.9938	1.0393	0.9999
97	lysine	Amino Acid	Lysine Metabolism	1301	LC/MS Pos Early	407	2850	147.113	56-87-1	5962	5747	C00047	HMDB00182	1.096	1.0093	0.9907	1.0496	0.9417	1.0272	1.0148	1.0566	0.9383	1.0638	1.0465	1.1893	1.09	1.2497	1.1581	1.0504	1.0817	1.089	1.0346	1.1969	1.0134	0.592	0.5118	0.6116	0.5227	0.7349	0.5066	0.4441	0.7494	0.579	0.9315	1.0405	0.3566	0.3211	0.3825	0.3648
1291	malate	Energy	TCA Cycle	1303	LC/MS Neg	409	615.6	133.014	6915-15-7	525	510	C00149	HMDB00156	0.0197	0.1093	0.0267	0.1163	0.0197	0.1105	0.4153	0.1919	0.3583	0.1581	0.2198	0.9748	0.8292	0.9668	0.9828	0.87	1.0252	0.9989	1.0723	0.9334	1.0941	1.1706	1.0318	0.9161	1.1051	1.0747	1.1275	1.0011	1.1548	1.0733	0.8774	0.0197	0.5817	0.5674	0.5909	0.574
1309	malonate	Lipid	Fatty Acid Synthesis	15872	LC/MS Polar	818	3447	103.004	141-82-2;26522-22-85-0	867	844	C00383	HMDB00691	0.2055	0.485	0.2538	0.2119	0.2728	0.1605	4.1357	4.3377	1.4813	9.7347	0.1929	0.1605	0.4172	0.3718	0.3353	0.1605	0.4943	0.5072	0.4712	1.0141	0.4657	3.2027	4.5728	1.5221	5.1698	2.8343	3.7616	4.5169	1.8044	5.4214	0.6575	0.1605	1	0.7383	0.9382	0.9859
1194	mannitol/sorbitol	Carbohydrate	Fructose, Mannose and Galactose Metabolism	46142	LC/MS Polar	100001740	2320	181.072		5780	440	C00794	HMDB00247	0.0196	0.0196	0.0196	0.0196	0.0196	0.0196	1.3681	1.2319	1.4421	2.5798	0.2784	0.8999	0.8594	1.0774	1	1.0338	0.9247	1.2567	1.0357	2.2276	0.8415	0.3676	0.3943	0.1162	0.1058	1.0098	0.2983	0.3888	0.068	0.1251	1.4478	0.0196	0.0196	0.0268	0.0196	0.0216
4434	mannonate*	Xenobiotics	Food Component/Plant	62864	LC/MS Polar	100003695	2736	195.051	642-99-9	3246006	2496757			1.0908	1.0469	1.2541	1.0115	1.2293	0.9348	1.1016	1.384	1.3289	1.0854	1.1598	0.9881	1.0073	1.0007	0.5888	0.9896	0.9073	0.9445	1.0347	1.0077	0.9993	0.9103	1.3251	0.9096	0.7962	0.9976	0.8944	0.9588	0.6916	1.182	1.0468	0.8787	1.134	1.0797	1.289	1.2653
1195	mannose	Carbohydrate	Fructose, Mannose and Galactose Metabolism	584	LC/MS Polar	803	2200	179.056	3458-28-4	18950	141983	C00159	HMDB00169	0.0392	0.0392	0.6598	0.1326	1.2081	0.0392	1.0128	0.7727	0.5607	0.7258	0.1694	1.2656	1.1555	1.0406	1	1.5485	0.9872	1.6054	0.9288	1.761	1.1032	0.0392	0.0392	0.0392	0.0392	1.364	0.0392	0.0392	0.0392	0.0392	1.2833	0.8388	0.2265	0.0514	0.0392	0.0593
370	methionine	Amino Acid	Methionine, Cysteine, SAM and Taurine Metabolism	1302	LC/MS Pos Early	415	2526	150.058	63-68-3	6137	5907	C00073	HMDB00696	1.1412	1.0718	1.1071	1.1924	1.0868	1.0982	1.0378	1.1152	1.0548	1.1226	1.0808	1.0663	1.0438	1.0511	1.0476	0.984	0.9419	1.0615	0.9508	1.0303	0.9957	0.8288	0.8249	0.8801	0.8668	0.882	0.7861	0.8373	0.9312	0.8506	1.0333	1.0581	0.943	0.9803	1.0014	0.9568
374	methionine sulfone	Amino Acid	Methionine, Cysteine, SAM and Taurine Metabolism	44878	LC/MS Pos Early	100004635	1250	182.048	820-10-0	69961	63154			0.376	0.376	0.376	0.376	0.376	0.376	0.376	0.376	0.376	0.376	0.376	0.376	0.376	0.8134	0.376	0.7185	0.8351	0.376	1.0089	1.7926	0.376	0.6077	0.376	0.8652	0.376	0.376	0.4687	0.376	2.111	1.4458	1.1492	0.376	0.376	0.376	0.376	0.376
375	methionine sulfoxide	Amino Acid	Methionine, Cysteine, SAM and Taurine Metabolism	18374	LC/MS Pos Early	100000039	1272	166.053	3226-65-1	158980	139840	C02989	HMDB02005	1.2594	1.0161	0.935	1.0529	1.1142	1.1075	0.9078	0.9417	1.0326	1.0159	0.9949	0.9659	0.9576	1.0227	0.91	0.9833	0.8366	0.9826	0.8776	1.0979	0.9799	0.7833	0.9273	0.9336	0.9642	0.8811	0.8282	0.8476	1.0048	0.8955	1.0762	1.156	1.386	1.3312	1.2825	1.4367
347	methylsuccinate	Amino Acid	Leucine, Isoleucine and Valine Metabolism	15745	LC/MS Polar	2051	2800	131.035	498-21-5	10349	9922		HMDB01844	0.7835	1.1727	0.9365	0.983	1.2416	1.0031	0.9969	1.2141	0.9187	1.0897	0.7944	0.9413	0.4013	0.8921	0.2624	0.8862	0.9531	0.7834	0.875	1.1132	0.6402	1.1181	1.2962	1.0367	1.3931	1.0056	1.0206	1.1729	0.6956	1.004	1.1362	0.508	1.2294	1.527	0.8664	0.9902
2854	mevalonate	Lipid	Mevalonate Metabolism	39583	LC/MS Polar	30	1462	147.066	96949-03-0	439230	388367	C02104	HMDB00227	0.0012	0.0012	0.0012	0.0012	0.0012	0.0012	2.4115	0.5695	2.3921	0.8589	0.5856	0.0054	0.0012	0.0012	0.0012	0.0041	0.0056	0.0012	0.0012	0.0012	0.0087	2.3039	1.0505	1.8403	1.1087	0.9654	1.9518	1.1302	1.3741	1.2955	1	0.0012	0.0142	0.0022	0.0012	0.0022
2855	mevalonolactone	Lipid	Mevalonate Metabolism	48118	LC/MS Pos Early	100000772	1375	131.07	674-26-0	10428	9999		HMDB06024	0.006	0.006	0.006	0.006	0.006	0.006	0.6692	0.6618	0.6293	0.8107	0.2259	0.006	0.006	0.006	0.006	0.006	0.006	0.0294	0.006	0.006	0.006	1.5345	1.1973	1.4142	1.4626	0.4817	1.0615	1.212	1.234	1.1868	0.8067	0.006	0.006	0.006	0.006	0.006
1936	myo-inositol	Lipid	Inositol Metabolism	1124	LC/MS Polar	363	3506.3	225.062	87-89-8	892	10239179	C00137	HMDB00211	0.968	1.017	0.9255	1.1493	1.1072	1.1126	0.6161	0.9199	1.2661	0.9399	1.2054	1.0051	1.0372	1.1588	0.724	0.6043	0.8497	0.942	1.1021	1.22	0.6885	0.6423	1.1437	1.1872	0.9493	0.2525	0.3464	1.0157	0.7587	1.1068	1.2079	0.9479	0.3013	1.0286	0.7651	0.8238
468	N-acetyl-isoputreanine	Amino Acid	Polyamine Metabolism	62309	LC/MS Pos Early	100020487	2305	203.139						0.3647	0.3647	0.3647	0.3647	0.3647	0.3647	0.3647	0.3647	0.3647	0.3647	0.3647	0.6924	0.9281	0.7076	0.7936	1.2215	0.3647	1.2532	0.3912	0.924	0.8496	0.4366	1	0.9169	0.6907	1.1468	0.3647	1.0181	0.665	0.3647	0.9829	0.3647	0.3647	0.3647	0.3647	0.3647
30	N-acetylalanine	Amino Acid	Alanine and Aspartate Metabolism	1585	LC/MS Polar	1110	1564.8	130.051	97-69-8	88064	79449	C02847	HMDB00766	0.151	0.151	0.151	0.151	0.151	0.151	0.151	0.151	0.151	0.151	0.151	1.3862	0.86	0.7357	1	1.033	1.2359	0.9583	0.8786	1.515	1.3488	0.913	1.6822	1.2647	0.9245	0.8995	0.8398	0.9641	0.5638	1.0196	1.1223	0.151	0.5482	0.4339	0.4002	0.6517
429	N-acetylarginine	Amino Acid	Urea cycle; Arginine and Proline Metabolism	33953	LC/MS Pos Early	100001266	2245	217.13	155-84-0	67427	60752	C02562	HMDB04620	1.3345	1.285	1.8097	1.4567	1.562	1.3108	1.235	1.7172	1.3265	1.4083	1.3945	0.9609	0.9794	0.8848	0.8804	0.8744	1.136	1.1446	0.6792	0.9495	0.9267	0.6948	0.6695	1.037	0.8293	0.7194	0.8041	0.7033	1.0474	0.9496	0.7634	1.2794	2.415	2.3096	2.7247	2.9325
40	N-acetylasparagine	Amino Acid	Alanine and Aspartate Metabolism	33942	LC/MS Pos Early	100001257	785	175.071	4033-40-3	99715	90090		HMDB06028	1.127	0.9231	1.1148	1.2571	0.9886	1.1549	0.9897	1.0991	1.1981	1.3785	1.1328	0.76	0.6878	0.7412	0.7937	0.8207	0.5905	0.8884	0.6702	0.7242	0.7327	0.8373	0.8627	1.1292	1.4194	0.6364	0.8451	0.8433	1.2448	1.075	1.0103	1.1302	0.9646	1.34	1.2079	1.1672
36	N-acetylaspartate (NAA)	Amino Acid	Alanine and Aspartate Metabolism	22185	LC/MS Polar	100000787	3143	174.041	997-55-7;997-55-7	65065	58576	C01042	HMDB00812	0.8669	0.8235	0.9887	1.0307	1.0113	1.2503	0.396	1.3104	1.6245	1.1882	1.4513	0.891	0.6157	1.029	0.2247	0.971	0.3458	0.7434	0.9383	0.7765	0.1824	0.2941	1.5341	1.7878	1.6242	0.1824	0.2398	1.4445	0.3618	1.3226	1.3912	0.6658	0.1824	0.691	0.5308	0.5715
1273	N-acetylglucosamine/N-acetylgalactosamine	Carbohydrate	Aminosugar Metabolism	46539	LC/MS Pos Early	100006435	715	222.097		24139			HMDB00215	0.2093	0.2093	0.2093	0.2093	0.2093	0.2093	0.2093	0.2093	0.2093	0.2093	0.2093	2.6338	3.5901	4.4155	3.5508	4.6052	2.0833	3.7572	4.6551	2.9547	4.202	0.365	0.643	0.7869	0.6263	0.2093	0.629	0.7703	0.5502	0.7465	0.2831	0.2093	0.2093	0.2918	0.2093	0.3129
45	N-acetylglutamate	Amino Acid	Glutamate Metabolism	15720	LC/MS Polar	100000282	3106	188.056	5817-08-03	70914	1266066	C00624	HMDB01138	0.0163	0.0163	0.0163	0.0163	0.0163	0.0163	1.5804	1.0454	1	2.3542	0.4841	0.3848	0.2056	0.0163	0.0163	0.2559	0.2329	0.2453	0.0163	0.2675	0.2593	4.6874	4.7198	3.764	6.9364	1.6043	4.1887	4.9172	3.8375	5.9554	1.6927	0.0163	0.7792	0.347	0.6563	0.3012
46	N-acetylglutamine	Amino Acid	Glutamate Metabolism	33943	LC/MS Pos Early	100001253	845	189.087	2490-97-3	182230	158492	C02716	HMDB06029	1.1033	1.1377	1.3958	1.2608	1.4429	1.3009	1.1825	1.3128	1.1843	1.3338	1.1774	1.1289	1.1117	0.8698	0.9851	0.9521	0.9408	1.02	0.6652	0.9413	1.0619	0.8176	0.7611	0.8475	0.86	0.7765	0.7554	0.7519	0.8669	0.8566	0.9259	1.0882	1.8871	1.7956	2.1344	2.0473
69	N-acetylhistidine	Amino Acid	Histidine Metabolism	33946	LC/MS Pos Early	100001293	2065	198.087	39145-52-3	75619	68142	C02997	HMDB32055	0.9394	0.8615	1.1951	0.9126	0.9094	1.2348	1.4343	1.4333	1.6322	1.8159	0.8287	0.7101	0.8807	0.7294	0.8208	0.7227	0.5795	0.7557	0.5011	0.6383	0.5658	0.9614	1.0523	1.3423	1.4685	0.408	0.8498	1.1745	1.1516	1.3101	0.9616	0.7489	1.1555	1.385	1.5787	1.5087
330	N-acetylisoleucine	Amino Acid	Leucine, Isoleucine and Valine Metabolism	33967	LC/MS Neg	100001276	2325	172.098	3077-46-1	306109	2081100		HMDB61684	0.0558	0.0558	0.0558	0.0558	0.0576	0.0558	1.2592	0.6844	0.638	0.942	0.3372	0.0558	0.0558	0.0558	0.0558	0.0558	0.0558	0.0558	0.0558	0.0804	0.0558	1.5991	1.1007	1.1399	1	0.4273	1.453	1.0094	1.015	1.4665	0.5222	0.0558	0.0558	0.0733	0.0558	0.0558
289	N-acetylleucine	Amino Acid	Leucine, Isoleucine and Valine Metabolism	1587	LC/MS Neg	1082	2400	172.098	1188-21-2	70912	64075	C02710	HMDB11756	0.3338	0.297	0.4652	0.297	0.3778	0.297	1.6369	1	1.1168	1.3292	0.8599	0.6642	0.7538	0.976	0.6162	0.8994	0.9055	1.0369	0.7232	0.7914	0.9199	2.1198	1.4798	1.5851	1.5418	1.3977	1.8449	1.5301	1.5435	1.4795	1.2184	0.297	0.8003	0.6344	0.7566	0.5305
371	N-acetylmethionine	Amino Acid	Methionine, Cysteine, SAM and Taurine Metabolism	1589	LC/MS Neg	1083	1787	190.054	65-82-7	448580	395338	C02712	HMDB11745	0.2026	0.2026	0.2026	0.2026	0.2026	0.232	0.2703	0.2026	0.2186	0.2026	0.2026	1.1168	1.3947	1.519	1.3405	1.3492	1.2113	1.5152	1.51	1.2644	1.681	0.7999	0.5265	0.6487	0.4285	0.9721	0.6895	0.537	0.8295	0.5321	0.9009	0.2026	0.9844	0.8563	1.0625	0.9207
1259	N-acetylneuraminate	Carbohydrate	Aminosugar Metabolism	32377	LC/MS Pos Early	1162	660	310.113	131-48-6	439197	10292217	C00270	HMDB00230	0.367	0.367	0.367	0.367	0.367	0.367	0.367	0.367	0.367	0.367	0.367	0.8736	0.6344	0.7398	0.9802	0.5301	0.6704	0.367	1.0958	1.0657	0.6671	0.8658	0.9103	0.9299	0.9556	0.8237	0.6561	0.6916	1.5633	0.9045	1.0107	0.367	0.367	0.367	0.367	0.367
130	N-acetylphenylalanine	Amino Acid	Phenylalanine Metabolism	33950	LC/MS Neg	100001256	2597	206.082	2018-61-3	74839	67404	C03519	HMDB00512	0.1931	0.1931	0.1931	0.1931	0.1931	0.1931	1.1894	1	1.7918	0.9444	0.4311	0.2753	0.2818	0.3481	0.2693	0.4071	0.2806	0.2719	0.3098	0.3051	0.3376	1.8147	1.2701	1.7178	1.0628	1.0142	1.7269	1.1688	1.8926	1.4458	0.9858	0.1931	0.1931	0.1931	0.1931	0.1931
434	N-acetylproline	Amino Acid	Urea cycle; Arginine and Proline Metabolism	34387	LC/MS Pos Early	100001334	1695	158.081	1074-79-9	322640	285677			0.6856	0.8686	1.4954	0.7969	1.2057	1.256	0.7923	0.6247	0.5956	0.58	0.358	0.358	0.8326	0.7184	0.3898	0.677	0.6648	0.9008	0.787	0.9322	0.9778	1.0877	0.8277	1.3221	1.0797	0.5128	1.0892	1.2983	1.9182	1.3509	1.2461	0.358	2.0756	2.1127	2.7139	2.5311
464	N-acetylputrescine	Amino Acid	Polyamine Metabolism	37496	LC/MS Pos Early	192	2230	131.118	18233-70-0	122356	109095	C02714	HMDB02064	0.2224	0.2224	0.2224	0.2224	0.2224	0.2224	1.1043	0.9391	0.9504	1.2177	0.4222	0.2904	0.2224	0.2224	0.2224	1.3575	0.2224	0.5626	0.3175	0.2224	0.2224	1.1011	0.9662	1.3232	1.1141	0.6366	1.3313	1.0953	1.317	1.113	0.7095	0.2224	0.6628	0.8673	0.784	1.0715
10	N-acetylserine	Amino Acid	Glycine, Serine and Threonine Metabolism	37076	LC/MS Pos Early	100001851	800	148.06	97-14-3	65249	58744		HMDB02931	0.3471	0.504	0.6452	0.5191	0.5486	0.5606	6.6116	4.8199	5.0254	8.7319	1.2081	0.6251	0.6016	0.5337	0.6034	0.6573	0.4795	0.6872	0.6658	0.6019	0.5386	3.0933	2.4865	3.0894	3.6907	1.5227	2.6587	2.7031	2.8131	3.1777	1.8537	0.5995	0.8557	0.909	0.9792	1.0096
17	N-acetylthreonine	Amino Acid	Glycine, Serine and Threonine Metabolism	33939	LC/MS Neg	100001274	821.6	160.062	17093-74-2	152204	3841173		HMDB62557	0.7264	0.784	0.7277	0.8634	0.7745	0.88	1.3835	1.5052	1.4545	1.4107	1.0361	0.7493	0.9162	0.9934	0.8337	0.8932	0.888	0.8381	0.974	0.7662	0.8531	4.8134	3.9822	4.0492	3.5545	2.4312	4.2446	4.0256	4.4574	4.555	2.519	0.7569	0.8507	0.9881	0.8825	1.0119
229	N-acetyltryptophan	Amino Acid	Tryptophan Metabolism	33959	LC/MS Neg	100001254	2630	245.093	1218-34-4	700653	610602	C03137	HMDB13713	0.3372	0.3372	0.3372	0.3372	0.3372	0.3372	0.3372	0.7544	0.3372	0.7158	0.3372	0.3372	0.672	0.3372	0.6698	0.3372	0.3372	0.3372	0.3372	0.8021	0.3372	1.6779	2.34	1.2469	2.704	0.7128	1.3558	2.1489	1.4359	2.5344	0.8089	0.3372	0.3372	0.8898	0.3372	0.3372
152	N-acetyltyrosine	Amino Acid	Tyrosine Metabolism	32390	LC/MS Neg	100001104	1680	222.077	537-55-3	68310	61606		HMDB00866	0.2721	0.2721	0.2721	0.2721	0.2721	0.2721	0.5314	0.3524	0.2721	0.468	0.2721	0.2721	0.2721	0.2721	0.2721	0.2721	0.2721	0.2721	0.2721	0.2721	0.2721	1.0441	1.0604	1.0203	0.9006	0.8569	1.0728	1.3053	1.222	1.0932	0.748	0.2721	0.2721	0.2721	0.2721	0.2721
3810	N-carbamoylaspartate	Nucleotide	Pyrimidine Metabolism, Orotate containing	1594	LC/MS Polar	1108	3800	175.036	923-37-5	93072	4573859	C00438	HMDB00828	0.0123	0.0123	0.0123	0.0123	0.0123	0.0123	0.3203	1.0249	0.2182	0.7413	0.1262	0.0123	0.0123	0.0123	0.0123	0.0123	0.0123	0.0123	0.0123	0.0156	0.0123	2.0383	9.4301	1.2487	5.235	1	1.9812	5.6344	1.3039	0.9751	0.9525	0.0123	0.0123	0.6105	0.0791	0.2284
372	N-formylmethionine	Amino Acid	Methionine, Cysteine, SAM and Taurine Metabolism	2829	LC/MS Neg	194	1543.8	176.039	4289-98-9	439750	388809	C03145	HMDB01015	0.3533	0.3533	0.3533	0.3533	0.3533	0.3533	0.3533	0.3533	0.3533	0.3533	0.3533	0.5464	0.5358	0.3533	0.5752	0.5262	0.6536	0.6082	1.0046	0.7494	0.5685	1.3029	1.024	1.3465	1.1989	0.4345	1.0819	1.0371	1.6324	1.0991	0.6176	0.3533	0.9881	0.9973	0.9735	0.9322
448	N-monomethylarginine	Amino Acid	Urea cycle; Arginine and Proline Metabolism	43586	LC/MS Pos Early	100004488	2845	189.135	53308-83-1	132862	117259	C03884	HMDB29416	0.4212	0.4212	0.4212	0.4212	0.4212	0.4212	0.4212	0.4212	0.4212	0.4212	0.4212	1.2006	0.8382	0.9106	1.0215	1.0301	1	1.1518	0.8297	0.8635	0.6861	0.5563	1.1465	0.7322	0.7358	0.7462	0.4212	0.9372	0.8869	0.7354	1.279	0.4212	0.4212	0.4212	0.4212	0.4212
3761	N1-methyladenosine	Nucleotide	Purine Metabolism, Adenine containing	15650	LC/MS Pos Early	1242	2120	282.12	15763-06-1	27476	4573813	C02494	HMDB03331	0.3746	0.3746	0.3746	0.3746	0.3746	0.3746	0.3746	0.3746	0.3746	0.3746	0.3746	0.9464	0.8738	1.2667	0.93	0.9764	0.6883	0.9986	0.5516	0.9299	0.7448	0.3746	0.7818	1.1342	0.8491	1.1595	0.5484	0.7613	0.9754	0.9896	1.6593	0.3746	0.3746	0.3746	0.3746	0.3746
3737	N1-methylinosine	Nucleotide	Purine Metabolism, (Hypo)Xanthine/Inosine containing	48351	LC/MS Pos Early	100001409	1430	283.104	20245-33-4	65095	513976		HMDB02721	0.6644	0.6644	0.6644	0.6644	0.6644	0.6644	0.6644	0.6644	0.6644	0.6644	0.6644	1.4215	0.7234	1.0214	1.123	0.6644	1.382	1	0.6644	1.6989	0.9536	0.811	0.7952	0.8255	0.7913	0.8281	0.7702	0.7923	0.6791	0.6903	0.7546	0.6644	0.6644	0.6644	0.6644	0.6644
108	N6,N6,N6-trimethyllysine	Amino Acid	Lysine Metabolism	1498	LC/MS Pos Early	189	2825	189.16	23284-33-5	440120	140379	C03793	HMDB01325	0.6015	0.6015	0.6015	0.6015	0.6015	0.6015	0.6015	0.6015	0.6015	0.6015	0.6015	0.8143	0.7901	1.0651	1.0241	0.9648	0.7337	0.9024	0.9409	1.0465	0.8381	0.8716	0.7118	0.8196	0.879	0.9329	0.6015	0.7972	1.3351	0.9799	1.2307	0.6015	0.6015	0.6015	0.6015	0.6015
3903	nicotinamide	Cofactors and Vitamins	Nicotinate and Nicotinamide Metabolism	594	LC/MS Pos Early	432	1942	123.055	98-92-0	936	911	C00153	HMDB01406	0.9042	0.8957	0.7907	1.0688	1.009	0.991	0.0617	0.1257	0.0617	0.0617	0.0617	2.8889	3.0827	3.8545	3.3558	2.7791	2.9392	3.4823	2.967	4.6754	2.3597	0.1507	0.0617	0.0681	0.0617	0.0617	0.0617	0.0617	0.0617	0.0617	0.0617	0.8426	0.525	0.5665	0.7053	0.6136
3905	nicotinamide ribonucleotide (NMN)	Cofactors and Vitamins	Nicotinate and Nicotinamide Metabolism	22152	LC/MS Pos Early	1312	766	335.064	1094-61-7	14180	13553	C00455	HMDB00229	0.2701	0.2701	0.2701	0.2701	0.2701	0.2701	0.2701	0.2701	0.2701	0.2701	0.2701	0.2701	0.3909	0.4314	0.4252	0.8463	0.2795	0.5215	0.6048	0.397	0.9912	0.9549	0.872	1.3023	1.1959	1.5995	0.7405	0.7186	1.3214	1.0088	2.1732	0.2701	0.2701	0.2701	0.2701	0.2701
3906	nicotinamide riboside	Cofactors and Vitamins	Nicotinate and Nicotinamide Metabolism	33013	LC/MS Pos Early	100001310	2040	255.098	1341-23-7	439924		C03150	HMDB00855	0.0993	0.0993	0.0993	0.0993	0.0993	0.0993	0.686	0.544	0.8631	0.9712	0.0993	0.4304	0.6899	0.6244	0.7124	1.0535	0.2609	0.3863	0.2977	0.2551	0.7849	1.9863	1.7954	2.2325	2.3118	1.9268	1.7388	1.7621	2.2081	1.9003	1.4844	0.0993	0.0993	0.0993	0.0993	0.0993
3901	nicotinate ribonucleoside	Cofactors and Vitamins	Nicotinate and Nicotinamide Metabolism	33471	LC/MS Pos Early	100001316	1536	256.082	2625-49-2	161234	141635	C05841	HMDB06809	0.4791	0.4791	0.4791	0.4791	0.4791	0.4791	0.4791	0.4791	0.4791	0.4791	0.4791	0.4791	0.4791	0.4791	0.4791	0.4791	0.4791	0.4791	0.4791	0.4791	0.4791	0.9682	0.5342	1.1527	1.0833	0.4791	0.8488	0.5192	1.2102	0.9229	0.5971	0.4791	0.4791	0.4791	0.4791	0.4791
417	ornithine	Amino Acid	Urea cycle; Arginine and Proline Metabolism	1493	LC/MS Pos Early	444	2800	133.097	3184-13-2	6262	6026	C00077	HMDB03374	0.0203	0.0184	0.021	0.018	0.0203	0.0206	0.0244	0.0222	0.0165	0.02	0.0177	0.8644	0.9926	0.9009	1.0765	1.6593	0.7362	1.3527	1.0744	0.8619	1.6127	0.8922	1.3103	1.2849	1.4443	1.6579	0.7991	1.3303	1.3356	1.1501	2.328	0.0218	0.072	0.1127	0.0737	0.0989
3812	orotate	Nucleotide	Pyrimidine Metabolism, Orotate containing	1505	LC/MS Polar	445	1638.1	155.01	50887-69-9	967	942	C00295	HMDB00226	0.1543	0.3331	0.4014	0.333	0.367	0.259	0.468	0.4757	0.5664	0.3918	0.3019	0.2027	0.2202	0.2323	0.1543	0.2243	0.3197	0.4532	0.4626	0.335	0.3042	3.5605	3.6586	3.6485	3.5991	2.015	3.0649	3.4088	2.9186	3.0594	2.7802	0.1543	1.7661	1.8577	1.6689	1.5373
4117	p-cresol sulfate	Xenobiotics	Benzoate Metabolism	36103	LC/MS Neg	100001315	2890	187.007	3233-57-7	4615423	3806480		HMDB11635	0.5731	0.5731	0.5731	0.5731	0.5731	0.5731	0.5731	0.5731	0.5731	0.5731	0.5731	0.6945	0.7724	1.0548	0.9735	0.7538	0.7876	0.9583	0.7949	2.1256	0.6556	1.5721	1.013	1.11	0.987	0.8342	0.9282	0.7706	2.0376	1.8463	1.3089	0.5731	0.5731	0.5731	0.5731	0.5731
5332	p-toluic acid	Xenobiotics	Chemical	37499	LC/MS Neg	100002056	2463	135.045	99-94-5	7470	7190	C01454	HMDB29635	0.8698	0.8736	0.809	1.1514	0.8594	0.9162	0.6781	0.9705	0.8904	0.8078	0.9711	1.063	0.7173	1.0267	0.6639	1.0859	0.8525	0.4232	0.877	0.9723	0.6223	1.1876	1.364	1.2783	1.5482	0.7188	0.8725	1.3726	0.9798	1.3077	1.2178	0.8452	0.5786	0.7517	0.8258	0.4218
2779	palmitoyl sphingomyelin (d18:1/16:0)	Lipid	Sphingomyelins	37506	LC/MS Pos Late	100002107	2168	703.575	6254-89-3	9939941	8115562			0.3289	0.3289	0.3289	0.3289	0.3289	0.3289	0.3289	0.3289	0.3289	0.3289	0.3289	0.4307	0.7594	1.1839	1.0328	0.6733	0.3289	0.8295	0.825	1.509	0.3289	1.0626	0.6439	0.6439	0.9672	0.9275	0.6988	0.5287	1.9918	1.4603	1.19	0.3289	0.3289	0.3289	0.3289	0.3289
3932	pantothenate	Cofactors and Vitamins	Pantothenate and CoA Metabolism	1508	LC/MS Neg	1024	1498.7	218.103	137-08-6	6613	6361	C00864	HMDB00210	0.5809	0.5228	0.6413	0.5574	0.6214	0.5756	0.4911	0.5748	0.5083	0.4834	0.4945	1.1841	1.0016	1.229	1.1928	1.0175	1.1865	1.1905	1.0914	1.4205	1.0119	1.3825	0.9507	1.1212	1.12	0.956	1.1643	0.9436	1.3194	1.2546	0.9805	0.5858	0.5528	0.6226	0.5936	0.5848
5287	phenol red	Xenobiotics	Chemical	36817	LC/MS Neg	100001724	3665.9	353.049	143-74-8	4766	4602	C12600		0.881	0.8291	0.9312	0.9045	0.8674	0.9438	0.9141	0.8854	0.9435	0.8643	0.8484	1.0095	0.95	1.1597	1.0597	1.1031	1.0377	1.1038	1.0416	1.3166	1.0459	1.2497	1.0127	1.0534	0.9873	1.0703	0.9539	1.0207	1.2201	1.1997	1.1011	0.8642	0.8324	0.9124	0.8866	0.9158
171	phenol sulfate	Amino Acid	Tyrosine Metabolism	32553	LC/MS Neg	100001510	2156	172.991	937-34-8	74426	67018	C02180	HMDB60015	0.7434	0.7434	0.7434	0.7434	0.7434	0.7434	0.7434	0.7434	0.7434	0.7434	0.7434	1.0098	0.7904	0.8735	1.2406	0.9155	0.9883	1.0323	0.9619	1.1886	0.7626	1.1069	0.9734	0.9016	0.8449	0.7489	0.8738	0.7434	1.2941	1.0266	0.9241	0.7434	0.7434	0.7434	0.7434	0.7434
1038	phenylacetylglycine	Peptide	Acetylated Peptides	33945	LC/MS Pos Early	100001275	2317	194.081	500-98-1	68144	61452	C05598	HMDB00821	0.5134	0.5134	0.5134	0.5134	0.5134	0.5134	0.5134	0.5134	0.5134	0.5134	0.5134	0.5819	0.5134	1.3295	1.1587	0.5134	0.8547	0.5134	0.5134	1.9203	0.5375	0.755	0.9961	0.7935	1.0503	0.7007	0.7412	0.5134	2.4561	1.6911	1.8665	0.5134	0.9439	0.807	0.7866	0.7885
129	phenylalanine	Amino Acid	Phenylalanine Metabolism	64	LC/MS Pos Early	460	2878	166.086	63-91-2	6140	5910	C00079	HMDB00159	1.0859	1.049	1.0677	1.1283	1.0406	1.0559	1.0237	1.0747	1.0376	1.0581	1.0515	1.0725	1.068	1.0778	1.0417	0.9996	0.9644	1.0807	0.9827	1.0647	0.9875	0.7584	0.6929	0.7879	0.7782	0.8441	0.6939	0.6801	0.8681	0.7746	1.0004	1.0552	0.9434	0.9469	0.9785	0.9646
842	phenylalanylhydroxyproline*	Peptide	Dipeptide	63039	LC/MS Pos Early	100021238	2874	279.134			35032073		HMDB28996,HMDB11176	0.7676	1.1656	0.8957	1.1079	1	1.0244	0.846	0.8032	0.9134	1.0301	1.1902	0.3062	0.6532	0.3062	0.3062	0.3062	0.3062	0.3062	0.3062	0.3062	0.6302	0.3062	0.4399	0.4166	0.3062	0.3062	0.3062	0.3062	0.3062	0.3062	0.3062	0.6133	1.4186	1.1375	1.0522	1.2726
140	phenyllactate (PLA)	Amino Acid	Phenylalanine Metabolism	22130	LC/MS Neg	100000774	2208	165.056	828-01-3	3848	3715	C05607	HMDB00779	0.0455	0.0455	0.0455	0.0455	0.0455	0.0455	0.5524	0.9135	1.0035	0.3734	0.3636	0.0455	0.0455	0.1037	0.0455	0.0743	0.0455	0.0663	0.0455	0.0735	0.0455	19.6372	19.3832	17.574	13.6017	6.9285	16.6915	20.0257	18.7697	18.0309	6.5351	0.0455	0.0455	0.0455	0.0455	0.0631
139	phenylpyruvate	Amino Acid	Phenylalanine Metabolism	566	LC/MS Polar	241	845	163.04	156-06-9	997	972	C00166	HMDB00205	0.6344	2.0727	1.569	1.7487	1.5777	1.6265	0.8198	0.8717	0.4945	0.9943	0.399	0.3168	0.5265	0.3513	0.5348	0.2348	0.9678	0.6951	0.9457	0.9272	0.6887	1.6403	1.2383	2.0216	1.4042	1.305	1.2092	0.9457	1.6262	1.6802	1.6733	0.9583	3.303	1.355	4.204	2.0782
1306	phosphate	Energy	Oxidative Phosphorylation	42109	LC/MS Pos Early	461	576	98.9842	7664-38-2	1061	1032	C00009	HMDB01429	0.974	0.9734	0.9438	1.0119	0.9785	0.9365	0.9842	1.0588	0.9176	1.0457	0.8876	1.0343	1.0163	1.0314	0.9876	0.9124	0.9469	1.0214	0.9527	0.8787	0.9717	1.0134	0.9756	1.0131	0.9626	1.0726	1.0003	1.0209	1.1452	0.9976	1.1563	1.01	1.0351	0.8774	0.8999	0.9279
1971	phosphoethanolamine	Lipid	Phospholipid Metabolism	1600	LC/MS Neg	1026	638	140.012	1071-23-4	1015	990	C00346	HMDB00224	3.0171	3.0381	3.1462	3.0823	3.0589	3.1561	2.9116	3.1457	3.0105	3.0681	3.0275	0.8969	0.9106	0.9676	0.9246	1.0155	0.8575	0.9111	1.0546	1.0087	1.152	0.9491	0.9913	1.0614	1.0098	1.001	0.9645	1.0936	0.999	0.9525	0.9852	2.9999	2.8018	3.1646	3.1501	3.1435
19	phosphothreonine	Amino Acid	Glycine, Serine and Threonine Metabolism	37453	LC/MS Pos Early	100002076	605	200.032	27530-80-9	1016	991	C12147		0.4027	0.4027	0.4027	0.4027	0.4027	0.4027	0.9859	0.7093	1.2366	1.0141	0.4231	0.4027	0.4027	0.4027	0.4027	0.4027	0.4027	0.4027	0.4027	0.4027	0.4027	0.4027	0.4027	0.4027	0.4027	0.4027	0.4027	0.4027	0.4027	0.4027	0.4027	0.4027	0.4027	0.4027	0.4027	0.4027
122	pipecolate	Amino Acid	Lysine Metabolism	1444	LC/MS Pos Early	1025	2200	130.086	4043-87-2	849	826	C00408	HMDB00070	0.1678	0.1678	0.1678	0.1678	0.1678	0.1678	0.1678	0.1678	0.1678	0.1678	0.1678	0.1678	0.1678	0.1678	0.1678	0.1678	0.1678	0.1678	0.1678	0.1678	0.1678	0.6534	1.1517	0.8551	0.9777	0.1678	0.5864	1.1808	0.8902	0.8616	0.183	0.1678	0.1678	0.1678	0.1678	0.1678
425	proline	Amino Acid	Urea cycle; Arginine and Proline Metabolism	1898	LC/MS Pos Early	480	1603	116.071	147-85-3	145742	128566	C00148	HMDB00162	0.7003	0.9851	0.935	0.7908	0.6654	0.6774	0.6913	0.7648	0.6799	0.7034	0.6718	0.9106	1.0627	1.0225	0.9657	0.9948	0.8069	1.0329	1.3843	0.883	1.0432	1.1348	1.1968	1.3848	0.9675	1.4059	1.0195	1.1404	1.3385	1.4873	1.4287	0.6792	0.6827	0.6701	0.8014	0.7957
3826	pseudouridine	Nucleotide	Pyrimidine Metabolism, Uracil containing	33442	LC/MS Neg	821	1100	243.062	1445-07-4	15047	21403010	C02067	HMDB00767	0.6015	0.6015	0.6015	0.6015	0.6015	0.6015	0.6015	0.6015	0.6015	0.6015	0.6015	0.7842	0.6081	0.917	1.0703	0.8901	0.6629	0.8455	0.8061	1.0339	0.8089	1.1924	1.0735	0.9729	0.9661	1.0009	0.9911	0.6015	0.9486	0.8558	0.9813	0.6015	0.6015	0.6015	0.6015	0.6015
4037	pyridoxal	Cofactors and Vitamins	Vitamin B6 Metabolism	1651	LC/MS Pos Early	491	2343	168.066	65-22-5	1050	1021	C00250	HMDB01545	0.1244	0.1214	0.1258	0.1248	0.1161	0.1156	0.0909	0.127	0.1122	0.1193	0.1105	0.9867	1.0185	1.3196	1.1295	1.0264	1.0551	1.0567	1.0141	1.5319	0.9772	0.8977	0.9059	1.0139	0.9305	0.8076	0.7155	0.8219	1.4531	1.202	1.3261	0.1187	0.1093	0.1465	0.1316	0.1324
4034	pyridoxamine	Cofactors and Vitamins	Vitamin B6 Metabolism	2150	LC/MS Pos Early	568	2975	169.097	58052-48-5	1052	1023	C00534	HMDB01431	0.5626	0.5626	0.5626	0.5626	0.5626	0.5626	0.5626	0.5626	0.5626	0.5626	0.5626	0.8586	0.879	1.2095	0.8877	1.0791	0.8209	1.0307	1.1193	1.7784	0.7789	0.6482	0.7118	1	0.6535	0.7179	0.5626	0.5768	1.2983	0.8685	1.0196	0.5626	0.5626	0.5626	0.5626	0.5626
4038	pyridoxate	Cofactors and Vitamins	Vitamin B6 Metabolism	31555	LC/MS Neg	100001121	2185	182.046	82-82-6	6723	6467	C00847	HMDB00017	0.434	0.434	0.434	0.434	0.434	0.434	0.434	0.434	0.434	0.434	0.434	0.5862	0.7652	0.8373	0.434	0.434	0.434	1.5756	1.2273	0.7142	0.434	0.8393	0.7305	0.9109	0.8312	0.9734	0.8897	0.8511	1.2917	0.9727	0.9164	0.434	0.434	0.434	0.434	0.434
4032	pyridoxine (Vitamin B6)	Cofactors and Vitamins	Vitamin B6 Metabolism	608	LC/MS Pos Early	936	2442	170.081	58-56-0	1054	1025	C00314	HMDB02075	1.0065	1	0.887	1.001	0.9524	0.9914	0.961	0.9982	0.943	0.948	0.9769	1.1349	0.9791	1.214	1.081	0.9069	1.1403	1.0427	0.9782	1.6826	0.8736	1.5272	0.988	1.0776	1.0158	0.9937	1.0993	0.8798	1.84	1.6257	1.4437	0.9414	0.8142	0.8348	0.9114	0.8377
52	pyroglutamine*	Amino Acid	Glutamate Metabolism	46225	LC/MS Pos Early	100001540	1900	129.066	2353-44-8	134508	118562			1.0347	0.9998	1.2399	1.0097	1.1039	1.1483	0.872	1.1309	1.0716	1.043	1.0634	0.8793	0.9978	1.1375	0.9394	0.9261	0.8323	1.0781	1.1308	1.0018	0.8519	0.7757	0.8892	1.045	0.9331	0.8334	0.7097	0.9208	0.9619	0.8542	0.856	1.1781	1.0553	1.3884	1.1792	1.1071
1087	pyruvate	Carbohydrate	Glycolysis, Gluconeogenesis, and Pyruvate Metabolism	48990	LC/MS Polar	823	1083	87.0088	127-17-3	1060	96901	C00022	HMDB00243	1.154	1.0656	1.2009	1.0469	1.054	1.0339	1.0544	1.0022	1.0637	1.0239	1.0932	0.8506	0.8321	0.8599	0.8299	0.7177	0.8243	0.9484	0.8305	0.9075	0.7975	1.2382	0.9921	1.0445	1.1268	0.9144	1.1203	0.9978	0.7231	1.1695	0.94	1.0484	1.1514	0.9845	1.076	1.0238
1110	ribitol	Carbohydrate	Pentose Metabolism	15772	LC/MS Polar	100000406	1789.6	151.061	488-81-3	6912	10254628	C00474	HMDB00508	0.1631	1.4026	0.1631	1.7345	0.1631	2.6152	0.1631	0.1631	0.1631	0.1631	0.1631	0.4833	0.1631	0.528	0.1631	0.4631	4.94	0.1631	9.7539	0.1631	4.5247	0.5997	0.1631	0.7982	0.1631	0.441	0.6124	0.1631	0.8809	0.1631	4.2253	0.1631	217.219	1.7452	246.484	1.4362
3928	riboflavin (Vitamin B2)	Cofactors and Vitamins	Riboflavin Metabolism	1827	LC/MS Neg	500	3160	255.089	83-88-5	493570	431981	C00255	HMDB00244	0.7942	0.8279	1.0173	0.9327	0.8954	0.8701	0.8975	0.8669	1.0762	0.7394	0.7107	0.9885	1.0464	1.1607	0.9827	0.9049	1.1672	1.0337	1.0688	1.084	0.9813	0.6842	0.6842	0.6842	0.6842	0.6842	0.6842	0.6842	0.6842	0.6842	0.6842	0.8684	1.1627	1.259	1.1515	1.1505
1111	ribonate	Carbohydrate	Pentose Metabolism	27731	LC/MS Polar	100001007	2425	165.04	5336-08-03	5460677	4574162	C01685	HMDB00867	0.042	0.042	0.042	0.042	0.042	0.042	0.0483	0.042	0.042	0.042	0.042	0.9884	0.9776	1.0038	0.9008	0.9962	0.849	1.1594	1.1948	1.3558	1.078	0.8195	1	1.0497	0.9379	1.0726	0.8199	0.8212	0.8502	0.7852	1.1934	0.042	0.1392	0.2109	0.1454	0.1183
60	S-1-pyrroline-5-carboxylate	Amino Acid	Glutamate Metabolism	42370	LC/MS Pos Early	35	1528	114.055	2906-39-0	1196	10140206	C04322	HMDB01301	0.4747	0.6	0.6696	0.8891	0.5985	0.357	0.5978	0.7932	0.5216	0.402	0.357	1.844	2.1782	1.8835	2.0483	3.0046	0.7402	2.1197	1.984	0.6494	3.1224	0.357	1.0604	0.6095	0.97	1.578	0.357	1.1977	0.6966	1.0393	2.1872	0.3969	0.357	0.7308	0.357	0.357
1134	sedoheptulose	Carbohydrate	Pentose Metabolism	53237	LC/MS Polar	100002619	2255	209.067	3019-74-7	5459879	4573620		HMDB03219	0.1254	0.1254	0.1254	0.1254	0.1254	0.1254	0.1254	0.1254	0.1254	0.1254	0.1254	0.1254	0.1254	0.1254	0.1254	0.1254	0.1254	0.1254	0.1254	0.1818	0.1254	1.0706	1.2342	1	0.8217	0.7492	1.0806	1.1378	0.7607	1.0411	0.9246	0.1254	0.1254	0.1254	0.1254	0.1254
9	serine	Amino Acid	Glycine, Serine and Threonine Metabolism	1648	LC/MS Pos Early	503	1239	106.05	56-45-1	5951	5736	C00065	HMDB00187	1.1386	1.1077	1.1296	1.1925	1.0995	1.0869	0.9963	1.1364	1.0318	1.0958	1.0606	1.034	1.079	1.0125	0.9973	0.9624	0.9202	1.0638	0.9566	0.9335	0.9623	1.0034	0.9179	0.97	0.9399	0.9136	0.8705	0.9692	1.0293	0.9344	0.9626	1.057	1.02	0.9696	1.0185	0.9829
1288	succinate	Energy	TCA Cycle	1437	LC/MS Polar	252	3149	117.019	110-15-6	1110	1078	C00042	HMDB00254	0.0809	0.0929	0.2338	0.258	0.1438	0.5146	0.0732	0.2103	0.6578	0.2855	0.3461	2.1913	0.4787	1.5162	0.2221	2.6362	0.4034	0.9735	1.7757	1.0265	0.1377	0.2752	2.4323	4.1833	2.4279	0.1143	0.2254	2.4121	0.3568	2.5752	3.8051	0.0982	1.2532	10.0246	1.9403	9.5578
5190	sulfate*	Xenobiotics	Chemical	46960	LC/MS Neg	100002528	616	96.9601	14808-79-8	1118	1086	C00059	HMDB01448	0.5484	0.4827	0.5874	0.5241	0.5551	0.4498	0.3493	0.5112	0.4894	0.4556	0.4886	1.0005	0.9882	1.2635	1.0262	1.1381	1.0485	1.1237	1.0574	1.5448	0.9995	1.2674	1.1052	1.1291	1.0579	0.9162	0.877	0.9615	1.5383	1.4074	1.2333	0.5257	0.4303	0.5093	0.4017	0.4684
405	taurine	Amino Acid	Methionine, Cysteine, SAM and Taurine Metabolism	2125	LC/MS Pos Early	512	660	126.022	107-35-7	1123	1091	C00245	HMDB00251	0.019	0.019	0.019	0.019	0.019	0.019	0.019	0.019	0.019	0.019	0.019	0.9474	0.5033	0.7526	0.8537	0.7054	0.9333	0.6547	0.8894	0.9758	0.6275	1.5809	1.0062	1.4171	1.4937	0.908	1.4847	0.8015	1.4456	1.5376	0.9578	0.019	0.019	0.019	0.019	0.019
4010	thiamin (Vitamin B1)	Cofactors and Vitamins	Thiamine Metabolism	5341	LC/MS Pos Early	873	3050	265.112	59-43-8	1130		C00378	HMDB00235	0.7118	0.7139	0.6778	0.7883	0.5682	0.792	0.742	0.7549	0.7763	0.7292	0.7762	1.1273	1.0672	1.2761	1.0138	0.9593	0.9074	1.0213	0.9676	1.0889	0.9116	1.4142	0.99	1.3237	1.1605	1.2466	1.1088	1.0394	1.6651	1.3134	1.346	0.6133	0.1615	0.1144	0.1843	0.139
5331	thioproline	Xenobiotics	Chemical	53231	LC/MS Pos Early	100009232	1250	134.027	34592-47-4	93176	84120			0.4927	0.9366	0.674	0.9758	0.8462	0.7735	0.7066	0.7252	0.8397	0.8381	0.6443	0.8851	0.7611	0.7811	0.7723	0.7357	0.7594	0.8461	1.7745	0.9867	0.7133	1.8033	4.1098	2.2989	2.1934	1.1229	1.6728	2.5422	2.2059	1.8982	1.5143	0.5424	0.8963	0.8914	0.9915	1.1075
3947	threonate	Cofactors and Vitamins	Ascorbate and Aldarate Metabolism	27738	LC/MS Polar	100001022	2384	135.03	70753-61-6	151152	133224	C01620	HMDB00943	0.0621	0.0621	0.0621	0.0621	0.0621	0.0621	0.445	0.4884	0.0621	0.6566	0.1864	0.0621	0.2569	0.2275	0.527	0.8029	1.071	1.3567	1.1552	2.4411	0.9524	1.2977	0.7674	1.2143	0.9001	1.0895	0.8703	0.852	1.0438	1.1179	1.0518	0.0621	0.0621	0.0621	0.0621	0.0621
16	threonine	Amino Acid	Glycine, Serine and Threonine Metabolism	1284	LC/MS Pos Early	564	1514	120.066	72-19-5	6288	6051	C00188	HMDB00167	1.0585	1.0317	1.025	1.1056	1.0049	1.0274	0.9636	1.0565	1.0318	1.0381	0.9875	1.126	1.101	1.1631	1.0855	1.0236	0.9951	1.1442	1.0323	1.1707	1.0134	0.701	0.6541	0.7189	0.7294	0.8017	0.5927	0.6469	0.828	0.6975	0.9725	1.0183	0.8774	0.8407	0.9146	0.8786
3876	thymidine	Nucleotide	Pyrimidine Metabolism, Thymine containing	2183	LC/MS Neg	872	1963.7	241.083	50-89-5	5789	5585	C00214	HMDB00273	1.0413	1.0096	1.0905	0.9466	1.0631	0.9832	1.0362	0.8955	1.1696	0.9055	0.7611	1.1551	0.9756	1.27	1.0837	1.185	1.0851	1.0857	1.1831	1.1738	1.406	0.9145	0.7128	0.8708	0.7669	0.8944	0.8685	0.6647	0.9621	0.7625	0.7645	1.012	1.301	1.1116	1.3326	1.1375
3879	thymine	Nucleotide	Pyrimidine Metabolism, Thymine containing	604	LC/MS Neg	882	1654	125.036	65-71-4	1135	1103	C00178	HMDB00262	0.1461	0.8454	0.1461	0.999	0.1461	1.1365	0.7976	0.382	0.6361	0.1461	1.597	0.4499	0.1461	0.5993	0.1513	1.0303	0.6091	0.1461	0.6818	0.1461	0.4318	1.783	1.0621	1.9229	1.1298	1.1717	1.4031	0.9379	1.9181	1.3164	1.8347	0.1461	0.4099	0.1461	0.65	0.1461
440	trans-4-hydroxyproline	Amino Acid	Urea cycle; Arginine and Proline Metabolism	32306	LC/MS Pos Early	1001	1064	132.066	51-35-4	5810	5605	C01157	HMDB00725	0.0234	0.0593	0.0536	0.0234	0.0234	0.0234	0.0234	0.0234	0.0234	0.0234	0.0234	0.9566	0.7401	1.0379	0.8603	0.7728	0.8137	0.9944	1.0202	1.2099	0.6895	1.1556	0.8886	1.1308	1.156	0.5433	0.8117	0.8271	1.562	1.4192	1.0753	0.0234	0.0748	0.0878	0.0784	0.0772
1976	trimethylamine N-oxide	Lipid	Phospholipid Metabolism	40406	LC/MS Pos Early	100003397	2100	76.0757	1184-78-7	1145	1113	C01104	HMDB00925	0.489	0.9193	0.9485	0.7923	0.489	0.8414	0.489	0.489	0.851	0.688	0.489	0.489	0.7428	1.0842	0.489	0.489	0.489	0.9468	0.8307	1.1704	0.7796	0.9991	0.489	1.319	1.4023	1.0329	1.1872	0.489	1.0761	0.7699	1.4517	0.489	0.489	1.0092	0.489	0.7649
228	tryptophan	Amino Acid	Tryptophan Metabolism	54	LC/MS Pos Early	565	2986	205.097	73-22-3	6305	6066	C00078	HMDB00929	1.043	1.0993	1.0592	1.1012	0.9735	1.0514	0.9755	1.0793	1.0071	1.038	1.0061	1.0213	1.0398	1.0553	0.9959	0.9601	0.9185	1.071	1.0055	0.9985	0.9165	0.9845	0.9565	1.0559	1.0146	0.8579	0.9451	1.0015	0.992	1.0097	0.9349	0.9913	0.8833	0.9554	0.9916	0.9687
151	tyrosine	Amino Acid	Tyrosine Metabolism	1299	LC/MS Pos Early	815	2430	182.081	60-18-4	6057	5833	C00082	HMDB00158	1.0148	1.1007	1.0586	1.1003	0.9475	1.0232	0.9089	1.0439	0.9962	1.0827	0.9482	1.0156	1.1955	1.0254	0.9516	0.9644	0.909	1.1481	1.0712	1.0203	0.9361	0.6381	0.2518	0.4872	0.4399	0.6357	0.3969	0.2575	0.5053	0.4194	0.7483	0.9757	1.0602	0.9922	1.0781	1.0255
3825	uracil	Nucleotide	Pyrimidine Metabolism, Uracil containing	605	LC/MS Polar	825	1089.7	111.02	66-22-8	1174	1141	C00106	HMDB00300	0.2685	0.2685	0.2685	0.2685	0.2685	0.2685	0.2685	0.2685	0.2685	0.2685	0.2685	0.8764	0.2685	0.8652	0.3538	0.9866	0.6515	0.3521	0.8677	0.5274	0.8391	2.4608	1.8011	3.3652	1.4403	0.4682	1.9851	1.5524	3.9497	1.2573	0.5346	0.2685	0.2685	0.2685	0.2685	0.2685
3740	urate	Nucleotide	Purine Metabolism, (Hypo)Xanthine/Inosine containing	1604	LC/MS Pos Early	1134	776	169.036	69-93-2;120K5305	1175		C00366	HMDB00289	0.4389	0.4389	0.4389	0.4389	0.4389	0.4389	0.4389	0.4389	0.4389	0.4389	0.4389	1.4629	0.8035	1.212	1.4152	0.7146	0.4389	0.9948	0.9139	1.7842	0.4389	0.4389	0.6986	0.82	0.6547	0.7489	0.4531	0.624	1.1964	1.1393	1.072	0.4389	2.1508	0.4389	0.4389	0.4389
3824	uridine	Nucleotide	Pyrimidine Metabolism, Uracil containing	606	LC/MS Neg	535	1457.6	243.062	58-96-8	6029	5807	C00299	HMDB00296	0.2129	0.2129	0.2129	0.2129	0.2129	0.2129	0.3779	0.2129	0.5726	0.291	0.3486	0.5561	0.7432	0.8082	0.911	0.7398	0.5225	0.9251	0.6673	1.0318	0.9599	4.2046	3.315	3.5473	4.4909	2.76	3.5377	3.5413	4.245	3.8887	2.5119	0.2129	0.2129	0.2129	0.2129	0.2129
353	valine	Amino Acid	Leucine, Isoleucine and Valine Metabolism	1649	LC/MS Pos Early	566	2479	118.086	72-18-4	6287	6050	C00183	HMDB00883	1.0673	1.0006	1.0534	1.1896	1.0603	1.0835	1.029	1.0683	1.0391	1.0302	1.0021	1.0707	0.992	1.0465	0.9855	0.8855	0.9082	0.9898	0.8913	0.9941	0.969	0.848	0.8425	0.8869	0.8939	0.8919	0.8243	0.8355	1.0373	0.8818	1.099	1.0046	1.0195	1.0217	1.1121	1.0613
3732	xanthine	Nucleotide	Purine Metabolism, (Hypo)Xanthine/Inosine containing	3147	LC/MS Polar	1004	2023	151.026	69-89-6	1188	1151	C00385	HMDB00292	0.0027	0.0027	0.0027	0.0027	0.0027	0.0027	0.0169	0.0027	0.0027	0.0037	0.0453	3.4414	2.0154	2.7365	2.1293	3.2323	3.1126	2.4638	2.5549	2.7664	3.2549	0.3671	0.4026	0.4078	0.3554	0.7878	0.2395	0.2966	0.3756	0.288	0.8512	0.0027	0.0899	0.0975	0.0212	0.051
[truncated: 26 more columns]

## Sheet: Pathway Heat Map
	Zik Septomics Jena ZIKS-0102-18VW L. rhamnosus and C. albicans commensal state
											Fold of Change
	Heat map of statistically significant biochemicals profiled in this study.							Sample Ca+cells 12h-1 in the Ca+EC+12 h group excluded from analysis as an outlier			Welch's Two-Sample t-Test																				Simple Ratio							Statistical Values
											Ca+EC Ca		Ca+EC EC		Lr+EC EC		Ca+Lr+EC EC		Lr+EC Lr		Ca+Lr+EC Ca+EC		Ca+Lr+EC Lr+EC		12h 6h						Ca Blank		Lr Blank		EC Blank		X	Welch's Two-Sample t-Test
	Pathway Sort Order	Super Pathway	Sub Pathway	Biochemical Name	Platform	Comp ID	KEGG	HMDB	PubChem																													Ca+EC 6h / Ca 6h		Ca+EC 12h / Ca 12h		Ca+EC 6h / EC 6h		Ca+EC 12h / EC 12h		Lr+EC 6h / EC 6h		Lr+EC 12h / EC 12h
	Pathway Sort Order	Super Pathway	Sub Pathway	Biochemical Name	Platform	Comp ID	KEGG	HMDB	PubChem		6h	12h	6h	12h	6h	12h	6h	12h	6h	12h	6h	12h	6h	12h	Ca	Lr	EC	Ca+EC	Lr+EC	Ca+Lr+EC	6h	12h	6h	12h	6h	12h	X	p-value	q-value	p-value	q-value	p-value	q-value	p-value	q-value	p-value	q-value	p-value	q-value
	1	Amino Acid	Glycine, Serine and Threonine Metabolism	glycine	LC/MS pos early	58	C00037	HMDB00123	750		1.19	1.36	0.97	1.05	0.95	1.03	0.99	1	1.23	1.35	1.02	0.95	1.04	0.97	1.02	1.06	1.08	1.17	1.17	1.1	1	1.05	0.95	1.04	1.23	1.37		0.0058	4.3962e-06	0.0124	0.0022	0.4509	0.5036	0.5549	0.479	0.0978	0.0473	0.4855	0.1294
	6	Amino Acid	Glycine, Serine and Threonine Metabolism	betaine	LC/MS pos early	3141	C00719	HMDB00043	247		42.15	68.41	0.9	0.64	0.75	0.86	0.76	0.78	29.26	36.75	0.84	1.22	1.01	0.9	0.53	1.1	1.21	0.86	1.38	1.24	3.01	1.45	3.65	3.65	141.28	155.3		3.6066e-06	1.3395e-08	3.0295e-08	1.6743e-07	0.3453	0.4974	0.0004	0.0031	0.0291	0.0179	0.1413	0.0507
	9	Amino Acid	Glycine, Serine and Threonine Metabolism	serine	LC/MS pos early	1648	C00065	HMDB00187	5951		0.86	0.93	0.95	0.94	0.93	0.96	0.94	0.93	0.89	0.86	0.99	1	1	0.98	0.9	1.05	0.98	0.97	1.01	0.98	0.99	0.96	0.93	1.06	0.89	0.95		0.0017	1.5857e-06	0.0758	0.0105	0.1517	0.4816	0.1131	0.1991	0.0285	0.0178	0.3604	0.1067
	10	Amino Acid	Glycine, Serine and Threonine Metabolism	N-acetylserine	LC/MS pos early	37076		HMDB02931	65249		1.07	0.81	0.98	1.25	4.6	4.63	4.37	4.99	0.53	0.36	4.44	3.99	0.95	1.08	1.7	1.48	1.01	1.28	1.02	1.15	1.6	1.58	15.21	12.99	1.74	1.02		0.4545	0.0002	0.0583	0.0084	0.7748	0.5744	0.0619	0.1302	0.0004	0.0006	4.3297e-07	1.9339e-06
	16	Amino Acid	Glycine, Serine and Threonine Metabolism	threonine	LC/MS pos early	1284	C00188	HMDB00167	6288		1.03	1.25	0.97	0.93	0.66	0.68	0.68	0.61	0.71	0.74	0.7	0.65	1.04	0.9	0.85	1.07	1.08	1.03	1.11	0.97	0.98	0.87	0.96	1.07	1.04	1.17		0.4658	0.0002	0.1503	0.0189	0.5043	0.5198	0.5274	0.4618	1.5013e-05	4.9545e-05	0.0006	0.0006
	17	Amino Acid	Glycine, Serine and Threonine Metabolism	N-acetylthreonine	LC/MS neg	33939		HMDB62557	152204		1.07	0.95	0.98	0.98	4.29	5.13	4.52	4.53	2.77	3.12	4.58	4.62	1.05	0.88	1.15	1.08	1.02	1.02	1.22	1.02	1.11	1.23	1.87	1.94	1.21	1.18		0.2283	9.5189e-05	0.1776	0.0217	0.8283	0.5796	0.4749	0.4325	5.3753e-05	0.0001	9.9935e-05	0.0002
	19	Amino Acid	Glycine, Serine and Threonine Metabolism	phosphothreonine	LC/MS pos early	37453	C12147		1016		1	1	1	1	1	1	1	1	0.46	0.41	1	1	1	1	1	1.13	1	1	1	1	1	1	2.17	2.44	1	1		---	---	---	---	---	---	---	---	---	---	---	---
	28	Amino Acid	Alanine and Aspartate Metabolism	alanine	LC/MS pos early	1126	C00041	HMDB00161	5950		4.71	4.41	0.99	1.04	0.96	1.03	0.99	0.96	4.95	6.24	1	0.92	1.03	0.92	1.33	1.01	1.18	1.25	1.27	1.14	1.03	1.33	0.95	0.93	4.9	5.63		5.4658e-09	1.5118e-10	1.6994e-07	4.3985e-07	0.7786	0.5744	0.528	0.4618	0.5111	0.187	0.4872	0.1294
	30	Amino Acid	Alanine and Aspartate Metabolism	N-acetylalanine	LC/MS polar	1585	C02847	HMDB00766	88064		7.86	2.49	1.18	1.1	1.13	0.98	0.9	1.3	7.53	3.7	0.76	1.19	0.79	1.32	3.42	2.07	1.17	1.08	1.01	1.69	1	3.42	1	2.07	6.64	7.78		3.803e-05	8.1771e-08	0.0055	0.0012	0.2803	0.4974	0.7425	0.5244	0.4973	0.1859	0.7129	0.166
	35	Amino Acid	Alanine and Aspartate Metabolism	aspartate	LC/MS pos early	443	C00049	HMDB00191	5960		0.03	0.06	1.2	4.55	2.58	6.01	2.9	8.04	0.06	0.07	2.42	1.76	1.12	1.34	0.94	1.08	0.52	1.97	1.2	1.43	1.01	0.96	0.97	1.07	0.02	0.01		1.8653e-07	1.5241e-09	2.2109e-06	2.4812e-06	0.1092	0.4516	0.0002	0.0023	0.059	0.0315	0.0003	0.0004
	36	Amino Acid	Alanine and Aspartate Metabolism	N-acetylaspartate (NAA)	LC/MS polar	22185	C01042	HMDB00812	65065		0.59	0.56	0.8	0.65	1.45	1.89	1.28	1.81	0.91	1.14	1.59	2.78	0.88	0.96	0.83	1.01	0.98	0.8	1.28	1.39	1.18	1.28	1.38	1.82	0.86	1.1		0.0889	4.4583e-05	0.5564	0.0569	0.5569	0.5198	0.183	0.2597	0.8213	0.2686	0.3942	0.1113
	39	Amino Acid	Alanine and Aspartate Metabolism	asparagine	LC/MS pos early	512	C00152	HMDB00168	6267		0.89	1.04	0.93	0.91	0.76	0.78	0.77	0.78	0.81	0.79	0.83	0.85	1.02	1	0.82	1.04	0.98	0.96	1.01	0.98	0.99	0.84	0.88	0.94	0.95	0.95		0.0129	8.4044e-06	0.3012	0.0342	0.0922	0.4179	0.0466	0.1101	1.5431e-05	4.9545e-05	0.0014	0.0011
	40	Amino Acid	Alanine and Aspartate Metabolism	N-acetylasparagine	LC/MS pos early	33942		HMDB06028	99715		0.66	0.6	0.95	1.03	1.28	1.51	1.32	1.59	0.84	0.8	1.39	1.54	1.03	1.05	1.1	1.15	0.92	1	1.09	1.11	0.97	1.06	1.03	1.18	0.67	0.62		0.0015	1.428e-06	0.0003	9.7667e-05	0.4426	0.5036	0.7076	0.5177	0.1957	0.0853	0.0095	0.0051
	42	Amino Acid	Glutamate Metabolism	glutamate	LC/MS pos early	57	C00025	HMDB00148	611		0.22	0.42	1.18	4.26	1.22	3.01	1.21	3.61	0.23	0.31	1.02	0.85	0.99	1.2	1.17	1.08	0.6	2.17	1.49	1.8	1	1.23	1.02	1.17	0.19	0.12		9.2787e-06	2.8079e-08	0.0009	0.0002	0.0681	0.3866	3.0622e-05	0.0007	0.4599	0.1737	0.0246	0.0111
	43	Amino Acid	Glutamate Metabolism	glutamine	LC/MS pos early	53	C00064	HMDB00641	5961		0.87	0.9	0.94	0.95	0.96	1.04	0.97	0.98	0.89	0.89	1.03	1.03	1	0.95	0.94	1.03	0.96	0.97	1.03	0.97	1.04	1.01	1.03	1.11	0.96	0.95		0.0012	1.1621e-06	0.0309	0.005	0.0572	0.3847	0.298	0.362	0.228	0.097	0.377	0.1083
	44	Amino Acid	Glutamate Metabolism	alpha-ketoglutaramate*	LC/MS polar	62101					0.69	0.56	0.99	0.99	1.45	1.33	1.32	1.3	0.88	0.76	1.34	1.31	0.91	0.98	1.21	1.05	0.99	0.99	0.91	0.97	0.98	1.02	1.13	1.02	0.68	0.58		0.0017	1.5173e-06	0.0001	6.1838e-05	0.9004	0.5859	0.73	0.5188	0.0009	0.0011	0.1227	0.0447
	45	Amino Acid	Glutamate Metabolism	N-acetylglutamate	LC/MS polar	15720	C00624	HMDB01138	70914		12.53	0.85	1.16	1.05	24.7	11.72	23.43	11.97	3.36	2.68	20.16	11.44	0.95	1.02	28.82	1.29	2.17	1.96	1.03	1.11	1	28.82	79.31	102.63	10.79	23.45		0.0162	1.0329e-05	0.7528	0.075	0.591	0.5289	0.666	0.5144	0.0037	0.0035	5.2342e-06	1.5411e-05
	46	Amino Acid	Glutamate Metabolism	N-acetylglutamine	LC/MS pos early	33943	C02716	HMDB06029	182230		0.71	0.5	0.92	1.04	0.8	0.91	0.82	0.89	0.66	0.69	0.9	0.85	1.02	0.97	1.5	1.01	0.94	1.07	1.07	1.01	1.19	1.8	1.12	1.15	0.91	0.87		0.009	6.3332e-06	0.0005	0.0002	0.3608	0.4974	0.6418	0.5144	0.0083	0.0068	0.2037	0.0654
	52	Amino Acid	Glutamate Metabolism	pyroglutamine*	LC/MS pos early	46225			134508		0.89	0.87	1	1	0.92	0.91	0.88	0.9	0.86	0.83	0.88	0.89	0.96	0.99	1.07	1.08	1.05	1.05	1.04	1.07	1.06	1	1	0.95	0.94	0.87		0.1449	6.5431e-05	0.0452	0.0069	0.9944	0.6148	0.9014	0.5524	0.2292	0.097	0.0354	0.0151
	60	Amino Acid	Glutamate Metabolism	S-1-pyrroline-5-carboxylate	LC/MS pos early	42370	C04322	HMDB01301	1196		2.77	4.23	0.79	0.91	0.42	0.38	0.5	0.42	1.71	1.32	0.64	0.46	1.2	1.12	0.77	1.19	1.01	1.17	0.91	0.85	1.31	1.2	1.13	1.6	4.62	5.6		0.0443	2.4615e-05	0.0018	0.0005	0.2746	0.4974	0.6498	0.5144	0.0156	0.0111	0.0042	0.0027
	66	Amino Acid	Histidine Metabolism	histidine	LC/MS neg	59	C00135	HMDB00177	6274		1.09	1.11	1.1	1.03	1.14	1.03	1.13	1.01	1.06	1.05	1.02	0.98	0.99	0.99	1.01	1.01	1.11	1.04	0.99	0.99	0.95	1.01	1.01	1.06	0.94	1.09		0.0995	4.7474e-05	0.0442	0.0068	0.0093	0.2099	0.1838	0.2597	0.0265	0.0168	0.4503	0.1229
	69	Amino Acid	Histidine Metabolism	N-acetylhistidine	LC/MS pos early	33946	C02997	HMDB32055	75619		0.59	0.55	0.79	1.2	1.35	1.86	1.41	1.87	0.73	0.75	1.79	1.55	1.04	1	1.38	1.13	0.84	1.28	1.15	1.1	1.09	1.88	1.52	2.15	0.82	0.86		0.001	1.0403e-06	0.0079	0.0015	0.0198	0.274	0.2567	0.3312	0.3917	0.1504	0.0043	0.0028
	77	Amino Acid	Histidine Metabolism	imidazole lactate	LC/MS pos early	15716	C05568	HMDB02320	440129		0.48	0.62	2.3	10.44	10.41	19.32	10.48	43.97	13.14	22.19	4.56	4.21	1.01	2.28	3.24	1	0.91	4.13	1.69	3.82	6.02	19.47	1	1	1.26	1.15		0.0247	1.4617e-05	0.0204	0.0035	0.0316	0.3474	2.3519e-06	0.0002	0.0059	0.0049	0.0011	0.001
	78	Amino Acid	Histidine Metabolism	carnosine	LC/MS pos early	1768	C00386	HMDB00033	439224		7.16	10.51	0.99	1.05	0.27	0.32	0.32	0.24	1.94	3.25	0.32	0.23	1.18	0.75	1	1	1.39	1.47	1.68	1.06	1	1	1	1	7.23	10.05		5.2691e-05	9.7846e-08	0.0015	0.0004	0.8379	0.5796	0.9938	0.5807	1.052e-06	6.7555e-06	5.7658e-05	9.9831e-05
	88	Amino Acid	Histidine Metabolism	1-ribosyl-imidazoleacetate*	LC/MS pos early	61868	C05131	HMDB02331	5117448		2.05	2.41	0.81	0.92	0.52	0.47	0.48	0.62	1.31	1.23	0.59	0.67	0.92	1.32	1	1	1.04	1.17	0.94	1.34	1	1	1	1	2.52	2.62		0.0082	5.8574e-06	0.008	0.0015	0.2742	0.4974	0.6283	0.5144	0.0055	0.0047	0.0011	0.001
	89	Amino Acid	Histidine Metabolism	4-imidazoleacetate	LC/MS pos early	32349	C02835	HMDB02024	96215		14.14	10.6	0.91	1.14	1.04	1.05	0.99	1.17	15.89	21.52	1.09	1.03	0.96	1.12	1.8	0.8	1.07	1.35	1.09	1.27	0.74	1.09	0.75	0.49	11.57	10.1		1.8747e-05	4.7502e-08	1.9522e-05	1.3778e-05	0.3767	0.4974	0.4806	0.4348	0.7898	0.2606	0.6956	0.1642
	97	Amino Acid	Lysine Metabolism	lysine	LC/MS pos early	1301	C00047	HMDB00182	5962		1.08	2.51	0.94	0.76	0.52	0.62	0.56	0.49	0.58	0.7	0.59	0.65	1.08	0.79	0.37	1.07	1.06	0.85	1.28	0.93	0.92	0.35	0.93	1.05	1.05	1.17		0.0646	3.5208e-05	0.0049	0.0011	0.2101	0.4974	0.1094	0.1952	0.0001	0.0002	0.0071	0.0041
	108	Amino Acid		N6,N6,N6-trimethyllysine	LC/MS pos early	1498	C03793	HMDB01325	440120		1.48	2.13	0.96	0.94	0.9	1	1.06	0.76	1.4	2.26	1.11	0.81	1.17	0.76	1	1	1.46	1.43	1.61	1.04	1	1	1	1	1.55	2.26		0.0028	2.3914e-06	0.0421	0.0066	0.626	0.5408	0.6355	0.5144	0.2401	0.101	0.996	0.215
	112	Amino Acid		fructosyllysine	LC/MS pos early	46227			123708		0.6	1.09	0.92	0.1	0.05	0.01	0.05	0.01	0.04	0.01	0.06	0.06	1.06	0.82	0.06	1.02	1	0.11	0.15	0.11	0.94	0.05	0.77	0.67	0.62	0.52		0.0044	3.4005e-06	0.9973	0.0963	0.3911	0.5025	0.0024	0.0111	0.0049	0.0043	1.9795e-09	3.242e-08
	122	Amino Acid		pipecolate	LC/MS pos early	1444	C00408	HMDB00070	849		1	1	1	1	4.54	7.15	4.41	7.79	4.54	7.15	4.41	7.79	0.97	1.09	1	1	1	1	1.58	1.76	1	1	1	1	1	1		---	---	---	---	---	---	---	---	0.0182	0.0125	0.0009	0.0009
	129	Amino Acid	Phenylalanine Metabolism	phenylalanine	LC/MS pos early	64	C00079	HMDB00159	6140		0.95	1.1	0.97	0.98	0.73	0.78	0.76	0.71	0.74	0.78	0.79	0.73	1.04	0.91	0.9	1.04	1.03	1.05	1.1	0.96	0.98	0.91	0.97	1.03	0.97	1.03		0.1055	4.9562e-05	0.2437	0.0285	0.233	0.4974	0.7307	0.5188	0.0002	0.0003	0.0013	0.0011
	130	Amino Acid		N-acetylphenylalanine	LC/MS neg	33950	C03519	HMDB00512	74839		1.56	1.96	0.95	1.03	4.35	3.92	4.57	3.76	1.28	1.37	4.8	3.67	1.05	0.96	1.14	1.12	1.32	1.43	1.19	1.09	1	1.14	5.55	6.21	1.64	2.17		0.0003	4.0655e-07	0.0104	0.0019	0.6768	0.5412	0.9478	0.565	2.0434e-05	5.7734e-05	0.0001	0.0002
	135	Amino Acid		1-carboxyethylphenylalanine	LC/MS neg	62566					7.68	12.97	1.11	1.24	1.4	1.26	1.51	1.13	3.68	4.53	1.35	0.91	1.08	0.9	1	1.11	1.51	1.69	1.36	1.14	1	1	2.62	2.9	6.9	10.45		2.317e-05	5.4091e-08	5.5737e-05	2.8737e-05	0.4044	0.5036	0.1373	0.224	0.0076	0.0063	0.1445	0.0514
	139	Amino Acid		phenylpyruvate	LC/MS polar	566	C00166	HMDB00205	997		0.49	0.32	2.15	1.77	3.87	3.39	3.63	2.15	2.13	2.18	1.69	1.21	0.94	0.63	1.62	1.11	1.29	1.07	1.13	0.76	2.71	2.9	1.13	0.83	0.62	0.53		0.0001	1.5701e-07	0.003	0.0007	0.004	0.1374	0.0112	0.0353	0.0002	0.0003	0.0037	0.0025
	140	Amino Acid		phenyllactate (PLA)	LC/MS neg	22130	C05607	HMDB00779	3848		1.22	1.71	0.88	1.13	245.23	216.83	254.54	201.89	24.05	26.5	289.52	178.78	1.04	0.93	1.28	1.13	1.4	1.8	1.24	1.11	1	1.28	14.09	15.86	1.38	1.94		0.1819	7.9977e-05	0.021	0.0035	0.66	0.5408	0.5068	0.4553	3.2263e-08	7.5964e-07	1.2891e-08	1.5026e-07
	151	Amino Acid	Tyrosine Metabolism	tyrosine	LC/MS pos early	1299	C00082	HMDB00158	6057		0.97	1.07	0.99	1.07	0.48	0.51	0.45	0.43	0.49	0.5	0.46	0.4	0.95	0.83	1.03	1.11	1.04	1.13	1.12	0.98	1.03	1.1	0.98	1.13	1.02	1.1		0.5714	0.0002	0.4024	0.0428	0.8244	0.5796	0.4071	0.3982	0.0083	0.0068	0.0069	0.0041
	152	Amino Acid		N-acetyltyrosine	LC/MS neg	32390		HMDB00866	68310		1	1.23	1	1.15	3.59	3.89	4	3.43	2.58	3.82	4	2.98	1.11	0.88	1	0.79	1.07	1.23	1.17	0.92	1	1	1.39	1.1	1	1.07		---	---	0.391	0.042	---	---	0.596	0.5017	7.629e-06	3.1699e-05	0.0012	0.001
	153	Amino Acid		1-carboxyethyltyrosine	LC/MS neg	62564					1.65	2.72	1.14	1.24	4.79	3.95	4.99	3.52	3.89	4.13	4.38	2.85	1.04	0.89	1	1.18	1.52	1.65	1.25	1.07	1	1	1.79	2.1	1.45	2.2		0.0175	1.1013e-05	0.0046	0.001	0.4554	0.5036	0.287	0.3576	9.5868e-06	3.7621e-05	0.0002	0.0003
	162	Amino Acid		4-hydroxyphenylpyruvate	LC/MS neg	1669	C01179	HMDB00707	979		0.92	0.61	1.3	1.25	1.5	1.33	1.86	0.88	1.18	1.45	1.43	0.71	1.24	0.66	1.81	0.89	1.24	1.19	1.1	0.59	1.96	3.55	1.78	1.6	1.4	1.73		0.593	0.0002	0.0473	0.0072	0.1928	0.4974	0.3613	0.3882	0.0172	0.012	0.3919	0.1113
	167	Amino Acid		3-(4-hydroxyphenyl)lactate	LC/MS neg	32197	C03672	HMDB00755	9378		10.96	8.1	1.08	1.06	148.02	117.46	152.84	112.27	81.18	77.95	141.82	105.49	1.03	0.96	1.79	1.11	1.34	1.32	1.06	0.98	1	1.79	18.54	20.54	10.17	13.63		1.1599e-05	3.3849e-08	5.5895e-05	2.8737e-05	0.5659	0.5198	0.6657	0.5144	2.032e-09	1.4353e-07	1.5812e-07	8.6323e-07
	171	Amino Acid		phenol sulfate	LC/MS neg	32553	C02180	HMDB60015	74426		1.33	1.61	1.02	1	0.95	1.16	1.01	0.81	1.23	1.86	0.99	0.81	1.06	0.7	1	1	1.24	1.21	1.51	1	1	1	1	1	1.3	1.61		0.0191	1.1811e-05	0.1218	0.0157	0.8301	0.5796	0.8795	0.5453	0.6293	0.2192	0.4558	0.1237
	228	Amino Acid	Tryptophan Metabolism	tryptophan	LC/MS pos early	54	C00078	HMDB00929	6305		0.93	1.03	0.97	0.97	0.96	0.99	0.96	0.95	0.95	0.97	0.99	0.98	1	0.96	0.91	1.01	1.01	1.01	1.04	0.99	1.01	0.97	0.98	1.04	0.97	1.03		0.0831	4.2458e-05	0.2862	0.0326	0.3577	0.4974	0.2977	0.362	0.3163	0.1255	0.6357	0.1554
	229	Amino Acid		N-acetyltryptophan	LC/MS neg	33959	C03137	HMDB13713	700653		1.28	1.83	0.91	1.36	3.69	3.33	3.52	3.02	3.5	3.51	3.85	2.22	0.95	0.91	1.33	1.15	1.27	1.9	1.15	1.09	1	1.33	1.47	1.69	1.4	1.78		0.3739	0.0001	0.158	0.0196	0.6846	0.5412	0.447	0.4161	0.0033	0.0031	0.0125	0.0064
	239	Amino Acid		kynurenine	LC/MS pos early	15140	C00328	HMDB00684	161166		1.28	1.31	0.88	1.23	0.99	1.27	1.07	1.07	1.46	1.73	1.22	0.86	1.08	0.84	1.32	1.03	0.96	1.34	1.23	0.95	0.7	0.95	0.69	0.73	1.02	1		0.0421	2.3588e-05	0.1774	0.0217	0.3011	0.4974	0.2795	0.3515	0.9095	0.2907	0.147	0.0514
	243	Amino Acid		kynurenate	LC/MS neg	1417	C01717	HMDB00715	3845		0.87	0.36	1.42	11.19	1.11	1.42	1.24	1.48	1.11	1.42	0.87	0.13	1.12	1.04	19.04	1	1	7.86	1.28	1.19	1.64	31.18	1	1	1	1		0.3913	0.0002	0.007	0.0014	0.1486	0.4816	0.0008	0.005	0.178	0.0791	0.0776	0.03
	265	Amino Acid		indolelactate	LC/MS pos early	18349	C02043	HMDB00671	92904		1.33	0.71	1.21	2.93	53.69	64.39	57.93	57.4	146.63	178.75	48.02	19.62	1.08	0.89	6.04	1.31	1.33	3.23	1.6	1.32	5.7	34.44	2.3	3.02	6.29	8.39		0.2857	0.0001	0.2844	0.0326	0.4643	0.5064	0.0078	0.026	0.0003	0.0004	5.6459e-06	1.5411e-05
	266	Amino Acid		indoleacetate	LC/MS neg	27513	C00954	HMDB00197	802		1.18	10.07	1.18	10.07	1	1	1.21	7.14	1	1	1.03	0.71	1.21	7.14	1	1	1	8.54	1	5.9	1	1	1	1	1	1		0.2027	8.7241e-05	0.0001	5.7613e-05	0.2027	0.4974	0.0001	0.0017	---	---	---	---
	288	Amino Acid	Leucine, Isoleucine and Valine Metabolism	leucine	LC/MS pos early	60	C00123	HMDB00687	6106		0.89	0.99	0.95	0.98	0.85	0.91	0.87	0.88	0.81	0.83	0.91	0.9	1.01	0.96	0.91	1.03	0.98	1.01	1.05	0.99	0.96	0.93	0.95	1.04	0.9	0.94		0.0006	7.1609e-07	0.7477	0.0748	0.0594	0.3847	0.5167	0.461	0.0001	0.0002	0.0046	0.003
	289	Amino Acid		N-acetylleucine	LC/MS neg	1587	C02710	HMDB11756	70912		2.52	1.5	1.12	1.27	2.08	2.02	1.95	1.95	1.37	1.3	1.74	1.53	0.94	0.97	1.94	1.04	1.02	1.16	0.99	1.02	1.04	2.27	3.56	4.15	2.34	2.68		5.6769e-05	9.932e-08	0.0138	0.0025	0.2981	0.4974	0.1693	0.2541	0.0002	0.0003	0.0041	0.0027
	293	Amino Acid		1-carboxyethylleucine	LC/MS neg	62559					5.85	10.24	1.15	1.25	1.8	1.43	1.84	1.36	2.5	2.76	1.61	1.09	1.03	0.95	1	1.15	1.6	1.75	1.28	1.18	1	1	3.67	4.24	5.1	8.18		3.924e-05	8.221e-08	6.8076e-06	6.2708e-06	0.3131	0.4974	0.0905	0.1811	0.0015	0.0017	0.0228	0.0105
	295	Amino Acid		4-methyl-2-oxopentanoate	LC/MS neg	22116	C00233	HMDB00695	70		11.69	11.02	1	0.99	0.39	0.32	0.38	0.22	9.36	8.19	0.38	0.22	0.97	0.68	1.21	1.09	1.16	1.14	0.95	0.67	4.45	5.2	2.16	2.26	51.81	57.68		1.3456e-08	2.2805e-10	2.0765e-07	4.5905e-07	0.9722	0.6074	0.954	0.565	7.7793e-05	0.0002	9.0582e-05	0.0001
	299	Amino Acid		alpha-hydroxyisocaproate	LC/MS neg	22132	C03264	HMDB00746	83697		1.14	1.88	0.94	1.12	257.21	219.02	258.9	210.99	33.5	35.86	274.41	188.64	1.01	0.96	1	1.11	1.39	1.65	1.19	1.14	1	1	9.26	10.25	1.21	1.68		0.0263	1.5454e-05	0.0001	5.415e-05	0.4504	0.5036	0.3015	0.362	3.1136e-07	2.7491e-06	5.3601e-10	2.5475e-08
	303	Amino Acid		isovalerate (i5:0)	LC/MS neg	44656	C08262	HMDB00718	10430		1.5	5.96	1.5	14.36	1	1	1	1.78	1	1	0.67	0.12	1	1.78	2.41	1	1	9.56	1	1.78	1	2.41	1	1	1	1		0.1809	7.9977e-05	0.0012	0.0003	0.1809	0.4955	0.001	0.0058	---	---	---	---
	328	Amino Acid		isoleucine	LC/MS pos early	1125	C00407	HMDB00172	6306		0.93	0.95	0.97	0.97	0.91	0.92	0.94	0.92	0.89	0.86	0.97	0.94	1.03	0.99	0.99	1.05	1.01	1.01	1.02	0.98	1.01	1.01	1	1.06	0.97	0.99		0.0118	7.8132e-06	0.0411	0.0064	0.0994	0.4359	0.2276	0.3001	0.0001	0.0002	0.0014	0.0011
	330	Amino Acid		N-acetylisoleucine	LC/MS neg	33967		HMDB61684	306109		1.08	0.94	1.09	0.93	18.88	18.34	19.59	18.86	1.36	1.26	18.01	20.25	1.04	1.03	1.06	1.13	1.07	0.92	1.04	1.03	1.01	1.06	13.84	15.67	1	1.07		0.4137	0.0002	0.3739	0.0415	0.3739	0.4974	0.3739	0.3882	0.0002	0.0003	2.3229e-05	4.9621e-05
	334	Amino Acid		1-carboxyethylisoleucine	LC/MS neg	62558					4.83	8.7	1.11	1.36	1.82	1.51	1.85	1.55	2.31	2.45	1.66	1.14	1.02	1.02	1	1.16	1.47	1.8	1.22	1.23	1	1	3.41	3.95	4.33	6.39		7.3449e-05	1.1541e-07	3.4568e-06	3.4737e-06	0.4254	0.5036	0.019	0.0522	0.0006	0.0007	0.0051	0.0032
	335	Amino Acid		3-methyl-2-oxovalerate	LC/MS neg	15676	C00671	HMDB03736	47		10.82	7.6	1.02	1.08	0.37	0.25	0.35	0.18	45.92	39.38	0.34	0.17	0.93	0.73	1.78	0.92	1.17	1.25	0.79	0.61	16.37	29.08	1.41	1.3	174.3	204.31		1.1335e-09	9.2614e-11	8.8717e-07	1.3075e-06	0.8482	0.5803	0.3518	0.3882	0.0016	0.0017	2.434e-06	8.5422e-06
	336	Amino Acid		2-hydroxy-3-methylvalerate	LC/MS neg	36746		HMDB00317	164623		1.38	2.11	1.09	1.16	202.48	165.62	196.94	164.88	91.85	99.24	180.45	141.64	0.97	1	1	1.09	1.43	1.53	1.17	1.2	1	1	2.78	3.02	1.26	1.81		0.0008	9.0395e-07	0.0002	6.4549e-05	0.2836	0.4974	0.1086	0.1952	2.5484e-07	2.7491e-06	1.835e-08	1.5026e-07
	346	Amino Acid		ethylmalonate	LC/MS polar	15765		HMDB00622	11756		2.9	4.21	1.15	1.38	0.91	0.98	0.96	0.99	2.03	2.99	0.84	0.72	1.06	1.02	1	0.89	1.21	1.45	1.3	1.25	1	1	1.13	1	2.52	3.06		0.0171	1.0856e-05	0.0002	7.0022e-05	0.8116	0.5796	0.0174	0.049	0.541	0.197	0.7833	0.1774
	347	Amino Acid		methylsuccinate	LC/MS polar	15745		HMDB01844	10349		0.82	0.7	1.29	1.01	1.73	1.37	1.49	1.56	1.17	1.05	1.15	1.54	0.86	1.14	1.12	1.08	1.23	0.97	0.97	1.29	1.36	2.36	1.28	2.14	0.86	1.64		0.0934	4.5694e-05	0.0488	0.0073	0.2541	0.4974	0.8743	0.5449	0.0635	0.0337	0.1745	0.0583
	353	Amino Acid		valine	LC/MS pos early	1649	C00183	HMDB00883	6287		0.88	0.95	0.95	0.98	0.88	0.95	0.94	0.9	0.84	0.89	0.98	0.92	1.07	0.95	0.97	1.06	1.02	1.05	1.11	0.98	1.01	1.05	0.97	1.09	0.93	1.01		0.0095	6.5765e-06	0.4285	0.0451	0.2893	0.4974	0.7225	0.5188	0.0131	0.0096	0.1886	0.0622
	357	Amino Acid		1-carboxyethylvaline	LC/MS neg	62562					3.18	6.65	1.22	1.58	1.65	1.58	1.92	1.45	3.69	6.29	1.57	0.92	1.16	0.91	1	0.91	1.61	2.09	1.55	1.22	1	1	1.17	1.06	2.6	4.2		0.0012	1.1877e-06	0.0002	6.38e-05	0.3163	0.4974	0.0489	0.1101	0.0054	0.0047	0.047	0.0194
	359	Amino Acid		3-methyl-2-oxobutyrate	LC/MS polar	44526	C00141	HMDB00019	49		5.22	4.5	0.99	1.12	0.31	0.2	0.23	0.17	2.23	1.76	0.24	0.16	0.75	0.86	1.57	1	1.19	1.35	0.79	0.9	1.37	2.15	1	1	7.24	8.61		1.9467e-05	4.7502e-08	3.4358e-05	2.234e-05	0.8395	0.5796	0.1789	0.2597	4.1147e-05	9.6881e-05	0.0002	0.0003
	360	Amino Acid		alpha-hydroxyisovalerate	LC/MS polar	46537		HMDB00407	99823		61.7	103.44	1.21	1.33	8.82	8.02	8.49	8.37	26.35	34.22	6.99	6.27	0.96	1.04	1	1.07	1.53	1.68	1.39	1.5	1	1	17.02	18.17	50.81	77.52		5.9422e-06	1.9421e-08	1.0081e-05	8.5714e-06	0.3355	0.4974	0.1465	0.2359	5.3809e-06	2.5339e-05	3.2719e-05	6.1829e-05
	364	Amino Acid		3-hydroxyisobutyrate	LC/MS polar	1549	C06001	HMDB00336	87		1.92	3.29	1.68	1.57	2.33	2.82	1.83	1.39	2.66	5.9	1.09	0.88	0.79	0.49	1	1	1.83	1.71	2.22	1.39	1	1	1	1	1.14	2.1		0.0874	4.4067e-05	0.1545	0.0193	0.1589	0.4816	0.6086	0.5087	0.0356	0.021	0.1919	0.0628
	370	Amino Acid	Methionine, Cysteine, SAM and Taurine Metabolism	methionine	LC/MS pos early	1302	C00073	HMDB00696	6137		0.9	1.01	0.96	0.94	0.82	0.87	0.85	0.84	0.79	0.8	0.89	0.89	1.04	0.97	0.88	1.06	1.01	0.99	1.06	1	0.97	0.92	0.95	1.08	0.91	0.99		0.0063	4.679e-06	0.7472	0.0748	0.1593	0.4816	0.1794	0.2597	1.1784e-05	4.3809e-05	0.001	0.0009
	371	Amino Acid		N-acetylmethionine	LC/MS neg	1589	C02712	HMDB11745	448580		6.89	2.01	1.07	1.26	0.5	0.6	0.52	0.57	3.08	4.39	0.49	0.45	1.03	0.96	4.66	0.96	1.15	1.36	1.37	1.26	1.03	4.8	1.08	1.04	6.63	7.64		3.2651e-07	2.0522e-09	3.152e-06	3.3182e-06	0.4442	0.5036	0.0018	0.0093	0.0054	0.0047	0.0012	0.001
	372	Amino Acid		N-formylmethionine	LC/MS neg	2829	C03145	HMDB01015	439750		2.03	1.12	1.41	1.35	2.09	2.12	2.16	2.3	3	4.77	1.53	1.7	1.03	1.09	2.72	1	1.57	1.5	1.59	1.67	1	2.72	1	1	1.44	2.25		0.0024	2.087e-06	0.1251	0.0159	0.0358	0.3474	0.0214	0.0576	0.0283	0.0178	0.0082	0.0046
	374	Amino Acid		methionine sulfone	LC/MS pos early	44878			69961		2.33	3.32	1.65	1	0.98	1.21	2.09	0.69	1.38	4.02	1.26	0.69	2.13	0.57	1	1	2.34	1.42	2.9	0.77	1	1	1	1	1.41	3.31		0.0901	4.4892e-05	0.391	0.042	0.3077	0.4974	0.6792	0.517	0.933	0.2916	0.5768	0.1453
	375	Amino Acid		methionine sulfoxide	LC/MS pos early	18374	C02989	HMDB02005	158980		0.91	0.81	0.99	1.15	0.93	1.07	0.96	1	0.92	1.01	0.97	0.87	1.04	0.93	1.32	1.05	1.01	1.17	1.16	1.04	0.83	1.19	0.78	0.89	0.77	0.84		0.1507	6.7668e-05	0.0375	0.0059	0.7483	0.5655	0.1596	0.2451	0.1101	0.0526	0.4097	0.1144
	377	Amino Acid		4-methylthio-2-oxobutanoate	LC/MS neg	40732	C01180	HMDB01553	473		0.84	0.28	1	1.65	2.46	1.33	2.21	1.01	2.46	1.32	2.21	0.61	0.9	0.76	4.97	1.01	1	1.65	0.54	0.46	1.2	5.94	1	1.01	1	1		0.2029	8.7241e-05	0.008	0.0015	---	---	0.1493	0.2375	0.0221	0.0148	0.2021	0.0654
	384	Amino Acid		2-hydroxy-4-(methylthio)butanoic acid	LC/MS polar	63739					1.8	0.71	1.69	3.54	365.87	265.85	341.53	261.51	24.49	24.28	202.56	73.93	0.93	0.98	8.37	1.15	1.57	3.29	1.14	1.2	2.08	17.44	33.21	38.13	2.22	3.48		0.0388	2.2168e-05	0.0838	0.0116	0.057	0.3847	0.0011	0.0062	6.3966e-08	1.1296e-06	3.3538e-08	2.3541e-07
	388	Amino Acid		cystathionine	LC/MS pos early	15705	C02291	HMDB00099	439258		1.41	2.14	1.13	1.05	1.2	1.59	1.26	1.04	1.5	3.22	1.11	0.99	1.05	0.66	1	1	1.63	1.51	2.16	1.35	1	1	1	1	1.25	2.03		0.1817	7.9977e-05	0.2547	0.0296	0.676	0.5412	0.7096	0.5177	0.2584	0.1074	0.0291	0.0129
	390	Amino Acid		cysteine	LC/MS pos early	1868	C00097	HMDB00574	5862		1.11	1.41	0.98	1.09	1.28	1.33	1.31	1.21	1.62	1.68	1.33	1.11	1.02	0.9	0.93	1.07	1.06	1.18	1.11	0.98	1.12	1.2	1	1.23	1.27	1.55		0.1291	5.9266e-05	0.0096	0.0018	0.8184	0.5796	0.3586	0.3882	0.0908	0.0449	0.0286	0.0128
	395	Amino Acid		cysteine s-sulfate	LC/MS polar	22176	C05824	HMDB00731	115015		0.78	0.8	1.23	1.01	0.88	0.71	0.84	0.76	0.64	0.6	0.69	0.75	0.96	1.07	0.98	1.05	1.21	1	0.99	1.1	0.89	1.13	0.77	1.05	0.56	0.89		0.0094	6.5503e-06	0.0019	0.0005	0.1521	0.4816	0.7793	0.5261	0.4628	0.1739	0.0005	0.0005
	396	Amino Acid		cystine	LC/MS pos early	56	C00491	HMDB00192	67678		0.82	0.98	0.93	0.93	0.91	0.99	0.97	0.94	0.86	0.93	1.04	1.01	1.06	0.95	0.82	1.01	1	0.99	1.08	0.97	1.03	0.87	0.94	0.98	0.89	0.92		0.0022	1.9033e-06	0.7778	0.0771	0.1729	0.49	0.2162	0.2913	0.0905	0.0449	0.8487	0.1887
	402	Amino Acid		cysteine sulfinic acid	LC/MS pos early	37443	C00606	HMDB00996	109		0.89	0.59	1	1	1	1	1	1	0.78	0.74	1	1	1	1	1.5	1.05	1	1	1	1	1.11	1.68	1.28	1.36	0.99	1		0.0159	1.025e-05	0.0064	0.0013	---	---	---	---	---	---	---	---
	404	Amino Acid		hypotaurine	LC/MS pos early	590	C00519	HMDB00965	107812		4.34	4.21	1.07	1.08	1.19	1.15	1.13	1.2	4.81	5.25	1.05	1.11	0.95	1.04	1.17	1	1.12	1.13	1.09	1.2	1	1.17	1	1	4.05	4.56		0.0002	2.3294e-07	0.0012	0.0003	0.646	0.5408	0.6785	0.517	0.2905	0.1186	0.3837	0.1096
	405	Amino Acid		taurine	LC/MS pos early	2125	C00245	HMDB00251	1123		42.95	62.07	1.08	1.34	1.7	1.63	1.66	1.61	67.43	75.55	1.53	1.2	0.97	0.99	1	1	1.17	1.45	1.12	1.14	1	1	1	1	39.61	46.4		2.2873e-06	9.8364e-09	4.6861e-05	2.6973e-05	0.5618	0.5198	0.1012	0.1916	0.0093	0.0071	0.0169	0.0082
	411	Amino Acid		3-sulfo-L-alanine	LC/MS pos early	47089	C00506	HMDB02757	72886		0.75	0.6	1	1	1	1	1	1	0.71	0.71	1	1	1	1	1.27	1	1	1	1	1	0.92	1.3	0.97	1.09	0.69	0.78		0.0799	4.1169e-05	0.0047	0.001	---	---	---	---	---	---	---	---
	413	Amino Acid	Urea cycle; Arginine and Proline Metabolism	arginine	LC/MS pos early	1638	C00062	HMDB00517	232		0.91	0.95	0.96	1	0.98	1.01	0.98	1	0.93	0.91	1.02	0.99	1.01	0.99	0.99	1.05	0.99	1.03	1.03	1	0.99	1.02	0.97	1.06	0.93	0.96		0.0012	1.1759e-06	0.0575	0.0084	0.0694	0.3866	0.9065	0.5524	0.17	0.077	0.6566	0.1583
	414	Amino Acid		argininosuccinate	LC/MS pos early	15497	C03406	HMDB00052	16950		1.56	2.66	0.96	1.56	1.05	1.03	0.83	0.96	1.71	1.76	0.87	0.61	0.79	0.93	1	1	1.05	1.71	1.03	1.21	1	1	1	1	1.62	1.71		0.0944	4.5916e-05	0.0103	0.0019	0.7456	0.5655	0.1016	0.1916	0.926	0.2916	0.9306	0.205
	417	Amino Acid		ornithine	LC/MS pos early	1493	C00077	HMDB03374	6262		57.53	20.39	1.03	1.43	1.2	1.42	1.26	1.31	65.24	100.96	1.23	0.91	1.05	0.92	4.56	0.89	1.16	1.62	1.37	1.2	0.97	4.1	1	0.82	54.12	58.42		4.4646e-06	1.5861e-08	8.4597e-06	7.4809e-06	0.9379	0.5961	0.0997	0.1916	0.2543	0.1063	0.037	0.0157
	421	Amino Acid		2-oxoarginine*	LC/MS pos early	55072	C03771	HMDB04225	558		0.64	0.51	0.92	0.89	1.68	1.77	1.67	1.38	1.04	1.01	1.82	1.55	1	0.78	1.19	1.05	0.98	0.94	1.03	0.8	1.03	1.09	1.15	1.09	0.71	0.62		0.005	3.8306e-06	0.0004	0.0001	0.444	0.5036	0.3148	0.3649	0.0087	0.0069	0.0003	0.0004
	423	Amino Acid		homoarginine	LC/MS pos early	22137	C01924	HMDB00670	9085		4.08	6.26	0.77	1.17	0.74	1.48	0.95	0.91	3.91	7.87	1.24	0.77	1.29	0.62	1	1	1	1.54	2.01	0.96	1	1	1	1	5.31	5.33		0.003	2.418e-06	0.0921	0.0124	0.2755	0.4974	0.7589	0.5261	0.2259	0.097	0.1602	0.0543
	425	Amino Acid		proline	LC/MS pos early	1898	C00148	HMDB00162	145742		1.27	1.84	1.04	1.13	1.23	0.94	1.29	0.89	1.73	1.46	1.25	0.79	1.05	0.94	0.96	1.16	1.27	1.38	0.98	0.87	1.16	1.14	1	1.2	1.42	1.86		0.0914	4.5081e-05	7.5761e-05	3.7699e-05	0.8255	0.5796	0.2608	0.3312	0.0424	0.0239	0.6983	0.1642
	428	Amino Acid		dimethylarginine (SDMA + ADMA)	LC/MS pos early	36808	C03626	HMDB01539	123831		1.36	1.79	1	1.01	0.9	0.96	0.98	0.87	1.23	1.69	0.98	0.86	1.09	0.91	1	1	1.29	1.31	1.38	1.15	1	1	1	1	1.37	1.77		0.003	2.4247e-06	0.0103	0.0019	0.892	0.5859	0.9841	0.5776	0.0353	0.021	0.4893	0.1294
	429	Amino Acid		N-acetylarginine	LC/MS pos early	33953	C02562	HMDB04620	67427		0.65	0.35	1.06	0.97	0.86	0.96	0.93	0.85	0.56	0.62	0.88	0.88	1.08	0.89	1.74	1.03	1.02	0.94	1.14	0.94	1.11	2.02	1.06	1.14	0.69	0.73		0.0064	4.7069e-06	3.5962e-05	2.2715e-05	0.7123	0.5474	0.8256	0.5374	0.1169	0.0551	0.702	0.1643
	434	Amino Acid		N-acetylproline	LC/MS pos early	34387			322640		0.76	0.57	1.43	2.02	1.62	1.65	2.32	3.23	1.64	1.6	1.62	1.6	1.43	1.96	2.01	1.11	1.07	1.51	1.08	1.49	1.64	6.32	0.86	1.82	0.87	1.77		0.1048	4.9503e-05	0.0026	0.0006	0.0767	0.3866	0.0063	0.0225	0.0721	0.0369	0.0298	0.0131
	440	Amino Acid		trans-4-hydroxyproline	LC/MS pos early	32306	C01157	HMDB00725	5810		25.84	14.94	1.08	1.09	1.12	1.27	1.3	0.96	41.66	52.93	1.2	0.88	1.17	0.75	2.4	1.24	1.38	1.39	1.57	1.02	1.56	3.75	1	1.24	37.33	51.45		1.5031e-05	4.2351e-08	0.0004	0.0001	0.5732	0.5198	0.9199	0.5553	0.6332	0.2192	0.2703	0.083
	448	Amino Acid		N-monomethylarginine	LC/MS pos early	43586	C03884	HMDB29416	132862		2.15	2.8	0.91	0.9	0.78	0.79	0.85	0.73	1.86	2.46	0.94	0.82	1.09	0.93	1	1	1.32	1.3	1.32	1.13	1	1	1	1	2.37	3.13		0.001	1.0403e-06	0.0045	0.001	0.351	0.4974	0.4141	0.4021	0.0893	0.0448	0.0798	0.0306
	449	Amino Acid		argininate*	LC/MS pos early	57461		HMDB03148	160437		1	1	1	1	4.07	3.75	3.24	4.13	1.27	0.9	3.24	4.13	0.8	1.1	1	1.29	1	1	0.92	1.28	1	1	3.21	4.15	1	1		---	---	---	---	---	---	---	---	0.0154	0.0111	0.0058	0.0035
	455	Amino Acid	Creatine Metabolism	creatine	LC/MS pos early	27718	C00300	HMDB00064	586		1.29	1.53	1.01	0.98	0.99	0.94	1	0.85	1.27	1.46	0.99	0.87	1	0.91	1	1	1.22	1.19	1.15	1.04	1	1	1	1	1.28	1.56		0.0071	5.1695e-06	0.0215	0.0036	0.913	0.5914	0.8264	0.5374	0.9221	0.2916	0.4601	0.1242
	456	Amino Acid		creatinine	LC/MS pos early	513	C00791	HMDB00562	588		31.1	104.3	1.1	0.95	1.02	1.19	1.28	0.8	49.27	71.54	1.17	0.85	1.26	0.68	0.39	1.22	1.52	1.32	1.77	0.95	0.89	2	0.52	3.64	25.2	219.22		9.4247e-07	4.5298e-09	0.0001	5.3673e-05	0.7712	0.5744	0.7513	0.5261	0.8364	0.271	0.5011	0.1317
	464	Amino Acid	Polyamine Metabolism	N-acetylputrescine	LC/MS pos early	37496	C02714	HMDB02064	122356		1.39	0.55	0.67	1.65	2.22	3.81	2.4	4.2	1.11	0.88	3.6	2.54	1.08	1.1	3.65	1.27	0.58	1.44	1	1.02	1	3.65	4.17	5.29	2.08	1.21		0.2298	9.5332e-05	0.0168	0.0029	0.7033	0.5435	0.0436	0.1067	0.0335	0.02	0.0006	0.0006
	468	Amino Acid		N-acetyl-isoputreanine	LC/MS pos early	62309					2.07	3.9	0.87	1.28	0.97	1.04	0.78	0.9	2.3	3.18	0.9	0.7	0.81	0.86	1	1	1.28	1.88	1.38	1.48	1	1	1	1	2.38	3.05		0.0665	3.5758e-05	0.0037	0.0008	0.4284	0.5036	0.2996	0.362	0.7528	0.2532	0.6219	0.1528
	473	Amino Acid		diacetylspermidine*	LC/MS pos early	62105					1	1	1	1	2.76	3.23	2.93	3.22	1.35	1.4	2.93	3.22	1.06	1	1	1.12	1	1	1.17	1.1	1	1	2.06	2.31	1	1		---	---	---	---	---	---	---	---	0.003	0.003	5.8923e-05	9.9831e-05
	474	Amino Acid		(N(1) + N(8))-acetylspermidine	LC/MS pos early	57814					2.66	6.78	1.91	1.79	7.13	5.5	7.6	5.71	9.93	20.77	3.97	3.19	1.07	1.04	1	1	2.71	2.54	2.09	2.04	1	1	1	1	1.39	3.78		0.0722	3.8309e-05	0.0002	9.0427e-05	0.1858	0.4955	0.0794	0.1614	0.0003	0.0004	0.0031	0.0022
	479	Amino Acid		5-methylthioadenosine (MTA)	LC/MS pos early	1419	C00170	HMDB01173	439176		11.84	3.01	0.95	0.89	0.01	0.01	0.01	0.01	1.88	1.6	0.01	0.01	0.81	0.7	3.85	1.04	1.04	0.98	0.89	0.77	14.76	56.82	1.18	1.23	184.85	192.33		5.9954e-08	6.1234e-10	0.0004	0.0001	0.6153	0.5399	0.4434	0.4161	1.0091e-08	3.564e-07	1.037e-09	2.5475e-08
	483	Amino Acid		4-acetamidobutanoate	LC/MS pos early	1558	C02946	HMDB03681	18189		1.97	1.84	1.16	0.73	1.3	0.76	1.74	0.7	2.23	2.8	1.5	0.97	1.33	0.93	1.47	1	2.18	1.37	1.26	0.88	1	1.47	1	1	1.71	3.71		0.0001	1.4669e-07	0.0233	0.0039	0.342	0.4974	0.1285	0.2175	0.3543	0.139	0.2665	0.0823
	485	Amino Acid	Guanidino and Acetamido Metabolism	4-guanidinobutanoate	LC/MS pos early	15681	C01035	HMDB03464	500		1.1	1.12	0.98	1.03	1.01	1.14	1.13	1.11	1.16	1.29	1.15	1.08	1.12	0.97	1.08	1.08	1.07	1.11	1.2	1.04	1.08	1.16	1.04	1.13	1.2	1.27		0.0632	3.467e-05	0.1052	0.0138	0.7855	0.5744	0.6926	0.5177	0.8281	0.2696	0.1586	0.0543
	492	Amino Acid	Glutathione Metabolism	cysteine-glutathione disulfide	LC/MS pos early	35159		HMDB00656	4247235		1.3	3	1.16	4.34	0.89	0.95	0.89	0.95	1	1	0.77	0.22	1	1	1.52	1	0.93	3.49	1	1	1	1.52	1	1	1.13	1.05		0.2235	9.3658e-05	5.1953e-05	2.8013e-05	0.5387	0.5198	5.1816e-05	0.0009	0.3739	0.1443	0.3739	0.1081
	496	Amino Acid		cysteinylglycine disulfide*	LC/MS pos early	62103		HMDB00709			3.07	10.15	1.12	4.83	0.11	0.18	0.14	0.12	0.32	0.4	0.12	0.03	1.29	0.67	1.11	1.2	0.86	3.69	1.5	0.78	0.65	0.68	0.59	0.66	1.77	1.43		0.0001	1.6524e-07	2.2447e-06	2.4812e-06	0.5169	0.5198	5.5643e-05	0.0009	3.1697e-05	7.9963e-05	0.0008	0.0009
	498	Amino Acid		5-oxoproline	LC/MS neg	1494	C01879	HMDB00267	7405		0.95	1.03	0.99	1.03	1.04	1.05	1.07	1	1.04	1.06	1.08	0.97	1.03	0.96	1.01	1.03	1.04	1.09	1.05	0.97	0.97	0.97	0.94	0.96	0.94	0.97		0.5322	0.0002	0.5523	0.0568	0.8859	0.5859	0.5922	0.5017	0.5877	0.2086	0.5711	0.1446
	501	Amino Acid		2-hydroxybutyrate/2-hydroxyisobutyrate	LC/MS polar	52281					1.79	1.9	1.08	1.02	2.22	1.96	2.65	2.14	3.77	3.65	2.46	2.09	1.2	1.09	0.98	1	1.1	1.04	0.97	0.89	1.02	1	1	1	1.7	1.86		0.0999	4.7474e-05	0.1968	0.0235	0.6063	0.5372	0.9077	0.5524	0.1361	0.0633	0.0555	0.0224
	547	Peptide	Gamma-glutamyl Amino Acid	gamma-glutamylalanine	LC/MS pos early	37063		HMDB29142	440103		4.09	4.85	1.11	1.02	0.49	0.47	0.39	0.44	1.82	2.24	0.35	0.43	0.79	0.94	1	1	1.29	1.18	1.23	1.46	1	1	1	1	3.69	4.77		0.0001	1.7401e-07	0.0002	7.8748e-05	0.4864	0.5195	0.7813	0.5261	0.004	0.0037	0.0071	0.0041
	550	Peptide		gamma-glutamylglutamine	LC/MS pos early	2730	C05283	HMDB11738	150914		16.39	18.3	0.94	0.87	0.7	0.65	0.73	0.66	14.18	13.61	0.78	0.75	1.05	1.02	0.92	1.06	1.11	1.03	1.02	1	1.29	1.26	1.11	1.25	22.53	26.37		1.6823e-08	2.2909e-10	8.773e-07	1.3075e-06	0.6748	0.5412	0.309	0.3649	0.0302	0.0182	0.0018	0.0014
	552	Peptide		gamma-glutamylhistidine	LC/MS pos early	18245			7017195		1.89	2.45	1.11	1.16	0.91	0.67	0.81	0.82	1.55	1.42	0.73	0.7	0.89	1.22	1	1	1.24	1.3	0.92	1.25	1	1	1	1	1.71	2.11		0.0208	1.2801e-05	0.0032	0.0007	0.664	0.5408	0.3887	0.3882	0.6314	0.2192	0.1529	0.0529
	553	Peptide		gamma-glutamylisoleucine*	LC/MS pos early	34456		HMDB11170	14253342		1.73	2.36	0.94	1.02	0.24	0.26	0.27	0.24	0.78	0.9	0.28	0.24	1.09	0.94	0.91	1.06	1.15	1.24	1.22	1.05	1.03	0.88	0.59	0.59	1.89	2.05		0.001	1.0247e-06	0.001	0.0003	0.5707	0.5198	0.9428	0.565	0.0001	0.0002	6.6108e-06	1.6343e-05
	554	Peptide		gamma-glutamylleucine	LC/MS pos early	18369		HMDB11171	151023		2.67	4.14	0.92	1.04	0.19	0.2	0.16	0.16	1.08	1.45	0.17	0.15	0.85	0.79	0.82	0.89	1.12	1.28	1.2	1.12	0.97	0.83	0.49	0.46	2.82	3.31		0.005	3.8337e-06	0.0003	0.0001	0.5275	0.5198	0.8748	0.5449	0.0001	0.0002	0.001	0.0009
	555	Peptide		gamma-glutamyl-alpha-lysine	LC/MS pos early	55015			65254		1.26	3.14	0.8	1.04	0.96	1.01	1.22	0.66	1.5	3.03	1.52	0.63	1.27	0.66	1	1	1.92	2.5	2.01	1.04	1	1	1	1	1.57	3.01		0.3739	0.0001	0.1104	0.0144	0.5155	0.5198	0.7074	0.5177	0.9289	0.2916	0.6766	0.1606
	557	Peptide		gamma-glutamylmethionine	LC/MS pos early	44872		HMDB29155	7009567		10.37	11.8	0.93	0.86	0.12	0.13	0.12	0.15	1.33	1.75	0.13	0.17	0.98	1.14	1	1	1.23	1.14	1.31	1.53	1	1	1	1	11.14	13.69		0.0001	1.4352e-07	9.5428e-05	4.5862e-05	0.652	0.5408	0.4188	0.4037	3.6327e-06	1.8328e-05	2.5115e-05	5.1415e-05
	559	Peptide		gamma-glutamylthreonine	LC/MS pos early	33364		HMDB29159	76078708		2.08	2.61	1	0.92	0.57	0.77	0.73	0.48	1.19	2.17	0.73	0.52	1.27	0.62	1	1	1.36	1.26	1.83	0.89	1	1	1	1	2.08	2.84		0.021	1.2826e-05	0.0852	0.0117	0.862	0.5833	0.6456	0.5144	0.0048	0.0043	0.2622	0.0815
	562	Peptide		gamma-glutamylvaline	LC/MS pos early	43829		HMDB11172	7015683		1.11	1.08	0.92	1.22	0.27	0.22	0.31	0.19	0.68	0.63	0.33	0.15	1.14	0.85	1.36	0.89	1	1.32	0.82	0.61	0.97	1.48	0.47	0.46	1.17	1.31		0.0784	4.1169e-05	0.3851	0.042	0.1532	0.4816	0.0492	0.1101	0.0022	0.0023	0.0024	0.0018
	563	Peptide		gamma-glutamylserine	LC/MS pos early	54914					2.91	3.24	0.94	1.06	0.64	0.75	0.65	0.68	2.28	2.55	0.69	0.64	1.02	0.91	0.97	1	0.95	1.08	1.12	1	1.16	1.12	1	1	3.59	3.41		9.4969e-05	1.3614e-07	0.0001	4.9449e-05	0.6607	0.5408	0.6526	0.5144	0.0866	0.044	0.2395	0.0759
	842	Peptide	Dipeptide	phenylalanylhydroxyproline*	LC/MS pos early	63039					0.36	0.25	0.99	0.66	0.95	0.66	0.82	0.66	0.37	0.29	0.83	1	0.86	1	1.2	1.11	1.24	0.83	0.86	1	1.35	2.02	1.25	1.74	0.49	0.76		0.001	1.0472e-06	1.3024e-05	1.0067e-05	0.9735	0.6074	0.1068	0.1952	0.9224	0.2916	0.1068	0.0398
	1038	Peptide	Acetylated Peptides	phenylacetylglycine	LC/MS pos early	33945	C05598	HMDB00821	68144		1.69	2.38	1.06	1.17	1.05	0.82	1.77	0.79	1.67	2.56	1.67	0.68	1.69	0.96	1.53	1	1.95	2.15	1.53	0.87	1	1.53	1	1	1.6	3.12		0.2152	9.1088e-05	0.3226	0.0364	0.9926	0.6148	0.9499	0.565	0.6015	0.2124	0.6575	0.1583
	1071	Carbohydrate	Glycolysis, Gluconeogenesis, and Pyruvate Metabolism	glucose	LC/MS polar	20488	C00031	HMDB00122	5793		0.66	0.54	0.98	0.18	0.1	0	0.1	0	0.08	0	0.1	0	1.06	1.17	0.21	0.95	0.94	0.18	0.01	0.01	1.02	0.22	0.85	0.82	0.69	0.66		0.0008	9.0395e-07	0.0532	0.0078	0.7406	0.5655	0.0035	0.0146	0.0111	0.0083	0.0001	0.0002
	1087	Carbohydrate		pyruvate	LC/MS polar	48990	C00022	HMDB00243	1060		0.8	0.69	1.05	0.86	1.3	1.12	1.21	1.1	1.01	0.89	1.15	1.27	0.93	0.98	0.99	1.02	1.04	0.85	0.9	0.94	0.94	1.02	0.91	1.02	0.71	0.81		0.0008	8.695e-07	2.2689e-05	1.52e-05	0.2944	0.4974	0.0542	0.1185	0.0044	0.004	0.3486	0.1044
	1088	Carbohydrate		lactate	LC/MS polar	527	C00186	HMDB00190	612		540.14	810.21	1.06	1.14	2.2	1.66	2.1	1.8	4.6	3.86	1.97	1.58	0.95	1.08	1	1.26	1.41	1.5	1.06	1.2	1	1	242.36	305.71	507.21	713.36		7.4761e-08	6.7873e-10	1.337e-06	1.6421e-06	0.4889	0.5195	0.1687	0.2541	1.0048e-06	6.7555e-06	0.0114	0.0059
	1091	Carbohydrate		glycerate	LC/MS polar	1572	C00258	HMDB00139	752		1.65	1.34	1.41	1.66	22.54	20.47	20.21	21.08	3.79	3.53	14.37	12.7	0.9	1.03	1.93	1.3	1.33	1.57	1.21	1.39	1.05	1.78	7.32	8.35	1.23	1.44		0.0008	9.0395e-07	0.0904	0.0123	0.0169	0.274	0.0164	0.0482	0.0001	0.0002	0.0001	0.0002
	1110	Carbohydrate	Pentose Metabolism	ribitol	LC/MS polar	15772	C00474	HMDB00508	6912		3.22	0.35	10.86	107.73	1.2	1.17	3.36	3.77	2.65	3.33	0.31	0.03	2.79	3.21	117.57	1	1.29	12.77	1.26	1.44	7.45	876.36	1	1	2.21	2.84		0.5331	0.0002	0.4794	0.05	0.1715	0.49	0.1374	0.224	0.7931	0.2606	0.8534	0.1889
	1111	Carbohydrate		ribonate	LC/MS polar	27731	C01685	HMDB00867	5460677		26.84	9.43	1.16	0.98	1	0.76	0.92	0.8	22.59	8.33	0.79	0.82	0.92	1.06	3.57	3.03	1.48	1.25	1.12	1.29	1	3.57	1.03	3.12	23.18	34.32		1.8596e-06	8.4411e-09	3.913e-07	7.2778e-07	0.1555	0.4816	0.8423	0.5388	0.9833	0.3046	0.0106	0.0056
	1125	Carbohydrate		arabitol/xylitol	LC/MS polar	48885	C01904		6912		0.9	0.02	14.26	11.43	2.4	1.71	7.81	6.52	2.4	1.71	0.55	0.57	3.25	3.82	30.66	1	1	0.8	0.71	0.83	15.78	483.83	1	1	1	1		0.6117	0.0002	0.121	0.0156	0.1216	0.4659	0.1817	0.2597	0.189	0.0834	0.3739	0.1081
	1131	Carbohydrate		arabonate/xylonate	LC/MS polar	48255					2.08	1.95	1.12	1.18	0.92	0.84	0.86	0.84	2.65	2.65	0.76	0.72	0.93	1	1.37	1.12	1.23	1.29	1.13	1.21	1.56	3.63	1	1.91	2.88	6.01		0.0111	7.6232e-06	0.0006	0.0002	0.1375	0.4816	0.0062	0.0225	0.3578	0.1396	0.0092	0.005
	1134	Carbohydrate		sedoheptulose	LC/MS polar	53237		HMDB03219	5459879		1.09	1.67	1.09	0.98	7.78	5.05	7.89	5	7.78	8.59	7.23	5.1	1.01	0.99	1	1	1.7	1.53	1.11	1.08	1	1	1	1	1	1.7		0.3739	0.0001	0.2158	0.0255	0.3739	0.4974	0.8445	0.5388	2.2772e-05	6.1866e-05	0.0019	0.0015
	1189	Carbohydrate	Fructose, Mannose and Galactose Metabolism	fructose	LC/MS polar	577	C00095	HMDB00660	5984		4.84	3.55	1.17	0.43	0.02	0.02	0.02	0.02	0.2	0.17	0.02	0.04	0.96	1	0.57	1.04	1.13	0.42	0.88	0.92	1.12	0.58	0.49	0.46	4.67	4.75		6.9977e-05	1.1354e-07	0.0204	0.0035	0.4867	0.5195	0.0419	0.1045	1.6146e-07	2.2809e-06	7.6079e-06	1.78e-05
	1194	Carbohydrate		mannitol/sorbitol	LC/MS polar	46142	C00794	HMDB00247	5780		64.14	77.66	1.29	0.96	0.41	0.28	0.48	0.13	0.29	0.27	0.37	0.14	1.17	0.47	1.09	1.31	1.77	1.32	1.21	0.49	1	1.09	70.41	92.22	49.7	87.88		1.886e-05	4.7502e-08	0.0006	0.0002	0.3344	0.4974	0.7572	0.5261	0.0426	0.0239	0.0523	0.0212
	1195	Carbohydrate		mannose	LC/MS polar	584	C00159	HMDB00169	18950		3.07	5.9	1.06	0.34	0.25	0.03	0.24	0.03	0.47	0.04	0.23	0.08	0.95	1	0.2	1.37	1.18	0.38	0.13	0.14	10.61	0.1	16.54	1.06	30.66	1.7		0.0498	2.7472e-05	0.0018	0.0005	0.8065	0.5796	0.0079	0.026	0.0186	0.0126	6.6524e-06	1.6343e-05
	1247	Carbohydrate	Aminosugar Metabolism	glucuronate	LC/MS polar	15443	C00191	HMDB00127	444791		3.16	4.53	0.55	1.07	0.43	0.81	0.43	0.67	2.46	3.41	0.79	0.62	1.01	0.83	1	1	0.73	1.43	1.39	1.14	1	1	1	1	5.74	4.22		0.071	3.7919e-05	0.0007	0.0002	0.123	0.4659	0.554	0.479	0.0372	0.0214	0.5529	0.1432
	1259	Carbohydrate		N-acetylneuraminate	LC/MS pos early	32377	C00270	HMDB00230	439197		2.11	4.03	1.03	1.31	1.19	1.26	1.28	1.04	2.44	3.88	1.25	0.79	1.08	0.82	1	1	1.5	1.91	1.59	1.21	1	1	1	1	2.05	3.08		0.028	1.625e-05	0.0011	0.0003	0.9289	0.5955	0.1031	0.1918	0.1451	0.067	0.1081	0.04
	1271	Carbohydrate		erythronate*	LC/MS polar	42420		HMDB00613	2781043		12.25	6.36	1.13	1.08	0.99	0.82	0.94	0.8	10.64	12.77	0.83	0.74	0.95	0.99	2.57	0.96	1.39	1.33	1.15	1.19	0.92	2.28	0.93	0.85	10.02	13.36		1.3955e-08	2.2805e-10	1.7906e-07	4.3985e-07	0.2007	0.4974	0.3866	0.3882	0.8903	0.2863	0.0869	0.0329
	1273	Carbohydrate		N-acetylglucosamine/N-acetylgalactosamine	LC/MS pos early	46539		HMDB00215	24139		16.87	25.89	0.94	1.52	0.14	0.15	0.16	0.11	2.51	3.31	0.17	0.07	1.13	0.7	1.29	1	1.23	1.98	1.32	0.81	1	1.29	1	1	17.96	22.04		4.1707e-05	8.5195e-08	1.3206e-05	1.0067e-05	0.6517	0.5408	0.0965	0.1902	0.0004	0.0005	0.002	0.0015
	1279	Energy	TCA Cycle	citrate	LC/MS neg	1564	C00158	HMDB00094	311		136.61	113.63	0.98	0.89	0.41	0.27	0.38	0.27	30.45	25.62	0.39	0.3	0.95	0.99	1.27	0.91	1.16	1.06	0.77	0.81	6.34	8.07	11.78	10.76	885.02	1030.44		0.0003	3.3792e-07	0.0002	6.38e-05	0.6884	0.5412	0.0621	0.1302	0.0094	0.0072	0.0056	0.0034
	1281	Energy		aconitate [cis or trans]	LC/MS neg	46173					77.4	59.03	1.01	1.01	0.66	0.5	0.63	0.5	53.93	53.39	0.63	0.49	0.95	1	1.58	0.91	1.2	1.21	0.9	0.95	4.15	6.57	3.93	3.57	318.72	383.72		6.6291e-05	1.1054e-07	4.7584e-05	2.6973e-05	0.8767	0.5845	0.7233	0.5188	0.0196	0.0132	0.0036	0.0025
	1283	Energy		isocitrate	LC/MS pos early	12110	C00311	HMDB00193	1198		1.96	2.52	0.93	1.13	0.72	0.7	0.71	0.76	1.51	1.56	0.76	0.68	0.99	1.09	1	1	1.06	1.29	1.03	1.14	1	1	1	1	2.11	2.24		0.0007	8.461e-07	0.0026	0.0006	0.427	0.5036	0.3809	0.3882	0.0238	0.0156	0.0157	0.0078
	1285	Energy		alpha-ketoglutarate	LC/MS polar	528	C00026	HMDB00208	51		9.57	1.77	1.13	1.51	1.48	1.35	1.44	1.36	12.29	11.07	1.28	0.9	0.97	1.01	9.33	1.3	1.29	1.72	1.17	1.21	2.87	42.87	2.94	6.11	24.29	50.23		5.5607e-05	9.932e-08	3.7948e-05	2.3304e-05	0.3564	0.4974	0.003	0.013	0.0376	0.0214	0.0658	0.0259
	1288	Energy		succinate	LC/MS polar	1437	C00042	HMDB00254	1110		3.47	0.35	0.61	4.17	1.34	4.3	1.33	3.2	6	9.17	2.17	0.77	0.99	0.74	40.34	1.25	0.59	4.04	1.91	1.43	3.07	102.12	3.89	4	17.42	8.53		0.0801	4.1169e-05	0.3777	0.0418	0.5116	0.5198	0.0117	0.0359	0.9673	0.301	0.1476	0.0514
	1289	Energy		fumarate	LC/MS polar	1643	C00122	HMDB00134	444972		21.89	6.58	1.11	1.39	1.21	1.02	1.06	1.2	17.33	13.99	0.95	0.87	0.87	1.18	5.33	1.33	1.28	1.6	1.08	1.46	1	5.33	1.38	1.83	19.63	25.22		5.5506e-09	1.5118e-10	8.551e-09	6.3014e-08	0.3916	0.5025	0.0044	0.0178	0.2143	0.0929	0.9912	0.215
	1291	Energy		malate	LC/MS neg	1303	C00149	HMDB00156	525		13.4	2.74	1.11	1.36	1.15	1.07	1.13	1.1	3.94	4.25	1.02	0.81	0.99	1.02	7.41	1.08	1.24	1.52	1.16	1.2	3.88	28.77	13.64	14.67	46.94	58.11		0.0018	1.6601e-06	4.7983e-09	5.304e-08	0.0501	0.3789	0.0005	0.0038	0.0368	0.0213	0.3363	0.1014
	1306	Energy	Oxidative Phosphorylation	phosphate	LC/MS pos early	42109	C00009	HMDB01429	1061		0.99	1.06	0.96	0.99	1.01	1.11	1.07	1.07	1.03	1.06	1.11	1.08	1.06	0.97	0.97	1.07	1.01	1.04	1.1	1.01	0.99	0.93	1	1.04	1.02	0.99		0.5899	0.0002	0.097	0.0129	0.2342	0.4974	0.7905	0.5272	0.7138	0.2424	0.0238	0.0108
	1309	Lipid	Fatty Acid Synthesis	malonate	LC/MS polar	15872	C00383	HMDB00691	867		2.13	0.95	2.04	2.27	11.97	8.47	11.18	9.7	0.87	0.6	5.47	4.27	0.93	1.15	2.76	1.14	1.11	1.24	0.79	0.96	1.35	4.76	19.35	28.2	1.41	2		0.0114	7.7125e-06	0.8908	0.0867	0.0222	0.274	0.0337	0.0856	3.4694e-05	8.4503e-05	0.0133	0.0067
	1480	Lipid	Fatty Acid, Dicarboxylate	glutarate (C5-DC)	LC/MS polar	396	C00489	HMDB00661	743		1.51	0.61	2.59	1.11	2.12	2.35	2.27	1.85	1.66	5.5	0.88	1.67	1.07	0.79	1.94	0.61	1.82	0.78	2.02	1.48	2.21	4.28	1.64	1	1.29	2.35		0.1369	6.2475e-05	0.1996	0.0237	0.0024	0.1106	0.6407	0.5144	0.5072	0.1866	0.0483	0.0198
	1484	Lipid		2-hydroxyglutarate	LC/MS pos early	52294	C02630	HMDB0059655	43		4.24	0.79	1.13	3.28	28.49	24.35	26.44	25.15	17.93	16.27	23.39	7.68	0.93	1.03	18.21	1.1	1.17	3.38	1	1.11	1.02	18.65	6.11	6.72	3.84	4.49		0.0001	1.6524e-07	0.1869	0.0226	0.4005	0.5036	0.0026	0.0118	5.5816e-05	0.0001	1.6772e-08	1.5026e-07
	1622	Lipid	Fatty Acid Metabolism (Acyl Glycine)	3-hydroxybutyroylglycine**	LC/MS pos early	62064					0.98	0.88	1.11	1.38	1.2	3.03	1.23	1.25	1.02	3.19	1.1	0.91	1.02	0.41	1.33	0.78	0.97	1.2	2.44	0.98	0.74	1.46	0.77	0.89	0.65	0.93		0.8274	0.0003	0.396	0.0423	0.5469	0.5198	0.2033	0.2768	0.2822	0.1159	0.112	0.0411
	1629	Lipid	Fatty Acid Metabolism (Acyl Carnitine, Short Chain)	acetylcarnitine (C2)	LC/MS pos early	32198	C02571	HMDB00201	1		7.61	7.76	0.87	0.78	0.36	0.5	0.4	0.36	3.11	4.94	0.46	0.47	1.13	0.73	1	1	1.14	1.02	1.59	1.03	1	1	1	1	8.72	9.95		4.855e-05	9.6324e-08	0.001	0.0003	0.441	0.5036	0.2028	0.2768	0.0032	0.0031	0.009	0.005
	1698	Lipid	Carnitine Metabolism	deoxycarnitine	LC/MS pos early	36747	C01181	HMDB01161	134		5.15	3.79	0.76	0.5	0.31	0.38	0.33	0.25	2.14	2.86	0.43	0.49	1.04	0.65	1	1	1.12	0.74	1.34	0.84	1	1	1	1	6.8	7.6		2.8984e-05	6.4006e-08	0.0701	0.0099	0.0763	0.3866	0.1149	0.1996	0.001	0.0012	0.0151	0.0076
	1699	Lipid		carnitine	LC/MS pos early	15500	C00318	HMDB00062	10917		17.6	12.9	1.1	0.53	0.29	0.48	0.32	0.22	4.59	11.67	0.29	0.41	1.11	0.45	1	1	1.52	0.73	2.54	1.03	1	1	1	1	16.06	24.39		5.7131e-05	9.932e-08	0.0007	0.0002	0.7003	0.5435	0.0264	0.0698	0.0127	0.0094	0.0182	0.0087
	1705	Lipid	Ketone Bodies	3-hydroxybutyrate (BHBA)	LC/MS polar	542	C01089	HMDB00357	441		21	30.44	1.15	1.54	1.56	1.62	1.27	1.6	27.41	30.34	1.11	1.04	0.82	0.99	1	1.01	1.08	1.45	1.12	1.35	1	1	1.04	1.05	18.31	19.74		3.0028e-06	1.2267e-08	0.0004	0.0001	0.3518	0.4974	0.131	0.219	0.0706	0.0367	0.0186	0.0088
	1740	Lipid	Fatty Acid, Monohydroxy	3-hydroxyoctanoate	LC/MS neg	22001		HMDB01954	26613		1	2.41	0.73	2.41	2.67	4.2	2.96	5.01	3.32	4.1	4.07	2.08	1.11	1.19	1	0.93	0.73	2.41	1.14	1.23	1	1	1.1	1.02	1.37	1		---	---	0.0097	0.0018	0.3739	0.4974	0.0097	0.0312	0.0092	0.0071	0.0032	0.0022
	1793	Lipid	Fatty Acid, Dihydroxy	2R,3R-dihydroxybutyrate	LC/MS polar	63109		HMDB00498			1.67	1.42	1.61	1.37	7.39	10.46	8.22	9.61	7.66	10.77	5.12	6.99	1.11	0.92	1	1	0.99	0.85	1.41	1.16	1	1	1	1	1.04	1.03		0.2126	9.0485e-05	0.391	0.042	0.2499	0.4974	0.4405	0.4161	3.4701e-06	1.8328e-05	3.0483e-05	5.9909e-05
	1936	Lipid	Inositol Metabolism	myo-inositol	LC/MS polar	1124	C00137	HMDB00211	892		0.9	1.49	1.06	1.14	0.92	1.02	0.98	1.23	0.84	1.01	0.92	1.08	1.06	1.2	0.68	0.96	1.04	1.12	1.15	1.3	1.1	0.76	1.02	1	0.94	0.99		0.323	0.0001	0.0892	0.0122	0.6807	0.5412	0.1171	0.2009	0.5765	0.2057	0.7885	0.1777
	1965	Lipid	Phospholipid Metabolism	choline	LC/MS pos early	15506	C00114	HMDB00097	305		0.86	0.97	0.98	1.01	1.04	1.14	1.05	1.15	0.94	0.98	1.07	1.14	1.01	1.01	0.91	1.04	0.99	1.02	1.09	1.09	0.98	0.92	0.95	1.03	0.86	0.89		5.011e-05	9.6324e-08	0.2756	0.0317	0.3388	0.4974	0.6827	0.517	0.2986	0.1212	0.001	0.0009
	1966	Lipid		choline phosphate	LC/MS pos early	34396	C00588	HMDB01565	1014		122	41.05	1.32	4.34	0.68	0.67	0.69	0.84	45.66	60.92	0.52	0.19	1.01	1.26	9.6	0.73	0.99	3.23	0.97	1.21	1	9.6	1.38	1	92.1	90.76		4.0093e-07	2.34e-09	5.8667e-06	5.639e-06	0.0453	0.3624	2.4801e-05	0.0007	0.0645	0.034	0.0216	0.0101
	1969	Lipid		glycerophosphorylcholine (GPC)	LC/MS pos early	15990	C00670	HMDB00086	71920		27.43	9.63	1.3	3.6	1.07	1.5	1.11	1.37	22.57	31.53	0.85	0.38	1.03	0.91	7.85	1	1	2.75	1.4	1.24	1	7.85	1	1	21.08	21.01		6.9755e-07	3.7923e-09	3.9504e-07	7.2778e-07	0.1096	0.4516	0.0006	0.004	0.7069	0.2412	0.0332	0.0145
	1971	Lipid		phosphoethanolamine	LC/MS neg	1600	C00346	HMDB00224	1015		0.32	0.27	1.06	1.26	1.06	1	1.06	1.04	0.33	0.21	1	0.82	1	1.04	0.99	1	0.69	0.82	0.65	0.67	1.03	1.03	1.01	1.01	0.31	0.22		1.9766e-05	4.7502e-08	1.57e-09	3.4708e-08	0.4092	0.5036	0.0024	0.0111	0.0676	0.0354	0.9976	0.215
	1973	Lipid		glycerophosphoethanolamine	LC/MS pos early	37455	C01233	HMDB00114	123874		2.71	11.43	1.66	6.82	2.09	1.99	2.05	2.42	3.42	3.33	1.24	0.36	0.98	1.22	1	1	1.02	4.21	0.97	1.21	1	1	1	1	1.64	1.68		7.6892e-05	1.1854e-07	1.3819e-05	1.0183e-05	0.041	0.3537	0.0002	0.002	0.0182	0.0125	0.0097	0.0051
	1974	Lipid		glycerophosphoserine*	LC/MS pos early	57404			3081457		1.48	4.08	0.99	2.38	1.51	1.67	1.6	1.72	2.28	2.86	1.63	0.73	1.06	1.04	1	1	1.14	2.76	1.26	1.23	1	1	1	1	1.5	1.72		0.109	5.0882e-05	0.0015	0.0004	0.9326	0.5955	0.0049	0.0186	0.0566	0.0305	0.034	0.0147
	1975	Lipid		glycerophosphoinositol*	LC/MS pos early	52307			167572		3.82	15.17	1.44	3.83	1.69	1.17	1.77	1.79	4.48	4.62	1.23	0.47	1.05	1.53	1	1	1.49	3.97	1.03	1.5	1	1	1	1	2.66	3.96		0.123	5.678e-05	0.0003	9.1559e-05	0.5798	0.5223	0.0169	0.0484	0.227	0.097	0.5589	0.1433
	1976	Lipid		trimethylamine N-oxide	LC/MS pos early	40406	C01104	HMDB00925	1145		1.06	1.23	1.28	1.02	1.59	1.21	1.51	1.14	1.74	1.45	1.18	1.11	0.95	0.94	0.81	1.08	1.18	0.95	0.9	0.89	1.63	1.33	1.23	1.32	1.35	1.59		0.8282	0.0003	0.3892	0.042	0.2577	0.4974	0.7793	0.5261	0.1008	0.0485	0.4091	0.1144
	2014	Lipid	Phosphatidylcholine (PC)	1-palmitoyl-2-oleoyl-GPC (16:0/18:1)	LC/MS pos late	52461		HMDB07972	6436017		11.09	5.99	0.84	0.81	0.9	1.02	1.09	0.8	9.8	16.03	1.29	0.98	1.2	0.78	2.3	0.89	1.28	1.24	1.45	0.94	1	2.3	1.22	1.08	13.2	16.95		0.0029	2.418e-06	0.0151	0.0026	0.39	0.5025	0.4393	0.4161	0.5062	0.1866	0.7558	0.1727
	2017	Lipid		1-palmitoyl-2-linoleoyl-GPC (16:0/18:2)	LC/MS pos late	42446		HMDB07973	5287971		2.83	0.88	0.66	0.88	0.45	0.94	0.66	1.6	1.6	1.81	1	1.82	1.45	1.71	3.17	1.35	0.74	0.99	1.53	1.81	0.59	3.17	0.72	1.66	2.55	3.19		0.2045	8.7483e-05	0.7398	0.0747	0.5413	0.5198	0.6568	0.5144	0.4545	0.1726	0.9508	0.2076
	2051	Lipid		1-stearoyl-2-oleoyl-GPC (18:0/18:1)	LC/MS pos late	52438		HMDB08038			4.46	7.27	0.93	0.85	1.15	1.14	1.6	0.52	5.53	9.68	1.73	0.61	1.39	0.46	1	1	1.76	1.63	1.75	0.57	1	1	1	1	4.82	8.5		0.0799	4.1169e-05	0.0556	0.0081	0.4173	0.5036	0.4639	0.4254	0.5048	0.1866	0.5845	0.1458
	2531	Lipid	Glycerolipid Metabolism	glycerol	LC/MS neg	15122	C00116	HMDB00131	753		5.31	1.03	5.26	31.53	0.1	0.08	0.15	0.31	0.15	0.09	0.03	0.01	1.48	4.04	39.7	1.62	1.28	7.69	1	2.72	2.44	175.69	1.62	4.76	2.46	5.72		0.4746	0.0002	0.8158	0.0802	0.4525	0.5036	0.0158	0.0474	0.0935	0.0459	0.081	0.0309
	2532	Lipid		glycerol 3-phosphate	LC/MS pos early	43847	C00093	HMDB00126	754		4.91	14.28	1.18	4.82	1.71	1.51	1.84	1.51	2.49	1.87	1.55	0.31	1.07	1	1.4	1.17	1	4.07	0.88	0.82	1	1.4	2.86	3.34	4.16	4.15		0.0013	1.2378e-06	1.0939e-06	1.4569e-06	0.5713	0.5198	0.0003	0.0023	0.0133	0.0097	0.0463	0.0193
	2537	Lipid		glycerophosphoglycerol	LC/MS polar	48857	C03274		439964		4.34	8.04	1.85	1.57	10.86	4.49	10.92	4.94	4.86	3.48	5.91	3.14	1.01	1.1	1	1.26	2.17	1.85	0.9	0.98	1	1	5.25	6.59	2.35	5.11		0.1114	5.1736e-05	0.0079	0.0015	0.5219	0.5198	0.2588	0.3312	0.0011	0.0012	0.0168	0.0082
	2779	Lipid	Sphingomyelins	palmitoyl sphingomyelin (d18:1/16:0)	LC/MS pos late	37506			9939941		2.32	3.43	0.94	0.81	1.04	1.16	1.44	0.67	2.58	4.93	1.54	0.83	1.38	0.57	1	1	1.71	1.47	1.91	0.79	1	1	1	1	2.48	4.23		0.0853	4.3267e-05	0.1247	0.0159	0.6267	0.5408	0.5965	0.5017	0.7219	0.244	0.5256	0.1374
	2853	Lipid	Mevalonate Metabolism	3-hydroxy-3-methylglutarate	LC/MS polar	531	C03761	HMDB00355	1662		20.43	13.27	1.15	1.09	1.29	1.3	1.34	1.33	11.35	10.55	1.16	1.22	1.03	1.02	2.08	1.55	1.43	1.35	1.44	1.42	1	2.08	2.03	3.14	17.8	25.41		7.4261e-07	3.7923e-09	0.0003	9.7667e-05	0.3267	0.4974	0.4477	0.4161	0.1158	0.0549	0.0585	0.0232
	2854	Lipid		mevalonate	LC/MS polar	39583	C02104	HMDB00227	439230		3	0.48	1.38	1.67	559.15	1105.11	519.35	1169.39	1.07	1.28	375.08	701.63	0.93	1.06	5.17	1.14	0.69	0.83	1.37	1.56	1	5.17	1136.25	1293.67	2.17	1.5		0.1821	7.9977e-05	0.3556	0.0397	0.7818	0.5744	0.7035	0.5177	2.8305e-06	1.6661e-05	1.2492e-07	7.6718e-07
	2855	Lipid		mevalonolactone	LC/MS pos early	48118		HMDB06024	10428		1.78	1.38	1.78	1.38	203	194.5	183.37	185.88	2.03	1.64	102.82	134.37	0.9	0.96	1	1.18	1	0.78	0.96	1.01	1	1	99.9	118.25	1	1		0.3739	0.0001	0.3256	0.0365	0.3739	0.4974	0.3256	0.3707	1.7484e-05	5.1457e-05	2.9288e-07	1.439e-06
	2868	Lipid	Sterol	cholesterol	LC/MS pos late	63	C00187	HMDB00067	11025495		1.77	1.74	0.71	0.8	0.63	1.17	0.78	1.41	1.57	2.53	1.11	1.76	1.25	1.21	1	1	0.86	0.98	1.61	1.55	1	1	1	1	2.51	2.17		0.027	1.5773e-05	0.0512	0.0076	0.2797	0.4974	0.3178	0.365	0.1562	0.0712	0.3521	0.1048
	3730	Nucleotide	Purine Metabolism, (Hypo)Xanthine/Inosine containing	inosine	LC/MS pos early	1123	C00294	HMDB00195	6021		8.28	16.38	1.25	3.51	4.39	2.1	4.35	3.31	0.16	0.07	3.49	0.94	0.99	1.58	1.41	1.14	0.99	2.78	0.47	0.75	1	1.41	185.89	211.5	6.64	6.57		2.4271e-07	1.6526e-09	8.6726e-08	3.1955e-07	0.0216	0.274	3.1846e-05	0.0007	5.5002e-05	0.0001	0.5537	0.1432
	3731			hypoxanthine	LC/MS neg	3127	C00262	HMDB00157	790		3.42	3.01	0.93	1.11	1.61	1.69	1.62	1.79	1.58	1.64	1.75	1.61	1.01	1.06	1.51	1.12	1.11	1.33	1.16	1.23	3.23	4.52	12.21	12.57	11.93	12.25		0.0117	7.8132e-06	0.0006	0.0002	0.2578	0.4974	0.1565	0.2431	0.0007	0.0008	0.002	0.0015
	3732			xanthine	LC/MS polar	3147	C00385	HMDB00292	1188		1048.33	53.18	1.04	1.08	0.17	0.3	0.15	0.35	32.45	51.96	0.14	0.32	0.88	1.16	24.85	1.34	1.22	1.26	2.15	2.83	1	24.85	5.3	7.11	1004.07	1225.78		2.195e-08	2.5622e-10	5.1782e-05	2.8013e-05	0.6359	0.5408	0.5215	0.4618	1.7463e-05	5.1457e-05	0.0007	0.0007
	3737			N1-methylinosine	LC/MS pos early	48351		HMDB02721	65095		1.72	1.33	1.15	0.53	0.82	0.78	0.74	0.58	1.22	1.98	0.65	1.1	0.91	0.74	1	1	1.69	0.77	1.62	1.32	1	1	1	1	1.49	2.52		0.0392	2.2261e-05	0.066	0.0094	0.5672	0.5198	0.0074	0.0257	0.3153	0.1255	0.2596	0.0815
	3738			2'-deoxyinosine	LC/MS neg	15076	C05512	HMDB00071	65058		1	1.02	1	1.02	6.71	4.69	6.51	4.47	3.47	2.61	6.51	4.39	0.97	0.95	1	0.93	1	1.02	0.7	0.69	1	1	1.94	1.79	1	1		---	---	0.391	0.042	---	---	0.391	0.3882	0.0028	0.0028	0.0076	0.0043
	3740			urate	LC/MS pos early	1604	C00366	HMDB00289	1175		2.08	1.96	0.81	0.96	0.6	0.69	0.8	0.52	1.53	2.5	0.98	0.54	1.33	0.76	1.78	1	1.42	1.68	1.63	0.93	1	1.78	1	1	2.56	3.63		0.0916	4.5081e-05	0.1331	0.0168	0.3541	0.4974	0.6541	0.5144	0.0299	0.0182	0.0716	0.0279
	3742			allantoin	LC/MS polar	1107	C02350	HMDB00462	204		2.41	2.23	1.37	0.62	1.13	1.21	1.51	0.69	1.99	4.35	1.1	1.12	1.33	0.57	1	1	2.05	0.93	2.19	0.94	1	1	1	1	1.76	3.6		0.0023	1.9888e-06	0.1152	0.015	0.0881	0.4131	0.2296	0.3001	0.3159	0.1255	0.56	0.1433
	3748		Purine Metabolism, Adenine containing	adenosine 5'-monophosphate (AMP)	LC/MS pos early	32342	C00020	HMDB00045	6083		1	3.45	1	16.01	4.28	2.64	4.82	3.48	0.4	0.22	4.82	0.22	1.13	1.32	4.64	1.13	1	16.01	0.62	0.72	1	4.64	10.72	12.09	1	1		---	---	4.7367e-05	2.6973e-05	---	---	6.9338e-05	0.001	0.1743	0.0784	0.2031	0.0654
	3755			adenosine	LC/MS pos early	555	C00212	HMDB00050	60961		3.2	16.83	2.62	17.16	0.83	1	0.82	1.32	0.02	0.02	0.31	0.08	0.98	1.32	1.02	1.11	0.82	5.37	0.98	1.32	1	1.02	58.8	65.26	1.22	1		0.0235	1.4029e-05	0.0002	7.0549e-05	0.0355	0.3474	0.0002	0.0023	0.4265	0.1628	0.3739	0.1081
	3756			adenine	LC/MS pos early	554	C00147	HMDB00034	190		0.86	0.93	0.97	0.97	0.85	0.9	0.87	0.89	0.83	0.82	0.9	0.91	1.02	0.99	0.9	1.03	0.97	0.97	1.02	0.99	0.97	0.91	0.88	0.94	0.86	0.86		8.6268e-05	1.2816e-07	0.0499	0.0075	0.1657	0.49	0.3895	0.3882	8.6574e-05	0.0002	0.0219	0.0102
	3761			N1-methyladenosine	LC/MS pos early	15650	C02494	HMDB03331	27476		2.09	3.75	0.78	1.09	0.86	1.09	0.99	0.94	2.3	3.76	1.26	0.86	1.15	0.86	1	1	1.29	1.79	1.64	1.23	1	1	1	1	2.67	3.44		0.0026	2.2075e-06	0.0021	0.0005	0.0803	0.39	0.6602	0.5144	0.3675	0.1426	0.6413	0.156
	3777			2'-deoxyadenosine	LC/MS pos early	1553	C00559	HMDB00101	13730		0.33	0.03	1	0.98	1	0.98	1	0.98	0.03	0.03	1	1	1	1	10.79	1.12	1.02	1	1	1	3	32.36	33.26	37.1	1	1.02		0.0217	1.3037e-05	7.6731e-08	3.1955e-07	---	---	0.3739	0.3882	---	---	0.3739	0.1081
	3791		Purine Metabolism, Guanine containing	guanine	LC/MS pos early	32352	C00242	HMDB00132	764		5.68	0.46	1.2	1.54	1.64	0.94	1.53	1.26	2.47	1.28	1.28	0.82	0.93	1.34	15.53	1.08	0.97	1.26	0.56	0.8	1.1	17.1	3.47	3.75	5.23	5.09		3.485e-06	1.3395e-08	0.0285	0.0047	0.2714	0.4974	0.1868	0.2597	0.0091	0.0071	0.9482	0.2076
	3793			7-methylguanine	LC/MS pos early	35114	C02242	HMDB00897	11361		2.01	3.38	0.92	1.56	1.67	1.61	1.62	1.77	3.66	4.41	1.75	1.14	0.97	1.1	1.27	1	1.26	2.13	1.21	1.38	1	1.27	1	1	2.19	2.75		0.0004	4.8192e-07	1.1203e-06	1.4569e-06	0.2596	0.4974	0.0008	0.005	0.0022	0.0023	0.0011	0.001
	3810		Pyrimidine Metabolism, Orotate containing	N-carbamoylaspartate	LC/MS polar	1594	C00438	HMDB00828	93072		1.05	1.06	1.05	16.72	308.16	362.32	176.37	206.99	7.8	7.71	168.17	12.38	0.57	0.57	15.83	1.19	1	15.95	1.18	1.17	1	15.83	39.53	46.99	1	1		0.3739	0.0001	0.8262	0.0808	0.3739	0.4974	0.1848	0.2597	0.0002	0.0003	5.882e-05	9.9831e-05
	3811			dihydroorotate	LC/MS polar	601	C00337	HMDB03349	648		0.51	0.4	1	33.81	232.96	198.09	228.16	177.66	5.78	4	228.16	5.25	0.98	0.9	43.07	1.23	1	33.81	0.85	0.78	1.77	84.3	36.41	49.52	0.9	1		0.0215	1.2995e-05	0.0731	0.0103	---	---	0.0048	0.0186	2.4076e-05	6.2985e-05	1.8765e-05	4.1908e-05
	3812			orotate	LC/MS polar	1505	C00295	HMDB00226	967		1.11	0.82	1.81	5.49	15.95	16.03	14.74	16.31	7.48	8.17	8.13	2.97	0.92	1.02	5.19	1.17	1.28	3.86	1.28	1.41	2.2	11.4	2.86	3.35	1.34	1.71		0.4332	0.0002	0.0075	0.0015	0.0011	0.0731	3.4274e-09	4.5263e-07	2.9873e-07	2.7491e-06	1.0507e-06	4.3019e-06
	3824		Pyrimidine Metabolism, Uracil containing	uridine	LC/MS neg	606	C00299	HMDB00296	6029		3.86	4.89	1.09	1.13	4.87	4.61	4.72	4.22	10.16	11.3	4.32	3.74	0.97	0.91	1	1.05	1.23	1.27	1.16	1.1	1	1	1.69	1.77	3.53	4.34		0.0005	6.123e-07	0.0002	6.38e-05	0.6608	0.5408	0.3885	0.3882	1.0162e-06	6.7555e-06	0.0003	0.0003
	3825			uracil	LC/MS polar	605	C00106	HMDB00300	1174		2.41	2.96	0.97	1.07	2.85	5.52	2.77	6.29	7.1	15.22	2.87	5.87	0.97	1.14	1	1	1.11	1.23	2.14	2.51	1	1	1	1	2.5	2.76		0.0076	5.4188e-06	0.0373	0.0059	0.896	0.5859	0.8635	0.5449	0.0523	0.0289	0.005	0.0032
	3826			pseudouridine	LC/MS neg	33442	C02067	HMDB00767	15047		1.38	2.1	0.97	1.2	1.22	1.19	1.03	1.14	1.73	2.08	1.05	0.95	0.84	0.96	1	1	1.23	1.52	1.2	1.37	1	1	1	1	1.42	1.74		0.0114	7.7125e-06	0.0462	0.0071	0.873	0.5845	0.5789	0.4964	0.0893	0.0448	0.1068	0.0398
	3828			2'-O-methyluridine	LC/MS neg	57655			102212		1.12	1.53	1.05	1.23	0.96	0.94	0.94	0.88	1.03	1.16	0.89	0.72	0.97	0.94	1	1	1.16	1.36	1.13	1.09	1	1	1	1	1.07	1.24		0.2222	9.3573e-05	0.0939	0.0126	0.64	0.5408	0.3572	0.3882	0.5731	0.2057	0.734	0.1693
	3829			5-methyluridine (ribothymidine)	LC/MS neg	35136		HMDB00884	445408		1.26	1.49	0.99	1.07	2.04	2.09	2.01	2.01	2.59	2.9	2.02	1.88	0.98	0.97	1	1	1.1	1.18	1.12	1.1	1	1	1	1	1.27	1.39		0.0973	4.7034e-05	0.0743	0.0104	0.8751	0.5845	0.7175	0.5188	0.0014	0.0015	0.0029	0.0021
	3840			2'-deoxyuridine	LC/MS polar	1412	C00526	HMDB00012	13712		88.19	37.32	1.01	1.03	1.08	1.27	0.84	1.16	19.24	31.93	0.83	1.13	0.78	0.91	3.05	0.9	1.27	1.29	1.49	1.74	1	3.05	4.9	4.4	87.16	110.68		2.1781e-07	1.6179e-09	1.7365e-07	4.3985e-07	0.8316	0.5796	0.8963	0.5524	0.6536	0.2252	0.8423	0.1881
	3843			3-ureidopropionate	LC/MS pos early	3155	C02642	HMDB00026	111		5.04	6.53	1.03	0.78	0.31	0.53	0.49	0.29	1.51	4.46	0.48	0.37	1.58	0.55	1	1	1.72	1.3	2.95	1.02	1	1	1	1	4.88	8.4		0.0012	1.1621e-06	0.0141	0.0025	0.9621	0.6058	0.385	0.3882	0.0012	0.0013	0.0561	0.0224
	3844			beta-alanine	LC/MS pos early	55	C00099	HMDB00056	239		2.38	2.02	1.38	1.08	1.58	1.41	1.34	1.3	2.72	2.63	0.96	1.2	0.84	0.92	1	1	1.09	0.85	0.97	1.05	1	1	1	1	1.72	1.87		0.0004	4.8472e-07	0.1829	0.0222	0.0737	0.3866	0.8301	0.5374	0.0249	0.0161	0.3351	0.1014
	3851		Pyrimidine Metabolism, Cytidine containing	cytidine 5'-monophosphate (5'-CMP)	LC/MS pos early	2372	C00055	HMDB00095	6131		1	3.48	1	3.48	1.96	1.57	2.13	2.11	0.32	0.21	2.13	0.61	1.09	1.34	1	1.21	1	3.48	0.8	0.99	1	1	6.04	7.34	1	1		---	---	0.0006	0.0002	---	---	0.0006	0.004	0.1921	0.0843	0.1849	0.0614
	3855			cytidine	LC/MS pos early	514	C00475	HMDB00089	6175		13.38	19.33	1.08	1.94	4.65	4.35	5.18	3.78	16.75	12.08	4.78	1.95	1.11	0.87	1.35	1.41	1.09	1.94	1.01	0.79	1	1.35	3.43	4.82	12.34	13.4		7.9702e-06	2.5047e-08	1.0687e-05	8.7501e-06	0.5045	0.5198	0.0306	0.0792	0.0002	0.0004	0.0013	0.0011
	3856			cytosine	LC/MS pos early	573	C00380	HMDB00630	597		1	1	1	1	2.82	3.94	2.69	3.93	2.82	3.94	2.69	3.93	0.96	1	1	1	1	1	1.4	1.46	1	1	1	1	1	1		---	---	---	---	---	---	---	---	0.0166	0.0117	0.0179	0.0086
	3865			2'-deoxycytidine	LC/MS pos early	15949	C00881	HMDB00014	13711		2.02	2.36	0.96	1.08	1.53	1.69	1.45	1.55	3.03	3.67	1.51	1.44	0.95	0.92	1	0.95	1.05	1.17	1.15	1.12	1	1	1.06	1.01	2.09	2.19		0.004	3.1817e-06	0.0651	0.0093	0.8002	0.5796	0.9604	0.5662	0.1492	0.0684	0.043	0.0181
	3866			2'-O-methylcytidine	LC/MS pos early	57554			150971		1.61	2.31	0.99	1.1	0.88	0.78	0.94	0.86	1.44	1.63	0.95	0.79	1.06	1.11	1	1	1.3	1.43	1.14	1.19	1	1	1	1	1.62	2.11		0.0139	9.0271e-06	0.0005	0.0002	0.9283	0.5955	0.3522	0.3882	0.3353	0.1323	0.138	0.0499
	3876		Pyrimidine Metabolism, Thymine containing	thymidine	LC/MS neg	2183	C00214	HMDB00273	5789		1.17	1.05	1.05	1.1	0.73	0.58	0.71	0.58	0.87	0.71	0.68	0.53	0.97	1	1.17	0.97	1	1.05	0.79	0.82	0.98	1.18	0.92	0.91	1.09	1.12		0.0311	1.791e-05	0.5167	0.0534	0.5093	0.5198	0.2286	0.3001	0.0015	0.0017	8.4466e-05	0.0001
	3879			thymine	LC/MS neg	604	C00178	HMDB00262	1135		0.62	0.75	0.85	0.79	2.97	4.71	3.12	4.87	1.99	2.59	3.68	6.14	1.05	1.03	0.74	1.16	0.95	0.89	1.51	1.49	4.48	3.29	4.87	5.66	3.25	3.11		0.5803	0.0002	0.8146	0.0802	0.8586	0.5833	0.8444	0.5388	0.023	0.0152	0.0071	0.0041
	3901	Cofactors and Vitamins	Nicotinate and Nicotinamide Metabolism	nicotinate ribonucleoside	LC/MS pos early	33471	C05841	HMDB06809	161234		1	1	1	1	1.76	2.34	1.71	2.29	1.76	2.34	1.71	2.29	0.97	0.98	1	1	1	1	1.33	1.34	1	1	1	1	1	1		---	---	---	---	---	---	---	---	0.0539	0.0293	0.0024	0.0018
	3903			nicotinamide	LC/MS pos early	594	C00153	HMDB01406	936		3.45	5.74	1.03	0.84	0.03	0.03	0.02	0.02	1.08	1.15	0.02	0.02	0.76	0.65	0.65	1.37	1.32	1.08	1.45	1.24	1.05	0.74	0.08	0.12	3.53	5.01		9.3839e-05	1.3614e-07	0.0079	0.0015	0.9454	0.5981	0.4506	0.4161	6.5957e-06	2.9118e-05	5.3493e-06	1.5411e-05
	3905			nicotinamide ribonucleotide (NMN)	LC/MS pos early	22152	C00455	HMDB00229	14180		2.07	7.61	1.18	4.15	2.51	2.52	2.52	2.61	4.39	4.61	2.13	0.63	1.01	1.04	1	1	1.05	3.68	1.05	1.08	1	1	1	1	1.75	1.83		0.0396	2.2303e-05	1.9944e-05	1.3778e-05	0.6082	0.5372	0.0015	0.0078	0.0033	0.0031	0.0064	0.0038
	3906			nicotinamide riboside	LC/MS pos early	33013	C03150	HMDB00855	439924		4	1.23	0.57	0.16	2.92	3.4	2.59	2.27	3.24	2.97	4.58	13.98	0.89	0.67	1	1.35	1.07	0.31	1.24	0.94	1	1	6.37	8.63	7.07	7.55		0.0035	2.8116e-06	0.0109	0.002	0.0416	0.3537	0.0002	0.0018	0.0008	0.001	0.0006	0.0006
	3915			1-methylnicotinamide	LC/MS pos early	27665	C02918	HMDB00699	10129985		2.24	2.65	1	0.89	0.63	0.58	0.7	0.52	1.42	1.73	0.7	0.58	1.1	0.89	1	1	1.33	1.18	1.21	0.98	1	1	1	1	2.24	2.98		0.001	1.0327e-06	0.0034	0.0008	0.8998	0.5859	0.3905	0.3882	0.0028	0.0028	0.0012	0.0011
	3928		Riboflavin Metabolism	riboflavin (Vitamin B2)	LC/MS neg	1827	C00255	HMDB00244	493570		1.17	1.15	1.05	1.3	0.67	0.64	0.67	0.64	0.8	0.87	0.64	0.5	1	1	1.32	0.92	1.05	1.29	1	1	1.14	1.38	1.08	0.91	1.28	1.23		0.0075	5.4188e-06	0.4283	0.0451	0.3494	0.4974	0.1544	0.2427	0.0007	0.0008	0.0093	0.005
	3932		Pantothenate and CoA Metabolism	pantothenate	LC/MS neg	1508	C00864	HMDB00210	6613		2.02	2.18	1.05	0.99	0.98	0.97	1.01	0.87	2.17	2.41	0.96	0.88	1.02	0.9	1	1.01	1.14	1.08	1.12	0.99	1	1	0.88	0.88	1.94	2.19		1.9035e-05	4.7502e-08	0.0074	0.0015	0.5461	0.5198	0.8741	0.5449	0.7858	0.2606	0.7458	0.1712
	3947		Ascorbate and Aldarate Metabolism	threonate	LC/MS polar	27738	C01620	HMDB00943	151152		22.47	17.49	3.72	0.75	2.81	0.71	2.63	0.65	2.87	3.89	0.71	0.87	0.94	0.92	1.19	0.86	4.61	0.93	1.16	1.14	1	1.19	5.92	5.09	6.04	27.84		5.0692e-05	9.6324e-08	0.0061	0.0013	0.0195	0.274	0.3769	0.3882	0.0367	0.0213	0.2606	0.0815
	3951			gulonate*	LC/MS polar	46957	C00257	HMDB03290	152304		4.38	7.99	1.3	1.06	0.99	0.9	0.74	0.77	5.19	8.69	0.57	0.72	0.75	0.85	0.8	0.97	1.79	1.46	1.63	1.85	1.61	1.29	1.03	1	5.41	9.66		0.001	1.0403e-06	7.6736e-05	3.7699e-05	0.1259	0.4659	0.7955	0.528	0.5765	0.2057	0.6638	0.1583
	3977		Biotin Metabolism	biotin	LC/MS pos early	568	C00120	HMDB00030	171548		0.86	0.95	0.85	0.95	0.86	0.97	0.88	1	0.89	0.85	1.04	1.05	1.03	1.03	0.94	1.12	0.94	1.05	1.07	1.07	0.98	0.93	0.96	1.07	0.99	0.93		0.002	1.7741e-06	0.4919	0.0511	0.0082	0.2099	0.3794	0.3882	0.0718	0.0369	0.6634	0.1583
	3979		Folate Metabolism	folate	LC/MS neg	1826	C00504	HMDB00121	6037		1.01	1.04	1.03	0.97	1.01	0.95	0.98	0.87	1.03	1.07	0.95	0.89	0.97	0.91	1	0.99	1.1	1.03	1.03	0.97	1.14	1.19	1.1	1.14	1.12	1.27		0.8315	0.0003	0.7339	0.0744	0.4967	0.5198	0.6851	0.517	0.789	0.2606	0.4311	0.119
	4009		Lipoate Metabolism	alpha-lipoate	LC/MS neg	47892	C00725	HMDB01451	864		0.09	0.07	1.31	1	1.49	1	1.04	1	0.1	0.07	0.79	1	0.7	1	0.94	1.01	0.97	0.74	0.65	0.94	1.03	1.04	1.02	1.1	0.07	0.07		2.7685e-05	6.2836e-08	4.492e-07	7.639e-07	0.2221	0.4974	---	---	0.2683	0.1108	---	---
	4010		Thiamine Metabolism	thiamin (Vitamin B1)	LC/MS pos early	5341	C00378	HMDB00235	1130		1.38	5.51	0.9	0.66	1.13	1.18	1.19	0.92	1.62	1.93	1.32	1.39	1.06	0.77	0.22	1.06	1.21	0.89	1.27	0.93	0.99	0.26	1.06	1.31	1.53	2.14		0.0029	2.4049e-06	0.0002	7.0549e-05	0.1267	0.4659	0.0548	0.1185	0.1755	0.0785	0.1461	0.0514
	4032		Vitamin B6 Metabolism	pyridoxine (Vitamin B6)	LC/MS pos early	608	C00314	HMDB02075	1054		1.18	1.61	1.08	1.03	1.05	0.92	1.3	0.87	1.16	1.21	1.2	0.84	1.23	0.94	0.9	1.07	1.28	1.23	1.12	0.85	0.96	0.92	0.96	1.1	1.06	1.44		0.2758	0.0001	0.4749	0.0498	0.693	0.5417	0.8176	0.5372	0.6718	0.2304	0.7836	0.1774
	4034			pyridoxamine	LC/MS pos early	2150	C00534	HMDB01431	1052		1.97	2.14	1.12	0.8	0.76	0.84	0.88	0.68	1.33	2.25	0.78	0.85	1.16	0.81	1	1	1.53	1.09	1.69	1.19	1	1	1	1	1.75	2.68		0.0128	8.4044e-06	0.0266	0.0044	0.6352	0.5408	0.3942	0.3885	0.0289	0.0179	0.4897	0.1294
	4037			pyridoxal	LC/MS pos early	1651	C00250	HMDB01545	1050		9.33	11.19	1.03	0.96	0.83	0.9	1.01	0.78	8.13	11.42	0.98	0.81	1.21	0.86	1.09	1.08	1.4	1.31	1.52	1.08	0.97	1.11	0.9	1.02	8.81	12.94		5.3196e-06	1.811e-08	0.0009	0.0002	0.849	0.5803	0.7772	0.5261	0.0251	0.0161	0.6133	0.1514
	4038			pyridoxate	LC/MS neg	31555	C00847	HMDB00017	6723		2.02	3.13	1.43	1.27	1.4	1.38	1.61	0.91	1.97	3.41	1.12	0.72	1.15	0.66	1	1	1.75	1.55	1.73	0.99	1	1	1	1	1.41	2.47		0.0988	4.7474e-05	0.0045	0.001	0.4151	0.5036	0.3134	0.3649	0.052	0.0289	0.1743	0.0583
	4040	Xenobiotics	Benzoate Metabolism	hippurate	LC/MS neg	15753	C01586	HMDB00714	464		14.06	5.87	1.24	0.94	0.17	0.05	0.17	0.06	1.98	1	0.14	0.06	1	1.15	3.06	1	1.68	1.28	0.51	0.58	1	3.06	1	1	11.36	19.08		6.0473e-05	1.0294e-07	0.01	0.0019	0.3272	0.4974	0.65	0.5144	0.0027	0.0028	0.0002	0.0003
	4054			benzoate	LC/MS neg	15778	C00180	HMDB01870	243		0.75	0.98	0.88	0.87	1.32	0.81	1.03	1.03	1.32	0.88	1.17	1.18	0.78	1.27	1	1.21	1.31	1.3	0.81	1.3	2.67	2.67	2.28	2.75	2.29	3.01		0.018	1.1207e-05	0.7185	0.0732	0.2672	0.4974	0.7848	0.5261	0.3144	0.1255	0.7259	0.1682
	4117			p-cresol sulfate	LC/MS neg	36103		HMDB11635	4615423		1.86	2.87	1.25	1.03	1.3	1.3	1.62	0.76	1.93	3.61	1.29	0.74	1.25	0.59	1	1	1.87	1.55	1.87	0.88	1	1	1	1	1.48	2.78		0.0651	3.523e-05	0.1688	0.0208	0.554	0.5198	0.8035	0.5306	0.0967	0.0471	0.4216	0.117
	4256		Food Component/Plant	2,3-dihydroxyisovalerate	LC/MS polar	38276	C04039	HMDB12141	677		0.4	0.44	22.47	144.89	1	1	4.08	25.07	1	1	0.18	0.17	4.08	25.07	5.78	1	1	6.45	1	6.14	56.75	327.9	1	1	1	1		0.0016	1.4493e-06	0.0002	6.8264e-05	1.6321e-05	0.0022	4.4816e-06	0.0002	---	---	---	---
	4269			3-formylindole	LC/MS pos early	62863	C08493	HMDB29737	10256		0.85	0.84	1.17	1.63	4.04	4.91	4.94	3.53	3.1	3.64	4.23	2.16	1.22	0.72	1.7	1.23	1.19	1.67	1.45	0.85	1.29	1.98	1.22	1.36	0.94	1.01		0.1928	8.426e-05	0.268	0.031	0.3161	0.4974	0.0481	0.1101	9.0138e-05	0.0002	0.0001	0.0002
	4291			gluconate	LC/MS polar	587	C00257	HMDB00625	10690		1.03	0.98	1.2	1.16	1.78	1.21	1.52	1.24	0.57	0.36	1.27	1.07	0.85	1.02	1.12	1.18	1.11	1.07	0.75	0.9	1.09	1.66	2.91	4.67	0.93	1.41		0.6944	0.0003	0.9025	0.0875	0.1838	0.4955	0.0474	0.1101	0.0535	0.0293	0.6081	0.1509
	4375			erythritol	LC/MS polar	20699	C00503	HMDB02994	222285		6.62	8.86	1.4	1.39	2.78	1.84	1.83	2.19	13.09	11.7	1.3	1.57	0.66	1.19	1	1	1.35	1.34	0.89	1.61	1	1	1	1	4.71	6.35		7.087e-05	1.1354e-07	0.0031	0.0007	0.0725	0.3866	0.315	0.3649	0.0004	0.0005	0.4495	0.1229
	4434			mannonate*	LC/MS polar	62864			3246006		0.89	0.85	1.07	0.98	1.08	0.88	1.04	0.96	0.82	0.74	0.98	0.98	0.97	1.1	1.09	1.01	1.13	1.03	0.92	1.04	1	1.36	1.11	1.4	0.84	1.18		0.1393	6.3229e-05	0.0328	0.0053	0.4654	0.5064	0.8656	0.5449	0.5657	0.2049	0.1603	0.0543
	4665			3-indoleglyoxylic acid	LC/MS neg	63583			73863		0.7	0.38	1.34	2.68	12.28	17.44	12.83	15.69	14.05	23.39	9.58	5.85	1.05	0.9	3.99	0.93	1.09	2.18	1.55	1.33	2.35	7.63	1.08	0.81	1.23	1.09		0.0796	4.1169e-05	0.0008	0.0002	0.2387	0.4974	0.0014	0.0077	1.2502e-05	4.4153e-05	1.6251e-06	6.1421e-06
	5190		Chemical	sulfate*	LC/MS neg	46960	C00059	HMDB01448	1118		2.22	2.96	1.07	0.94	1.01	1.12	1.11	0.84	2.39	3.5	1.04	0.89	1.1	0.75	0.89	1.02	1.35	1.19	1.49	1.02	0.95	0.88	0.84	0.89	1.98	2.78		7.844e-05	1.1869e-07	0.016	0.0028	0.5645	0.5198	0.698	0.5177	0.8916	0.2863	0.5846	0.1458
	5267			HEPES	LC/MS neg	21248			23831		0.93	0.97	1.01	0.96	1.02	0.97	1.02	0.96	0.98	0.95	1.01	0.99	1	0.99	0.96	1.01	1.04	0.99	0.98	0.97	1.04	1.03	1	1.05	0.96	1.04		0.0036	2.882e-06	0.2193	0.0258	0.7771	0.5744	0.0668	0.1378	0.6079	0.2136	0.2815	0.0859
	5287			phenol red	LC/MS neg	36817	C12600		4766		1.24	1.35	1.05	0.98	1.02	1.04	1.04	0.89	1.21	1.43	0.99	0.92	1.02	0.86	0.98	0.99	1.15	1.07	1.17	0.99	1.02	1.01	1.01	1.02	1.2	1.4		0.0061	4.5802e-06	0.1911	0.023	0.4372	0.5036	0.7823	0.5261	0.7729	0.2587	0.8072	0.1811
	5331			thioproline	LC/MS pos early	53231			93176		1.21	1.82	1.29	1.92	2.93	2.47	2.5	2.81	3.07	2.44	1.94	1.46	0.85	1.14	1.19	1.27	1.2	1.78	1.01	1.35	1.71	1.84	1.52	1.76	1.6	1.74		0.47	0.0002	0.0054	0.0012	0.298	0.4974	0.0031	0.0131	0.0085	0.0068	3.9435e-06	1.2917e-05
	5332			p-toluic acid	LC/MS neg	37499	C01454	HMDB29635	7470		0.81	1.6	0.82	1.01	1.34	0.92	1.26	1.15	1.41	1.01	1.53	1.15	0.94	1.25	0.81	1.25	1.31	1.6	0.9	1.2	1.06	0.88	0.99	1.28	1.05	1.41		0.197	8.5622e-05	0.0359	0.0058	0.2802	0.4974	0.9209	0.5553	0.1362	0.0633	0.565	0.1438
	5408	Partially Characterized Molecules	Partially Characterized Molecules	glutamine conjugate of C6H10O2 (2)*	LC/MS pos early	63660					1.06	1.3	1.06	1.04	2	1.53	2.01	1.85	0.55	0.42	1.9	1.78	1.01	1.21	1	1.26	1.25	1.23	0.95	1.15	1	1	3.61	4.53	1	1.25		0.3739	0.0001	0.1021	0.0135	0.3739	0.4974	0.7745	0.5261	0.0005	0.0007	0.2337	0.0746
[truncated: 64 more columns]
