# Supplementary material for: Lactobacillus rhamnosus colonisation antagonizes Candida albicans by forcing metabolic adaptations that compromise pathogenicity
Source: Nat Commun. 2022 Jun 9;13:3192. doi: 10.1038/s41467-022-30661-5 (PMC9184479; doi:10.1038/s41467-022-30661-5)
Supplement: Supplementary file 6 — Supplementary Data 2 [file 41467_2022_30661_MOESM6_ESM.xlsx]

## Sheet: Description
sheet	Description
biomass obj fun values	This sheet summarizes the objective function values obtained after FBA analysis for the indicated simulated media according to supernatant growth data.
flux_ranges	This sheet summarized all FVA derived flux ranges that support at least 0.9*biomass value for each investigated condition and GEM.

## Sheet: biomass obj fun values
condition	IEC	L. rhamnosus	C. albicans
Blank_6	34.0007	0	28.6282
Blank_12	32.2889	0	28.2018
IEC_6	35.4274	0.389893	26.6978
IEC_12	37.7483	0.408023	26.3925
Ca_6	31.1966	0	28.9337
Ca_12	12.4117	0	19.3116
Ca_IEC_6	33.6766	0.40921	26.3235
Ca_IEC_12	25.6246	0.524147	20.0525
Lr_6	31.8912	0	28.1235
Lr_12	33.8724	0	28.2574
Lr_IEC_6	19.2958	0	18.6307
Lr_IEC_12	24.1311	0	17.9265
Ca_LR_IEC_6	20.6806	0	18.7197
Ca_LR_IEC_12	19.3238	0	17.7485

## Sheet: flux_ranges
reaction_ID	reaction_name	minimum	maximum	condition	Cell
10FTHF5GLUtl	5-Glutamyl-10Fthf Transport, Lysosomal	0	250	Blank (6h)	Intestinal Epithelial Cells
10FTHF5GLUtm	5-Glutamyl-10Fthf Transport, Mitochondrial	0	250	Blank (6h)	Intestinal Epithelial Cells
10FTHF6GLUtl	6-Glutamyl-10Fthf Transport, Lysosomal	0	200	Blank (6h)	Intestinal Epithelial Cells
10FTHF6GLUtm	6-Glutamyl-10Fthf Transport, Mitochondrial	0	200	Blank (6h)	Intestinal Epithelial Cells
10FTHF7GLUtl	7-Glutamyl-10Fthf Transport, Lysosomal	0	166.667	Blank (6h)	Intestinal Epithelial Cells
10FTHF7GLUtm	7-Glutamyl-10Fthf Transport, Mitochondrial	0	166.667	Blank (6h)	Intestinal Epithelial Cells
10FTHFtl	10-Formyltetrahydrofolate Lysosomal Transport via Diffusion	-250	0	Blank (6h)	Intestinal Epithelial Cells
10FTHFtm	10-Formyltetrahydrofolate Mitochondrial Transport via Diffusion	-1000	1000	Blank (6h)	Intestinal Epithelial Cells
11DOCRTSLtm	11-Deoxycortisol Intracellular Transport	0	718.2	Blank (6h)	Intestinal Epithelial Cells
11DOCRTSLtr	11-Deoxycortisol Intracellular Transport	-718.2	0	Blank (6h)	Intestinal Epithelial Cells
11DOCRTSTRNtm	11-Deoxycorticosterone Intracellular Transport	0	718.2	Blank (6h)	Intestinal Epithelial Cells
11DOCRTSTRNtr	11-Deoxycorticosterone Intracellular Transport	-718.2	0	Blank (6h)	Intestinal Epithelial Cells
13DAMPPOX	1, 3-Diaminopropane:Oxygen Oxidoreductase (Deaminating)	0	1000	Blank (6h)	Intestinal Epithelial Cells
1a_24_25VITD2Hm	1-Alpha-Vitamin D-24, 25-Hydroxylase (D2)	0	0	Blank (6h)	Intestinal Epithelial Cells
1a_24_25VITD3Hm	1-Alpha-Vitamin D-24, 25-Hydroxylase (D3)	0	0	Blank (6h)	Intestinal Epithelial Cells
1a_25VITD2Hm	1-Alpha, 24R, 25-Vitamin D-Hydroxylase (D2)	0	0	Blank (6h)	Intestinal Epithelial Cells
1a_25VITD3Hm	1-Alpha, 24R, 25-Vitamin D-Hydroxylase (D3)	0	0	Blank (6h)	Intestinal Epithelial Cells
1MNCAMti	N1-Methylnicotinamide Transport	0	1000	Blank (6h)	Intestinal Epithelial Cells
1PPDCRp	Delta1-Piperideine-2-Carboxylate Reductase, Perixosomal	0	0	Blank (6h)	Intestinal Epithelial Cells
24_25DHVITD2t	24, 25-Dihydroxyvitamin D2 Transport from Cytoplasm	0	0	Blank (6h)	Intestinal Epithelial Cells
24_25DHVITD2tm	24, 25-Dihydroxyvitamin D2 Transport from Mitochondria	0	0	Blank (6h)	Intestinal Epithelial Cells
24_25DHVITD3t	24, 25-Dihydroxyvitamin D3 Transport from Cytoplasm	0	277.778	Blank (6h)	Intestinal Epithelial Cells
24_25DHVITD3tm	24, 25-Dihydroxyvitamin D3 Transport from Mitochondria	0	277.778	Blank (6h)	Intestinal Epithelial Cells
24_25VITD2Hm	24R-Vitamin D-25-Hydroxylase (D2)	0	0	Blank (6h)	Intestinal Epithelial Cells
24_25VITD3Hm	24R-Vitamin D-25-Hydroxylase (D3)	0	277.778	Blank (6h)	Intestinal Epithelial Cells
24NPHte	Transport of Xenobiotic	0	0	Blank (6h)	Intestinal Epithelial Cells
25HVITD2t	25-Hydroxyvitamin D2 Transport from Cytoplasm	0	1000	Blank (6h)	Intestinal Epithelial Cells
25HVITD2tin	25-Hydroxyvitamin D2 Transport in Cytoplasm	0	1000	Blank (6h)	Intestinal Epithelial Cells
25HVITD2tin_m	25-Hydroxyvitamin D2 Transport in Mitochondria	0	1000	Blank (6h)	Intestinal Epithelial Cells
25HVITD2tm	25-Hydroxyvitamin D2 Transport from Mitochondria	0	1000	Blank (6h)	Intestinal Epithelial Cells
25HVITD3t	25-Hydroxyvitamin D3 Transport from Cytoplasm	0	1000	Blank (6h)	Intestinal Epithelial Cells
25HVITD3tin_m	25-Hydroxyvitamin D3 Transport in Mitochondria	0	1000	Blank (6h)	Intestinal Epithelial Cells
25HVITD3tm	25-Hydroxyvitamin D3 Transport from Mitochondria	0	1000	Blank (6h)	Intestinal Epithelial Cells
25VITD2Hm	1-Alpha-Vitamin D-25-Hydroxylase (D2)	0	0	Blank (6h)	Intestinal Epithelial Cells
25VITD3Hm	1-Alpha-Vitamin D-25-Hydroxylase (D3)	0	277.778	Blank (6h)	Intestinal Epithelial Cells
2AMACHYD	2-Aminoacrylate Hydrolysis	0	1000	Blank (6h)	Intestinal Epithelial Cells
2AMACSULT	2-Aminoacrylate Sulfotransferase	0	126.416	Blank (6h)	Intestinal Epithelial Cells
2AMADPTm	L-2-Aminoadipate Shuttle (Cytosol/Mitochondria)	0	1000	Blank (6h)	Intestinal Epithelial Cells
2DR1PP	2-Deoxy-D-Ribose 1-Phosphate Phosphorylase	0	1000	Blank (6h)	Intestinal Epithelial Cells
2HBO	2-Hydroxybutyrate:NAD+ Oxidoreductase	-1000	0	Blank (6h)	Intestinal Epithelial Cells
2HBt2	2-Hydroxybutyrate Symport with Proton	-1000	1000	Blank (6h)	Intestinal Epithelial Cells
2HCO3_NAt	Bicarbonate Transport (Na/Hco3 1:2 Symport)	-1000	1000	Blank (6h)	Intestinal Epithelial Cells
2MCITt	2-Methylcitrate Transport via Diffusion	0	1000	Blank (6h)	Intestinal Epithelial Cells
2OXOADOXm	2-Oxoadipate:Lipoamde 2-Oxidoreductase (Decarboxylating And Acceptor-Succinylating), Mitochondrial	0	67.8084	Blank (6h)	Intestinal Epithelial Cells
2OXOADPTm	2-Oxoadipate Shuttle (Cytosol/Mitochondria)	-1000	67.8084	Blank (6h)	Intestinal Epithelial Cells
34DHOXPEGOX	3, 4-Dihydroxyphenylethyleneglycol:NAD+ Oxidoreductase	0	94.6027	Blank (6h)	Intestinal Epithelial Cells
34DHOXPEGt	3, 4-Dihydroxyphenylethyleneglycol Transport (Diffusion)	0	94.6027	Blank (6h)	Intestinal Epithelial Cells
34DHPHAMT	3, 4-Dihydroxyphenylacetate:Amet O-Methyltransferase	0	94.6027	Blank (6h)	Intestinal Epithelial Cells
34DHPHEt	3, 4-Dihydroxy-L-Phenylalanine Transport	-1000	0	Blank (6h)	Intestinal Epithelial Cells
34DHPLACOX	3, 4-Dihydroxyphenylacetaldehyde:NAD+ Oxidoreductase	0	1000	Blank (6h)	Intestinal Epithelial Cells
34DHPLACOX_NADP_	3, 4-Dihydroxyphenylacetaldehyde:NADP+ Oxidoreductase	-1000	94.6027	Blank (6h)	Intestinal Epithelial Cells
34DHXMANDACOX	3, 4-Dihydroxymandelaldehyde:NAD+ Oxidoreductase	0	1000	Blank (6h)	Intestinal Epithelial Cells
34DHXMANDACOX_NADP_	3, 4-Dihydroxymandelaldehyde:NADP+ Oxidoreductase	-1000	94.6027	Blank (6h)	Intestinal Epithelial Cells
34HPLFM	3- (4-Hydroxyphenyl-)Lactate Formation	0	94.6027	Blank (6h)	Intestinal Epithelial Cells
34HPPOR	4-Hydroxyphenylpyruvate:Oxygen Oxidoreductase	0	94.6027	Blank (6h)	Intestinal Epithelial Cells
35CGMPtn	35CGMP Nuclear Transport	0	1000	Blank (6h)	Intestinal Epithelial Cells
3AIBTm	L-3-Aminoisobutyrate Transaminase, Mitochondrial	0	1000	Blank (6h)	Intestinal Epithelial Cells
3AIBtmi	3-Amino-Isobutyrate Transport, Mitochondrial	0	1000	Blank (6h)	Intestinal Epithelial Cells
3DPHBH1	Hydroxylation of 3-Decaprenyl-4-Hydroxybenzoate (NADH)	0	94.6027	Blank (6h)	Intestinal Epithelial Cells
3DPHBH2	Hydroxylation of 3-Decaprenyl-4-Hydroxybenzoate (NADPH)	0	94.6027	Blank (6h)	Intestinal Epithelial Cells
3DSPHR	3-Dehydrosphinganine Reductase	0.594537	1000	Blank (6h)	Intestinal Epithelial Cells
3HAO	3-Hydroxyanthranilate 3, 4-Dioxygenase	0	67.8084	Blank (6h)	Intestinal Epithelial Cells
3HBCDm	3-Hydroxybutyryl Coenzyme A Dehydratase, Mitochondrial	0	0	Blank (6h)	Intestinal Epithelial Cells
3HBCOAHLm	3-Hydroxyisobutyryl Coenzyme A Hydrolase, Mitochondrial	0	90.638	Blank (6h)	Intestinal Epithelial Cells
3HKYNAKGAT	3-Hydroxy-L-Kynurenine:2-Oxoglutarate Aminotransferase	0	1000	Blank (6h)	Intestinal Epithelial Cells
3HLYTCL	3-Hydroxy-L-Tyrosine Carboxy-Lyase	0	94.6027	Blank (6h)	Intestinal Epithelial Cells
3HPCOAHYD	3-Hydroxyisobutyryl-Coenzyme A Hydrolase	0	0	Blank (6h)	Intestinal Epithelial Cells
3HPPD	3-Hydroxypropionate Dehydrogenase	0	0	Blank (6h)	Intestinal Epithelial Cells
3HXKYNDCL	3-Hydroxykynurenamine Decarboxy-Lyase	0	0	Blank (6h)	Intestinal Epithelial Cells
3HXKYNOXDA	3-Hydroxykynurenamine:Oxygen Oxidoreductase (Deaminating) (Flavin-Containing)	0	0	Blank (6h)	Intestinal Epithelial Cells
3M4HDXPAC	3-Methoxy-4-Hydroxyphenylacetaldehyde:NAD+ Oxidoreductase	0	94.6027	Blank (6h)	Intestinal Epithelial Cells
3MLDAt	3Mlda Extracellular Transport via Diffusion	0	0	Blank (6h)	Intestinal Epithelial Cells
3MOBt2im	3-Methyl-2-Oxobutanoate Mitochondrial Transport via Proton Symport	0	1000	Blank (6h)	Intestinal Epithelial Cells
3MOPt2im	3-Methyl-2-Oxopentanoate Mitochondrial Transport via Proton Symport	0	1000	Blank (6h)	Intestinal Epithelial Cells
3MOX4HOXPGALDOX	3-Methoxy-4-Hydroxyphenylglycolaldehyde:NAD+ Oxidoreductase	0	1000	Blank (6h)	Intestinal Epithelial Cells
3MOX4HOXPGALDOX_NADP_	3-Methoxy-4-Hydroxyphenylglycolaldehyde:NADP+ Oxidoreductase	-1000	94.6027	Blank (6h)	Intestinal Epithelial Cells
3MOXTYROX	3-Methoxytyramine:Oxygen Oxidoreductase (Deaminating)	0	94.6027	Blank (6h)	Intestinal Epithelial Cells
3NTD7l	3'-Nucleotidase (AMP), Lysosomal	0	0	Blank (6h)	Intestinal Epithelial Cells
3SALAASPm	Cysteinesulfinate-Aspartate Mitochondrial Shuttle	-1000	0	Blank (6h)	Intestinal Epithelial Cells
3SALACBOXL	3-Sulfino-L-Alanine Carboxy-Lyase	0	126.324	Blank (6h)	Intestinal Epithelial Cells
3SALAOX	Cysteinesulfinic Acid Oxidase	0	63.1618	Blank (6h)	Intestinal Epithelial Cells
3SALATAi	3-Sulfino-Alanine Transaminase (Irreversible)	0	126.324	Blank (6h)	Intestinal Epithelial Cells
3SALATAim	3-Sulfino-Alanine Transaminase (Irreversible), Mitochondrial	0	126.324	Blank (6h)	Intestinal Epithelial Cells
3SPYRSP	3-Sulfinopyruvate Hydrolase (Spotaneous Reaction)	0	126.324	Blank (6h)	Intestinal Epithelial Cells
3SPYRSPm	3-Sulfinopyruvate Hydrolase (Spotaneous Reaction), Mitochondrial	0	126.324	Blank (6h)	Intestinal Epithelial Cells
41R1H2MAE12BOOX	4-[ (1R)-1-Hydroxy-2- (Methylamino)Ethyl]-1, 2-Benzenediol:Oxygen Oxidoreductase (Deaminating) (Flavin-Containing)	0	94.6027	Blank (6h)	Intestinal Epithelial Cells
41R2A1H12BOOX	4-[ (1R)-2-Amino-1-Hydroxyethyl]-1, 2-Benzenediol:Oxygen Oxidoreductase (Deaminating) (Flavin-Containing)	0	94.6027	Blank (6h)	Intestinal Epithelial Cells
42A12BOOX	4- (2-Aminoethyl)-1, 2-Benzenediol:Oxygen Oxidoreductase (Deaminating) (Flavin-Containing)	0	94.6027	Blank (6h)	Intestinal Epithelial Cells
4ABUTtm	4-Aminobutanoate Mitochondrial Transport via Diffusion	-1000	1000	Blank (6h)	Intestinal Epithelial Cells
4HBZCOAFm	4-Hydroxybenzoyl Coenzyme A Formation	0	94.6027	Blank (6h)	Intestinal Epithelial Cells
4HBZFm	4-Hydroxybenzoate Formation	0	94.6027	Blank (6h)	Intestinal Epithelial Cells
4HDEBRISOQUINEte	Transport of Xenobiotic	0	0	Blank (6h)	Intestinal Epithelial Cells
4HGLSDm	L-4-Hydroxyglutamate Semialdehyde Dehydrogenase, Mitochondrial	0	1000	Blank (6h)	Intestinal Epithelial Cells
4HOXPACDOX_NADP_	4-Hydroxyphenylacetaldehyde:NADP+ Oxidoreductase	-1000	94.6027	Blank (6h)	Intestinal Epithelial Cells
4MOPt2im	4-Methyl-2-Oxopentanoate Mitochondrial Transport via Proton Symport	0	1000	Blank (6h)	Intestinal Epithelial Cells
4MPTNLte	4-Methylpentanal Transport	0	743.717	Blank (6h)	Intestinal Epithelial Cells
4MPTNLtm	4-Methylpentanal Transport, Mitochondrial	-743.717	0	Blank (6h)	Intestinal Epithelial Cells
4MPTNLtr	4-Methylpentanal Transport, Endoplasmatic Reticulum	0	0	Blank (6h)	Intestinal Epithelial Cells
4MTOLBUTAMIDEte	Transport of Xenobiotic	0	0	Blank (6h)	Intestinal Epithelial Cells
4NPHSFte	Transport of Xenobiotic	0	0	Blank (6h)	Intestinal Epithelial Cells
4NPHSULT	4-Nitrophenol Sulfotransferase	0	0	Blank (6h)	Intestinal Epithelial Cells
4NPHte	Transport of Xenobiotic	0	0	Blank (6h)	Intestinal Epithelial Cells
4PYRDX	4-Pyridoxal Secretion	0	2.26372	Blank (6h)	Intestinal Epithelial Cells
5ADTSTSTERONEGLCte	Glucuronidated Compound Transport	0	653.408	Blank (6h)	Intestinal Epithelial Cells
5ADTSTSTERONEGLCtr	Glucuronidated Compound Transport	-653.408	0	Blank (6h)	Intestinal Epithelial Cells
5ADTSTSTERONESte	Sulfonated Testosterone Transport	0	126.416	Blank (6h)	Intestinal Epithelial Cells
5ADTSTSTERONESULT	5Alpha-Dihydrotestosterone Sulfotransferase	0	1000	Blank (6h)	Intestinal Epithelial Cells
5ADTSTSTERONEte	5 Alpha Dihydrotesterone Transport	-729.38	0	Blank (6h)	Intestinal Epithelial Cells
5ADTSTSTERONEtr	5 Alpha Dihydrotesterone Intracellular Transport	-653.408	729.381	Blank (6h)	Intestinal Epithelial Cells
5AOPtm	5-Aminolevulinate Mitochondrial Transport	-1000	0	Blank (6h)	Intestinal Epithelial Cells
5DHFtl	5-Glutamyl-Dhf Transport, Lysosomal	0	250	Blank (6h)	Intestinal Epithelial Cells
5FTHFt2	5-Formyltetrahydrofolate Transport via Anion Exchange	0	0	Blank (6h)	Intestinal Epithelial Cells
5HLTDL	5-Hydroxy-L-Tryptophan Decarboxy-Lyase	0	67.6057	Blank (6h)	Intestinal Epithelial Cells
5HOMEPRAZOLEte	Transport of Xenobiotic	0	0	Blank (6h)	Intestinal Epithelial Cells
5HOXINDACTO2OX	5-Hydroxyindoleacetaldehyde:Oxygen Oxidoreductase	0	1000	Blank (6h)	Intestinal Epithelial Cells
5HOXINDACTOXm	5-Hydroxyindoleacetaldehyde:NAD+ Oxidoreductase, Mitochondrial	0	0	Blank (6h)	Intestinal Epithelial Cells
5HOXINOXDA	5-Hydroxytryptamine:Oxygen Oxidoreductase (Deaminating) (Flavin-Containing)	0	67.6057	Blank (6h)	Intestinal Epithelial Cells
5HTRPDOX	5-Hydroxy-L-Tryptophan:Oxygen 2, 3-Dioxygenase (Indole-Decyclizing)	0	0	Blank (6h)	Intestinal Epithelial Cells
5HTRPVESSEC	5-Hydroxy-L-Tryptophan Secretion via Secretory Vesicle (ATP Driven)	0	67.6057	Blank (6h)	Intestinal Epithelial Cells
5HXKYNDCL	5-Hydroxykynurenamine Decarboxy-Lyase	0	0	Blank (6h)	Intestinal Epithelial Cells
5HXKYNOXDA	5-Hydroxykynurenamine:Oxygen Oxidoreductase (Deaminating) (Flavin-Containing)	0	0	Blank (6h)	Intestinal Epithelial Cells
5MTHFt	5-Methyltetrahydrofolate Transport via Receptor Binding And Protolysis	-1000	1000	Blank (6h)	Intestinal Epithelial Cells
5MTHFt2	5-Methyltetrahydrofolate Transport via Anion Exchange	-1000	1000	Blank (6h)	Intestinal Epithelial Cells
5THFtl	5-Glutamyl-Thf Transport, Lysosomal	0	250	Blank (6h)	Intestinal Epithelial Cells
5THFtm	5-Glutamyl-Thf Transport, M Mitochondrial	0	1000	Blank (6h)	Intestinal Epithelial Cells
6DHFtl	6-Glutamyl-Dhf Transport, Lysosomal	0	200	Blank (6h)	Intestinal Epithelial Cells
6DHFtm	6-Glutamyl-Dhf Transport, M Mitochondrial	0	200	Blank (6h)	Intestinal Epithelial Cells
6HTSTSTERONEte	Hydroxylated Testosterone Transport	0	717.716	Blank (6h)	Intestinal Epithelial Cells
6HTSTSTERONEtr	Hydroxylated Testosterone Transport	-717.716	0	Blank (6h)	Intestinal Epithelial Cells
6THFtl	6-Glutamyl-Thf Transport, Lysosomal	0	200	Blank (6h)	Intestinal Epithelial Cells
6THFtm	6-Glutamyl-Thf Transport, M Mitochondrial	0	1000	Blank (6h)	Intestinal Epithelial Cells
7DHCHSTEROLtr	Cholesterol Precursor Intracellular Transport	-277.778	277.778	Blank (6h)	Intestinal Epithelial Cells
7DHFtl	7-Glutamyl-Dhf Transport, Lysosomal	0	166.667	Blank (6h)	Intestinal Epithelial Cells
7DHFtm	7-Glutamyl-Dhf Transport, M Mitochondrial	0	166.667	Blank (6h)	Intestinal Epithelial Cells
7THFtl	7-Glutamyl-Thf Transport, Lysosomal	0	166.667	Blank (6h)	Intestinal Epithelial Cells
7THFtm	7-Glutamyl-Thf Transport, M Mitochondrial	0	1000	Blank (6h)	Intestinal Epithelial Cells
A_MANASE	Alpha-Mannosidase	0	0	Blank (6h)	Intestinal Epithelial Cells
A_MANASEly	Alpha-Mannosidase, Lysosomal	0	125	Blank (6h)	Intestinal Epithelial Cells
A4GALTc	Lactosylceramide 4-Alpha-Galactosyltransferase	0	1000	Blank (6h)	Intestinal Epithelial Cells
A4GALTg	Lactosylceramide 4-Alpha-Galactosyltransferase	0	500	Blank (6h)	Intestinal Epithelial Cells
A4GNT1g	Alpha 1, 4-N-Acetylglucosaminyltransferase, Golgi Apparatus	0	0	Blank (6h)	Intestinal Epithelial Cells
A4GNT2g	Alpha 1, 4-N-Acetylglucosaminyltransferase, Golgi Apparatus	0	0	Blank (6h)	Intestinal Epithelial Cells
AACTOOR	Aminoacetone:Oxygen Oxidoreductase (Deaminating) (Flavin-Containing)	0	1000	Blank (6h)	Intestinal Epithelial Cells
AACTtm	Aminoacetone Transport, Mitochondrial	0	1000	Blank (6h)	Intestinal Epithelial Cells
AASAD3m	L-Aminoadipate-Semialdehyde Dehydrogenase (NADH), Mitochondrial	0	0	Blank (6h)	Intestinal Epithelial Cells
AATAi	2-Aminoadipate Transaminase, Irreversible	-1000	0	Blank (6h)	Intestinal Epithelial Cells
ABO1g	Abo Blood Group (Transferase A, Alpha 1-3-N-Acetylgalactosaminyltransferase	0	250	Blank (6h)	Intestinal Epithelial Cells
ABO2g	Abo Blood Group (Transferase A, Alpha 1-3-N-Acetylgalactosaminyltransferase	0	250	Blank (6h)	Intestinal Epithelial Cells
ABO3g	Abo Blood Group (Transferase A, Alpha 1-3-N-Acetylgalactosaminyltransferase	0	285.714	Blank (6h)	Intestinal Epithelial Cells
ABO4g	Abo Blood Group (Transferase A, Alpha 1-3-N-Acetylgalactosaminyltransferase	0	166.667	Blank (6h)	Intestinal Epithelial Cells
ABO5g	Abo Blood Group (Transferase A, Alpha 1-3-N-Acetylgalactosaminyltransferase	0	166.667	Blank (6h)	Intestinal Epithelial Cells
ABO6g	Abo Blood Group (Transferase A, Alpha 1-3-N-Acetylgalactosaminyltransferase	0	125	Blank (6h)	Intestinal Epithelial Cells
ABO7g	Abo Blood Group (Transferase A, Alpha 1-3-N-Acetylgalactosaminyltransferase	0	125	Blank (6h)	Intestinal Epithelial Cells
ABO8g	Abo Blood Group (Transferase A, Alpha 1-3-N-Acetylgalactosaminyltransferase	0	181.818	Blank (6h)	Intestinal Epithelial Cells
ABO9g	Abo Blood Group (Transferase A, Alpha 1-3-N-Acetylgalactosaminyltransferase	0	111.111	Blank (6h)	Intestinal Epithelial Cells
ABTArm	4-Aminobutyrate Transaminase, Reversible, Mitochondrial	-1000	1000	Blank (6h)	Intestinal Epithelial Cells
ABTD	L-Arabinitol 4-Dehydrogenase	-1000	0	Blank (6h)	Intestinal Epithelial Cells
ABTti	L-Arabinitol Transport via Passive Diffusion	0	1000	Blank (6h)	Intestinal Epithelial Cells
ABUTt2rL	4-Aminobutyrate Reversible Transport in via Proton Symport, Lysosomal	-1000	0	Blank (6h)	Intestinal Epithelial Cells
ABUTt4_2_r	4-Aminobutyrate Reversible Transport in via Sodium Symport (1:2)	-1000	1000	Blank (6h)	Intestinal Epithelial Cells
ACACT10m	Acetyl Coenzyme A C-Acetyltransferase, Mitochondrial	-1000	329.338	Blank (6h)	Intestinal Epithelial Cells
ACACT1rm	Acetyl Coenzyme A C-Acetyltransferase, Mitochondrial	0	1000	Blank (6h)	Intestinal Epithelial Cells
ACACT1x	Acetyl Coenzyme A C-Acetyltransferase	0	1000	Blank (6h)	Intestinal Epithelial Cells
ACACt2m	Acetoacetate Mitochondrial Transport via H+ Symport	-1000	1000	Blank (6h)	Intestinal Epithelial Cells
ACACT4p	Acetyl Coenzyme A C-Acetyltransferase (Octanoyl Coenzyme A), Peroxisomal	0	1000	Blank (6h)	Intestinal Epithelial Cells
ACACT5p	Acetyl Coenzyme A C-Acyltransferase (Decanoyl Coenzyme A), Peroxisomal	0	833.333	Blank (6h)	Intestinal Epithelial Cells
ACACT6p	Acetyl Coenzyme A C-Acetyltransferase (Dodecanoyl), Peroxisomal	0	833.333	Blank (6h)	Intestinal Epithelial Cells
ACACT7p	Acetyl Coenzyme A Acyltransferase (Tetradecanoyl Coenzyme A), Peroxisomal	0	833.333	Blank (6h)	Intestinal Epithelial Cells
ACACT8p	Acetyl Coenzyme A Acyltransferase (Hexadecanoyl Coenzyme A), Peroxisomal	0	1000	Blank (6h)	Intestinal Epithelial Cells
ACACT9p	Acetyl Coenzyme A Acyltransferase (Tetracosanoyl Coenzyme A), Peroxisomal	0	1000	Blank (6h)	Intestinal Epithelial Cells
ACACtx	Acetoacetate Intracellular Transport Unknown Mechanism	-1000	0	Blank (6h)	Intestinal Epithelial Cells
ACALDtm	Acetaldehyde Mitochondrial Diffusion	-1000	0	Blank (6h)	Intestinal Epithelial Cells
ACALDtr	Acetaldehyde Reversible Transport, Endoplasmatic Reticulum	0	730.91	Blank (6h)	Intestinal Epithelial Cells
ACALDtx	Acetaldehyde Peroxisomal Diffusion	0	0	Blank (6h)	Intestinal Epithelial Cells
ACCOACm	Acetyl Coenzyme A Carboxylase, Beta Isoform	0	1000	Blank (6h)	Intestinal Epithelial Cells
ACCOAgt	Acetyl Coenzyme A Transport	0	393.546	Blank (6h)	Intestinal Epithelial Cells
ACCOALm	Acetate Coenzyme A Ligase (AMP-Forming)	0	1000	Blank (6h)	Intestinal Epithelial Cells
ACCOAtn	Acetyl Coenzyme A Transport, Nuclear	-1000	1000	Blank (6h)	Intestinal Epithelial Cells
ACCOAtr	Acetyl Coenzyme A Transport	-1000	1000	Blank (6h)	Intestinal Epithelial Cells
ACETONEt2	Acetone Transport via Proton Symport	-1000	1000	Blank (6h)	Intestinal Epithelial Cells
ACETONEt2m	Acetone Mitochondrial Transport via Proton Symport	-1000	1000	Blank (6h)	Intestinal Epithelial Cells
ACGAGBSIDEtg	Acgagbside Hs Intracellular Transport	-333.333	0	Blank (6h)	Intestinal Epithelial Cells
ACGAGBSIDEtl	Acgagbside Hs Intracellular Transport	0	333.333	Blank (6h)	Intestinal Epithelial Cells
ACGALFUCGALACGALFUC12GAL14ACGLCGALGLUSIDEte	Blood Group Intracellular Transport	-293.925	0	Blank (6h)	Intestinal Epithelial Cells
ACGALFUCGALACGALFUC12GAL14ACGLCGALGLUSIDEtg	Blood Group Intracellular Transport	0	166.667	Blank (6h)	Intestinal Epithelial Cells
ACGALFUCGALACGALFUCGALACGLCGAL14ACGLCGALGLUSIDEte	Blood Group Intracellular Transport	-246.822	0	Blank (6h)	Intestinal Epithelial Cells
ACGALFUCGALACGALFUCGALACGLCGAL14ACGLCGALGLUSIDEtg	Blood Group Intracellular Transport	0	125	Blank (6h)	Intestinal Epithelial Cells
ACGALK	N-Acetylgalactosamine Kinase	0	1000	Blank (6h)	Intestinal Epithelial Cells
ACGALK2	N-Acetylgalactosamine Kinase (ITP)	0	1000	Blank (6h)	Intestinal Epithelial Cells
ACGALtlg	N-Acetyl-Galactosamine Intracellular Transport	-500	0	Blank (6h)	Intestinal Epithelial Cells
ACGALtly	N-Acetyl-Galactosamine Lysosomal Efflux	0	1000	Blank (6h)	Intestinal Epithelial Cells
ACGAM6PSi	N-Acetylglucosamine-6-Phosphate Synthase	0	1000	Blank (6h)	Intestinal Epithelial Cells
ACGAMK	N-Acetylglucosamine Kinase	0	1000	Blank (6h)	Intestinal Epithelial Cells
ACGAMPM	Phosphoacetylglucosamine Mutase	0	1000	Blank (6h)	Intestinal Epithelial Cells
ACGAMtly	N-Acetyl-Glucosamine Lysosomal Efflux	0	1000	Blank (6h)	Intestinal Epithelial Cells
ACGBGBSIDEtg	Acgbgbside Hs Intracellular Transport	-500	0	Blank (6h)	Intestinal Epithelial Cells
ACGBGBSIDEtl	Acgbgbside Hs Intracellular Transport	0	500	Blank (6h)	Intestinal Epithelial Cells
ACGPID	N-Acetylglucosaminylphosphatidylinositol Deacetylase	0	0	Blank (6h)	Intestinal Epithelial Cells
ACGSm	N-Acteylglutamate Synthase, Mitochondrial	0	1000	Blank (6h)	Intestinal Epithelial Cells
ACHEe	Acetylcholinesterase	0	1000	Blank (6h)	Intestinal Epithelial Cells
ACHtn	Acetylcholin Transport, Nuclear through Pores	-1000	1000	Blank (6h)	Intestinal Epithelial Cells
ACHVESSEC	Acetylcholine Secretion via Secretory Vesicle (ATP Driven)	0	1000	Blank (6h)	Intestinal Epithelial Cells
ACITL	ATP-Citrate Lyase	0	1000	Blank (6h)	Intestinal Epithelial Cells
ACN13ACNGALGBSIDEte	Acn13Acngalgbside Hs Transport	0	250	Blank (6h)	Intestinal Epithelial Cells
ACN13ACNGALGBSIDEtg	Acn13Acngalgbside Hs Intracellular Transport	-250	0	Blank (6h)	Intestinal Epithelial Cells
ACN23ACNGALGBSIDEte	Acn23Acngalgbside Transport	0	250	Blank (6h)	Intestinal Epithelial Cells
ACN23ACNGALGBSIDEtg	Acn23Acngalgbside Intracellular Transport	-250	0	Blank (6h)	Intestinal Epithelial Cells
ACNACNGAL14ACGLCGALGLUSIDEte	Blood Group Intracellular Transport	-348.473	0	Blank (6h)	Intestinal Epithelial Cells
ACNACNGAL14ACGLCGALGLUSIDEtg	Blood Group Intracellular Transport	0	333.333	Blank (6h)	Intestinal Epithelial Cells
ACNACNGALGBSIDEte	Acnacngalgbside Hs Transport	0	250	Blank (6h)	Intestinal Epithelial Cells
ACNACNGALGBSIDEtg	Acnacngalgbside Hs Intracellular Transport	-250	0	Blank (6h)	Intestinal Epithelial Cells
ACNAM9PL	N-Acetylneuraminate 9-Phosphate Pyruvate-Lyase (Pyruvate-Phosphorylating)	0	1000	Blank (6h)	Intestinal Epithelial Cells
ACNAM9PL2	N-Acetylneuraminate 9-Phosphate Pyruvate-Lyase (Pyruvate-Phosphorylating)	0	1000	Blank (6h)	Intestinal Epithelial Cells
ACNAMlt	N-Acetylneuraminate Transport into Lysososme	-1000	0	Blank (6h)	Intestinal Epithelial Cells
ACNAMPH	N-Acetylneuraminate 9-Phosphate Phosphohydrolase	0	1000	Blank (6h)	Intestinal Epithelial Cells
ACNAMtn	N-Acetylneuraminate Nuclear Import	0	1000	Blank (6h)	Intestinal Epithelial Cells
ACNGALACGLCGAL14ACGLCGALGLUSIDEte	Blood Group Intracellular Transport	-314.798	0	Blank (6h)	Intestinal Epithelial Cells
ACNGALACGLCGAL14ACGLCGALGLUSIDEtg	Blood Group Intracellular Transport	0	222.222	Blank (6h)	Intestinal Epithelial Cells
ACNMLr	N-Acetylneuraminate Lyase (Reversible)	-1000	1000	Blank (6h)	Intestinal Epithelial Cells
ACOAD10m	Acyl Coenzyme A Dehydrogenase (2-Methylbutanoyl Coenzyme A), Mitochondrial	0	1000	Blank (6h)	Intestinal Epithelial Cells
ACOAD1fm	Acyl Coenzyme A Dehydrogenase (Butanoyl Coenzyme A), Mitochondrial	0	1000	Blank (6h)	Intestinal Epithelial Cells
ACOAD8m	Acyl Coenzyme A Dehydrogenase (Isovaleryl Coenzyme A), Mitochondrial	0	1000	Blank (6h)	Intestinal Epithelial Cells
ACOAD9m	Acyl Coenzyme A Dehydrogenase (Isobutyryl Coenzyme A), Mitochondrial	0	90.638	Blank (6h)	Intestinal Epithelial Cells
ACOAHi	Acetyl Coenzyme A Hydrolase	0	1000	Blank (6h)	Intestinal Epithelial Cells
ACOAO7p	Acyl Coenzyme A Oxidase (Hexadecanoyl Coenzyme A), Peroxisomal	0	1000	Blank (6h)	Intestinal Epithelial Cells
ACODA	Acetylornithine Deacetylase	0	0	Blank (6h)	Intestinal Epithelial Cells
ACONTm	Aconitate Hydratase	-1000	1000	Blank (6h)	Intestinal Epithelial Cells
ACOX22x	Acyl-Coenzyme A Oxidase 2, Branched Chain	0	1000	Blank (6h)	Intestinal Epithelial Cells
ACOX2x	Acyl-Coenzyme A Oxidase 2, Branched Chain	0	665.184	Blank (6h)	Intestinal Epithelial Cells
ACP1_FMN_	Acid Phosphatase (FMN)	0	1000	Blank (6h)	Intestinal Epithelial Cells
ACRNtm	O-Acetylcarnintine Transport into Mitochondria via Diffusion	-1000	1000	Blank (6h)	Intestinal Epithelial Cells
ACS2	Acetyl Coenzyme A Synthase (Propionate)	0	1000	Blank (6h)	Intestinal Epithelial Cells
ACSm	Acetyl Coenzyme A Synthetase	0	1000	Blank (6h)	Intestinal Epithelial Cells
ACSOMT	S-Adenosyl-L-Methionine:N-Acetylserotonin O-Methyltransferase	0	0	Blank (6h)	Intestinal Epithelial Cells
ACSRTNMT	S-Adenosyl-L-Homocysteine:N-Acetylserotonin O-Methyltransferase	0	67.6057	Blank (6h)	Intestinal Epithelial Cells
ACt2m	Acetate Mitochondrial Transport via Proton Symport	-1000	1000	Blank (6h)	Intestinal Epithelial Cells
ACt2r	Acetate Reversible Transport via Proton Symport	-1000	1000	Blank (6h)	Intestinal Epithelial Cells
ACtg	Acetate Transport, Golgi Apparatus	-228.571	0	Blank (6h)	Intestinal Epithelial Cells
ACTLMO	Acetol Monooxygenase	0	1000	Blank (6h)	Intestinal Epithelial Cells
ACTNMO	Acetone Monooxygenase	0	1000	Blank (6h)	Intestinal Epithelial Cells
ADA	Adenosine Deaminase	0	1000	Blank (6h)	Intestinal Epithelial Cells
ADAe	Adenosine Deaminase, Extracellular	0	1000	Blank (6h)	Intestinal Epithelial Cells
ADCim	Acetoacetate Decarboxylation (Irreversible), Mitochondrial	0	1000	Blank (6h)	Intestinal Epithelial Cells
ADEt	Adenine Reversible Transport, Cytosol	-1000	1000	Blank (6h)	Intestinal Epithelial Cells
ADEtl	Adenine Faciliated Transport from Lysosome	0	0	Blank (6h)	Intestinal Epithelial Cells
ADHAPtx	Intracellular Transport, Peroxisomal	0	1000	Blank (6h)	Intestinal Epithelial Cells
ADK1m	Adenylate Kinase, Mitochondrial	-1000	1000	Blank (6h)	Intestinal Epithelial Cells
ADK3	Adentylate Kinase (GTP)	-1000	1000	Blank (6h)	Intestinal Epithelial Cells
ADK3m	Adentylate Kinase (GTP)	-1000	1000	Blank (6h)	Intestinal Epithelial Cells
ADKd	Adenylate Kinase (D Form)	-1000	1000	Blank (6h)	Intestinal Epithelial Cells
ADMDC	Adenosylmethionine Decarboxylase	0	1000	Blank (6h)	Intestinal Epithelial Cells
ADNCYC	Adenylate Cyclase	0	1000	Blank (6h)	Intestinal Epithelial Cells
ADNK1m	Adenosine Kinase, Mitochondrial	0	1000	Blank (6h)	Intestinal Epithelial Cells
ADNt	Adenosine Faciliated Transport in Cytosol	-1000	1000	Blank (6h)	Intestinal Epithelial Cells
ADNt4	Adenosine Transport (Na/Adn Symport)	0	1000	Blank (6h)	Intestinal Epithelial Cells
ADNtl	Adenosine Faciliated Transport from Lysosome	0	1000	Blank (6h)	Intestinal Epithelial Cells
ADNtm	Adenosine Faciliated Transport in Mitochondria	-1000	1000	Blank (6h)	Intestinal Epithelial Cells
ADPGLC	ADPglucose Diphosphatase	0	0	Blank (6h)	Intestinal Epithelial Cells
ADPMAN	ADPmannose Diphosphatase	0	0	Blank (6h)	Intestinal Epithelial Cells
ADPRDPm	ADPribose Diphosphatase, Mitochondrial	0	0	Blank (6h)	Intestinal Epithelial Cells
ADPRIBt	ADPribose Transport	0	1000	Blank (6h)	Intestinal Epithelial Cells
ADPtx	ADP Transporter, Peroxisomal	-1000	1000	Blank (6h)	Intestinal Epithelial Cells
ADRNCOAtx	Fatty Acid Intracellular Transport	-7.43376	1000	Blank (6h)	Intestinal Epithelial Cells
ADRNCPT1	Carnitine O-Palmitoyltransferase	0	1000	Blank (6h)	Intestinal Epithelial Cells
ADRNCPT2	Carnitine Transferase	0	1000	Blank (6h)	Intestinal Epithelial Cells
ADRNCRNt	Transport into the Mitochondria (Carnitine)	-1000	1000	Blank (6h)	Intestinal Epithelial Cells
ADRNLPVESSEC	Adrenaline Secretion via Secretory Vesicle (ATP Driven)	0	1000	Blank (6h)	Intestinal Epithelial Cells
ADRNt	Fatty Acid Transport via Diffusion	-1000	1000	Blank (6h)	Intestinal Epithelial Cells
ADSELK	Adenylyl-Selenate Kinase	0	0	Blank (6h)	Intestinal Epithelial Cells
ADSK	Adenylyl-Sulfate Kinase	0	1000	Blank (6h)	Intestinal Epithelial Cells
ADSL1	Adenylosuccinate Lyase	0	1000	Blank (6h)	Intestinal Epithelial Cells
ADSL2	Adenylosuccinate Lyase	0	925.551	Blank (6h)	Intestinal Epithelial Cells
AFLATOXINte	Transport of Xenobiotic	0	0	Blank (6h)	Intestinal Epithelial Cells
AG13T10g	N-Acetyllactosaminide Beta-1, 3-N-Acetylglucosaminyltransferase, Golgi Apparatus	0	28.5714	Blank (6h)	Intestinal Epithelial Cells
AG13T11g	N-Acetyllactosaminide Beta-1, 3-N-Acetylglucosaminyltransferase, Golgi Apparatus	0	28.5714	Blank (6h)	Intestinal Epithelial Cells
AG13T12g	N-Acetyllactosaminide Beta-1, 3-N-Acetylglucosaminyltransferase, Golgi Apparatus	0	28.5714	Blank (6h)	Intestinal Epithelial Cells
AG13T13g	N-Acetyllactosaminide Beta-1, 3-N-Acetylglucosaminyltransferase, Golgi Apparatus	0	28.5714	Blank (6h)	Intestinal Epithelial Cells
AG13T14g	N-Acetyllactosaminide Beta-1, 3-N-Acetylglucosaminyltransferase, Golgi Apparatus	0	28.5714	Blank (6h)	Intestinal Epithelial Cells
AG13T15g	N-Acetyllactosaminide Beta-1, 3-N-Acetylglucosaminyltransferase, Golgi Apparatus	0	28.5714	Blank (6h)	Intestinal Epithelial Cells
AG13T16g	N-Acetyllactosaminide Beta-1, 3-N-Acetylglucosaminyltransferase, Golgi Apparatus	0	76.9231	Blank (6h)	Intestinal Epithelial Cells
AG13T17g	N-Acetyllactosaminide Beta-1, 3-N-Acetylglucosaminyltransferase, Golgi Apparatus	0	76.9231	Blank (6h)	Intestinal Epithelial Cells
AG13T18g	N-Acetyllactosaminide Beta-1, 3-N-Acetylglucosaminyltransferase, Golgi Apparatus	0	76.9231	Blank (6h)	Intestinal Epithelial Cells
AG13T1g	N-Acetyllactosaminide Beta-1, 3-N-Acetylglucosaminyltransferase, Golgi Apparatus	0	83.3333	Blank (6h)	Intestinal Epithelial Cells
AG13T2g	N-Acetyllactosaminide Beta-1, 3-N-Acetylglucosaminyltransferase, Golgi Apparatus	0	83.3333	Blank (6h)	Intestinal Epithelial Cells
AG13T3g	N-Acetyllactosaminide Beta-1, 3-N-Acetylglucosaminyltransferase, Golgi Apparatus	0	83.3333	Blank (6h)	Intestinal Epithelial Cells
AG13T4g	N-Acetyllactosaminide Beta-1, 3-N-Acetylglucosaminyltransferase, Golgi Apparatus	0	28.5714	Blank (6h)	Intestinal Epithelial Cells
AG13T5g	N-Acetyllactosaminide Beta-1, 3-N-Acetylglucosaminyltransferase, Golgi Apparatus	0	28.5714	Blank (6h)	Intestinal Epithelial Cells
AG13T6g	N-Acetyllactosaminide Beta-1, 3-N-Acetylglucosaminyltransferase, Golgi Apparatus	0	28.5714	Blank (6h)	Intestinal Epithelial Cells
AG13T7g	N-Acetyllactosaminide Beta-1, 3-N-Acetylglucosaminyltransferase, Golgi Apparatus	0	28.5714	Blank (6h)	Intestinal Epithelial Cells
AG13T8g	N-Acetyllactosaminide Beta-1, 3-N-Acetylglucosaminyltransferase, Golgi Apparatus	0	28.5714	Blank (6h)	Intestinal Epithelial Cells
AG13T9g	N-Acetyllactosaminide Beta-1, 3-N-Acetylglucosaminyltransferase, Golgi Apparatus	0	28.5714	Blank (6h)	Intestinal Epithelial Cells
AGLPC	Alkyl Acylglycerol Phosphocholine Transferase	0	449.956	Blank (6h)	Intestinal Epithelial Cells
AGLPED	Alkyl Acyl Glycerophosphoethanolamine Desaturase	0	0	Blank (6h)	Intestinal Epithelial Cells
AGLPET	Alkyl Acylglycerol Phosphoethanolamine Transferase	0	0	Blank (6h)	Intestinal Epithelial Cells
AGLPH	Alkyl Glycerol Phosphate Hydrolase	0	449.956	Blank (6h)	Intestinal Epithelial Cells
AGLPR	Alkyl Glycerol Phosphate Reductase	0	0	Blank (6h)	Intestinal Epithelial Cells
AGLPT	Alkyl Glycerol Phosphate Acyltransferase	0	449.956	Blank (6h)	Intestinal Epithelial Cells
AGMTm	Agmatinase, Mitochondrial	0	1000	Blank (6h)	Intestinal Epithelial Cells
AGPAT1	1-Acylglycerol-3-Phosphate O-Acyltransferase 1	0	1000	Blank (6h)	Intestinal Epithelial Cells
AGPex	Alkyl Glycerol Phosphate Transport	0	0	Blank (6h)	Intestinal Epithelial Cells
AGPRim	N-Acetyl-G-Glutamyl-Phosphate Reductase, Irreversible, Mitochondrial	0	0	Blank (6h)	Intestinal Epithelial Cells
AGPSx	Alkylglycerone Phosphate Synthase	0	0	Blank (6h)	Intestinal Epithelial Cells
AGTim	Alanine-Glyoxylate Transaminase (Irreversible), Mitochondrial	0	1000	Blank (6h)	Intestinal Epithelial Cells
AGTix	Alanine-Glyoxylate Transaminase (Irreversible),, Peroxisomal	0	1000	Blank (6h)	Intestinal Epithelial Cells
AHANDROSTANGLCte	Glucuronidated Compound Transport	0	0	Blank (6h)	Intestinal Epithelial Cells
AHANDROSTANGLCtr	Glucuronidated Compound Transport	0	0	Blank (6h)	Intestinal Epithelial Cells
AHCYStn	S-Adenosyl-L-Homocysteine Nuclear Transport	0	0	Blank (6h)	Intestinal Epithelial Cells
AHCYStr	S-Adenosyl-L-Homocysteine Intracellular Diffusion	-1000	0	Blank (6h)	Intestinal Epithelial Cells
AHEXASE2ly	Beta-N-Acetylhexosaminidase, Lysosomal	0	125	Blank (6h)	Intestinal Epithelial Cells
AHEXASEly	Beta-N-Acetylhexosaminidase, Lysosomal	0	111.111	Blank (6h)	Intestinal Epithelial Cells
AIRCr	Phosphoribosylaminoimidazole Carboxylase	0	925.551	Blank (6h)	Intestinal Epithelial Cells
AKGDm	2-Oxoglutarate Dehydrogenase	0	1000	Blank (6h)	Intestinal Epithelial Cells
AKGMALtm	Alpha-Ketoglutarate/Malate Transporter	-1000	1000	Blank (6h)	Intestinal Epithelial Cells
AKGt4_3	Akg Transport via Sodium Symport	-1000	1000	Blank (6h)	Intestinal Epithelial Cells
AKGtp	Akg Transporter, Peroxisome	-1000	1000	Blank (6h)	Intestinal Epithelial Cells
AKR1C1	Aldo-Keto Reductase Family 1, Member C1 (Chlordecone Reductase	0	743.677	Blank (6h)	Intestinal Epithelial Cells
AKR1C41	Aldo-Keto Reductase Family 1, Member C4 (Chlordecone Reductase	0	1000	Blank (6h)	Intestinal Epithelial Cells
AKR1C42	Aldo-Keto Reductase Family 1, Member C4 (Chlordecone Reductase	0	1000	Blank (6h)	Intestinal Epithelial Cells
AKR1D	Aldo-Keto Reductase Family 1, Member D1 (Delta 4-3-Ketosteroid-5-Beta-Reductase)	0	1000	Blank (6h)	Intestinal Epithelial Cells
AKR1D2	Aldo-Keto Reductase Family 1, Member D1 (Delta 4-3-Ketosteroid-5-Beta-Reductase)	0	717.512	Blank (6h)	Intestinal Epithelial Cells
ALAASNNaEx	L-Alanine/L-Asparagine Na-Dependent Exchange (Ala-L In)	0	1000	Blank (6h)	Intestinal Epithelial Cells
ALACYSNaEx	L-Alanine/L-Cysteine Na-Dependent Exchange (Ala-L In)	0	1000	Blank (6h)	Intestinal Epithelial Cells
ALADGLNexR	L-Alanine/Glutamine Reversible Antiport	-1000	1000	Blank (6h)	Intestinal Epithelial Cells
ALADGLYexR	D-Alanine/Glycine Reversible Antiport	-1000	1000	Blank (6h)	Intestinal Epithelial Cells
ALAGLNexR	L-Alanine/Glutamine Reversible Antiport	-1000	1000	Blank (6h)	Intestinal Epithelial Cells
ALAGLNNaEx	L-Alanine/L-Glutamine Na-Dependent Exchange (Ala-L In)	0	1000	Blank (6h)	Intestinal Epithelial Cells
ALAGLYexR	L-Alanine/Glycine Reversible Antiport	-1000	1000	Blank (6h)	Intestinal Epithelial Cells
ALASERNaEx	L-Alanine/L-Serine Na-Dependent Exchange (Ala-L In)	0	1000	Blank (6h)	Intestinal Epithelial Cells
ALASm	5-Aminolevulinate Synthase	0	1000	Blank (6h)	Intestinal Epithelial Cells
ALAt2rL	L-Alanine Reversible Transport via Proton Symport, Lysosomal	0	188.352	Blank (6h)	Intestinal Epithelial Cells
ALAt4	Alanine-Sodium Symporter	0	1000	Blank (6h)	Intestinal Epithelial Cells
ALATA_L	L-Alanine Transaminase	-1000	1000	Blank (6h)	Intestinal Epithelial Cells
ALATHRNaEx	L-Alanine/L-Threonine Na-Dependent Exchange (Ala-L In)	0	1000	Blank (6h)	Intestinal Epithelial Cells
ALAtN1	Alanine Transport (Na, H Coupled)	-1000	1000	Blank (6h)	Intestinal Epithelial Cells
ALCD21_D	Alcohol Dehydrogenase (D-1, 2-Propanediol)	0	1000	Blank (6h)	Intestinal Epithelial Cells
ALCD21_L	Alcohol Dehydrogenase (L-1, 2-Propanediol)	0	1000	Blank (6h)	Intestinal Epithelial Cells
ALCD22_D	Alcohol Dehydrogenase (D-Lactaldehyde)	0	1000	Blank (6h)	Intestinal Epithelial Cells
ALCD22_L	Alcohol Dehydrogenase (L-Lactaldehyde)	0	1000	Blank (6h)	Intestinal Epithelial Cells
ALCD2if	Alcohol Dehydrogenase, Forward Rxn (Ethanol -> Acetaldehyde)	0	0	Blank (6h)	Intestinal Epithelial Cells
ALCD2yf	Alcohol Dehydrogenase (Ethanol, NADP), Forward Reaction	0	0	Blank (6h)	Intestinal Epithelial Cells
ALDD20x	Aldehyde Dehydrogenase (Indole-3-Acetaldehyde, NAD)	0	67.6057	Blank (6h)	Intestinal Epithelial Cells
ALDD20xm	Aldehyde Dehydrogenase (Indole-3-Acetaldehyde, NAD), Mitochondrial	0	67.6057	Blank (6h)	Intestinal Epithelial Cells
ALDD21	Aldehyde Dehydrogenase (Pristanal, NAD)	0	1000	Blank (6h)	Intestinal Epithelial Cells
ALDD2xm	Aldehyde Dehydrogenase (Acetylaldehyde, NAD), Mitochondrial	0	1000	Blank (6h)	Intestinal Epithelial Cells
ALDD2y	Aldehyde Dehydrogenase (Acetaldehyde, NADP)	0	1000	Blank (6h)	Intestinal Epithelial Cells
ALDSTRNte	Aldosterone Transport	0	705.019	Blank (6h)	Intestinal Epithelial Cells
ALDSTRNtm	Aldosterone Intracellular Transport	-705.019	0	Blank (6h)	Intestinal Epithelial Cells
ALKP	Alkaline Phosphatase	0	0	Blank (6h)	Intestinal Epithelial Cells
ALOX12	Arachidonate 12-Lipoxygenase	0	1000	Blank (6h)	Intestinal Epithelial Cells
ALOX12R	Arachidonate 12-Lipoxygenase R	0	0	Blank (6h)	Intestinal Epithelial Cells
ALOX15	Arachidonate 15-Lipoxygenase	0	889.037	Blank (6h)	Intestinal Epithelial Cells
ALOX5	Arachidonate 5-Lipoxygenase	0	1000	Blank (6h)	Intestinal Epithelial Cells
ALOX52	Arachidonate 5-Lipoxygenase	0	1000	Blank (6h)	Intestinal Epithelial Cells
ALR2	Aldose Reductase (Methylglyoxal)	0	1000	Blank (6h)	Intestinal Epithelial Cells
ALR3	Aldose Reductase (Acetol)	0	1000	Blank (6h)	Intestinal Epithelial Cells
AMACR2p	Alpha-Methylacyl Coenzyme A Racemase (Reductase)	0	1000	Blank (6h)	Intestinal Epithelial Cells
AMACR2r	Alpha-Methylacyl Coenzyme A Racemase (Reductase)	0	0	Blank (6h)	Intestinal Epithelial Cells
AMACRp	Alpha-Methylacyl Coenzyme A Racemase	0	665.184	Blank (6h)	Intestinal Epithelial Cells
AMACRr	Alpha-Methylacyl Coenzyme A Racemase	0	0	Blank (6h)	Intestinal Epithelial Cells
AMCOXO	2-Aminomuconate Reductase	0	67.8084	Blank (6h)	Intestinal Epithelial Cells
AMETr	S-Adenosyl-L-Methionine Intracellular Diffusion	0	1000	Blank (6h)	Intestinal Epithelial Cells
AMETt2m	S-Adenosyl-L-Methionine Reversible Transport, Mitochondrial	-1000	1000	Blank (6h)	Intestinal Epithelial Cells
AMETtn	S-Adenosyl-L-Methionine Nuclear Transport	0	0	Blank (6h)	Intestinal Epithelial Cells
AMPDA	Adenosine Monophosphate Deaminase	0	1000	Blank (6h)	Intestinal Epithelial Cells
AMPTASECGe	Alanyl Aminopeptidase (Cys-Gly) (E)	0	1000	Blank (6h)	Intestinal Epithelial Cells
AMPtp	AMP Transporter, Peroxisome	-1000	1000	Blank (6h)	Intestinal Epithelial Cells
AMPtr	AMP Transporter, Endoplasmic Reticulum	0	0	Blank (6h)	Intestinal Epithelial Cells
AMY1e	Alpha-Amylase, Extracellular (Strch1 -> Strch2)	0	0	Blank (6h)	Intestinal Epithelial Cells
AMY2e	Alpha-Amylase, Extracellular (Glygn2 -> Glygn4)	0	0	Blank (6h)	Intestinal Epithelial Cells
ANDRSTRNGLCte	Glucuronidated Compound Transport	0	653.408	Blank (6h)	Intestinal Epithelial Cells
ANDRSTRNGLCtr	Glucuronidated Compound Transport, Endoplasmatic Reticulum	-653.408	0	Blank (6h)	Intestinal Epithelial Cells
ANDRSTRNte	Androsterone Transport	-729.38	0	Blank (6h)	Intestinal Epithelial Cells
ANDRSTRNtr	Androsterone Intracellular Transport	-1000	729.381	Blank (6h)	Intestinal Epithelial Cells
ANTIPYRENEte	Transport of Antipyrine	0	0	Blank (6h)	Intestinal Epithelial Cells
AOBUTDsm	L-2-Amino-3-Oxobutanoate Decarboxylation, Mitochondrial (Spontaneous)	0	1000	Blank (6h)	Intestinal Epithelial Cells
AP4AH1	Ap4A Hydrolase, Asymmetrically	0	0	Blank (6h)	Intestinal Epithelial Cells
APAT2rm	3-Aminopropanoate:2-Oxoglutarate Aminotransferase, Mitochondrial	-1000	1000	Blank (6h)	Intestinal Epithelial Cells
APNNOXte	Transport of Alpha-Pinene Oxide	0	0	Blank (6h)	Intestinal Epithelial Cells
APOCF	Apocarboxylase Formation	0	1000	Blank (6h)	Intestinal Epithelial Cells
APOCFm	Apocarboxylase Formation, Mitochondrial	0	1000	Blank (6h)	Intestinal Epithelial Cells
APOC_LYS_BTNP	Proteolysis of ApoC-Lys-Biotin	0	1000	Blank (6h)	Intestinal Epithelial Cells
APOC_LYS_BTNPm	Proteolysis of ApoC-Lys-Biotin, Mitochondrial	0	1000	Blank (6h)	Intestinal Epithelial Cells
APPNNte	Transport of (+)-Alpha-Pinene	0	0	Blank (6h)	Intestinal Epithelial Cells
APRTO2	N-Acetylputrescine: Oxygen Oxireductase (Deaminating)	0	1000	Blank (6h)	Intestinal Epithelial Cells
AQCOBALt	Aquacob-(III)-Alamin Uptake	0	0	Blank (6h)	Intestinal Epithelial Cells
ARAB_Lt	L-Arabinoase Extracellular Transport	0	0	Blank (6h)	Intestinal Epithelial Cells
ARABR	Arabinose Reductase	0	0	Blank (6h)	Intestinal Epithelial Cells
ARACHCOAtx	Fatty Acid Intracellular Transport	-1000	1000	Blank (6h)	Intestinal Epithelial Cells
ARACHCPT1	Carnitine Transferase	-1000	1000	Blank (6h)	Intestinal Epithelial Cells
ARACHCPT2	Carnitine Transferase	-1000	1000	Blank (6h)	Intestinal Epithelial Cells
ARACHCRNt	Transport into the Mitochondria (Carnitine)	-1000	1000	Blank (6h)	Intestinal Epithelial Cells
ARACHDCOAtx	Fatty Acid Intracellular Transport	-1000	1000	Blank (6h)	Intestinal Epithelial Cells
ARACHDt2	Fatty Acid Transport via Diffusion	-1000	1000	Blank (6h)	Intestinal Epithelial Cells
ARACHDtr	Intracellular Transport	-1000	1000	Blank (6h)	Intestinal Epithelial Cells
ARACHt	Fatty Acid Transport via Diffusion	-1000	1000	Blank (6h)	Intestinal Epithelial Cells
ARGDCm	Arginine Decarboxylase, Mitochondrial	0	1000	Blank (6h)	Intestinal Epithelial Cells
ARGLYSex	Arginine/Lysine Exchanger (Arg In)	0	1000	Blank (6h)	Intestinal Epithelial Cells
ARGNm	Arginase, Mitochondrial	0	1000	Blank (6h)	Intestinal Epithelial Cells
ARGSS	Argininosuccinate Synthase	0	1000	Blank (6h)	Intestinal Epithelial Cells
ARGt4	L-Arginine Transport in via Sodium Symport	0	1000	Blank (6h)	Intestinal Epithelial Cells
ARGtm	Arginine Mitochondrial Transport via Ornithine Carrier	-1000	1000	Blank (6h)	Intestinal Epithelial Cells
ARSA	Arylsulfatase A	0	1000	Blank (6h)	Intestinal Epithelial Cells
ARTCOAL1	R Group Coenzyme A Ligase	0	1000	Blank (6h)	Intestinal Epithelial Cells
ARTCOAL2	R Group Coenzyme A Ligase	0	1000	Blank (6h)	Intestinal Epithelial Cells
ARTCOAL3	R Group Coenzyme A Ligase	0	1000	Blank (6h)	Intestinal Epithelial Cells
R_group_phosphotase_1	R Group Phosphotase 1	0	1000	Blank (6h)	Intestinal Epithelial Cells
R_group_phosphotase_2	R Group Phosphotase 2	0	1000	Blank (6h)	Intestinal Epithelial Cells
R_group_phosphotase_3	R Group Phosphotase 3	0	1000	Blank (6h)	Intestinal Epithelial Cells
ARTFR11	R Group Artificial Flux	0	1000	Blank (6h)	Intestinal Epithelial Cells
ARTFR12	R Group Artificial Flux (C16:1)	0	1000	Blank (6h)	Intestinal Epithelial Cells
ARTFR13	R Group Artificial Flux	0	1000	Blank (6h)	Intestinal Epithelial Cells
ARTFR202	R Group Artificial Flux (C18:3, N-3)	0	1000	Blank (6h)	Intestinal Epithelial Cells
ARTFR203	R Group Artificial Flux	0	1000	Blank (6h)	Intestinal Epithelial Cells
ARTFR204	R Group Artificial Flux	0	1000	Blank (6h)	Intestinal Epithelial Cells
ARTFR205	R Group Artificial Flux	0	1000	Blank (6h)	Intestinal Epithelial Cells
ARTFR206	R Group Artificial Flux	0	1000	Blank (6h)	Intestinal Epithelial Cells
ARTFR207	R Group Artificial Flux	0	1000	Blank (6h)	Intestinal Epithelial Cells
ARTFR208	R Group Artificial Flux	0	1000	Blank (6h)	Intestinal Epithelial Cells
ARTFR209	R Group Artificial Flux	0	1000	Blank (6h)	Intestinal Epithelial Cells
ARTFR210	R Group Artificial Flux	0	1000	Blank (6h)	Intestinal Epithelial Cells
ARTFR211	R Group Artificial Flux	0	1000	Blank (6h)	Intestinal Epithelial Cells
ARTFR212	R Group Artificial Flux	0	1000	Blank (6h)	Intestinal Epithelial Cells
ARTFR213	R Group Artificial Flux	0	1000	Blank (6h)	Intestinal Epithelial Cells
ARTFR31	R Group Artificial Flux	0	888.889	Blank (6h)	Intestinal Epithelial Cells
ARTFR32	R Group Artificial Flux	0	888.889	Blank (6h)	Intestinal Epithelial Cells
ARTFR33	R Group Artificial Flux	0	888.889	Blank (6h)	Intestinal Epithelial Cells
ARTFR34	R Group Artificial Flux	0	888.889	Blank (6h)	Intestinal Epithelial Cells
ARTFR41	R Group Artificial Flux	0	1000	Blank (6h)	Intestinal Epithelial Cells
ARTFR42	R Group Artificial Flux	0	1000	Blank (6h)	Intestinal Epithelial Cells
ARTFR43	R Group Artificial Flux	0	1000	Blank (6h)	Intestinal Epithelial Cells
ARTFR44	R Group Artificial Flux	0	1000	Blank (6h)	Intestinal Epithelial Cells
ARTFR45	R Group Artificial Flux	0	1000	Blank (6h)	Intestinal Epithelial Cells
ARTFR46	R Group Artificial Flux	0	1000	Blank (6h)	Intestinal Epithelial Cells
ARTFR51	R Group Artificial Flux	0	666.667	Blank (6h)	Intestinal Epithelial Cells
ARTFR52	R Group Artificial Flux	0	509.261	Blank (6h)	Intestinal Epithelial Cells
ARTFR53	R Group Artificial Flux	0	800	Blank (6h)	Intestinal Epithelial Cells
ARTFR54	R Group Artificial Flux	0	7.43348	Blank (6h)	Intestinal Epithelial Cells
ARTFR55	R Group Artificial Flux	0	3.71674	Blank (6h)	Intestinal Epithelial Cells
ARTFR56	R Group Artificial Flux	0	3.71674	Blank (6h)	Intestinal Epithelial Cells
ARTFR57	R Group Artificial Flux	0	7.43348	Blank (6h)	Intestinal Epithelial Cells
ARTFR61	R Group Artificial Flux	0	1000	Blank (6h)	Intestinal Epithelial Cells
ARTPLM1	R Group to Palmitate Conversion	0	1000	Blank (6h)	Intestinal Epithelial Cells
ARTPLM1m	R Group to Palmitate Conversion	0	1000	Blank (6h)	Intestinal Epithelial Cells
ARTPLM2	R Group to Palmitate Conversion	0	1000	Blank (6h)	Intestinal Epithelial Cells
ARTPLM2m	R Group to Palmitate Conversion	0	1000	Blank (6h)	Intestinal Epithelial Cells
ARTPLM3	R Group to Palmitate Conversion	0	1000	Blank (6h)	Intestinal Epithelial Cells
ARTPLM3m	R Group to Palmitate Conversion	0	1000	Blank (6h)	Intestinal Epithelial Cells
ASAH1	N-Acylsphingosine Amidohydrolase	0	1000	Blank (6h)	Intestinal Epithelial Cells
ASCBOX	Ascorbic Acid Oxidase	0	1000	Blank (6h)	Intestinal Epithelial Cells
ASCBt	L-Ascorbate Transport via Facilitated Diffusion	-1000	1000	Blank (6h)	Intestinal Epithelial Cells
ASCBt4	L-Ascorbate Transport via Proton Symport	-1000	1000	Blank (6h)	Intestinal Epithelial Cells
ASNALANaEx	L-Alanine/L-Asparagine Na-Dependent Exchange (Asn-L In)	0	1000	Blank (6h)	Intestinal Epithelial Cells
ASNCYSNaEx	L-Cysteine/L-Asparagine Na-Dependent Exchange (Asn-L In)	0	1000	Blank (6h)	Intestinal Epithelial Cells
ASNGLNNaEx	L-Glutamine/L-Asparagine Na-Dependent Exchange (Asn-L In)	0	1000	Blank (6h)	Intestinal Epithelial Cells
ASNNm	L-Asparaginase, Mitochondrial	0	1000	Blank (6h)	Intestinal Epithelial Cells
ASNS1	Asparagine Synthase (Glutamine-Hydrolysing)	0	1000	Blank (6h)	Intestinal Epithelial Cells
ASNSERNaEx	L-Serine/L-Asparagine Na-Dependent Exchange (Asn-L In)	0	1000	Blank (6h)	Intestinal Epithelial Cells
ASNt4	L-Asparagine Transport in via Sodium Symport	0	1000	Blank (6h)	Intestinal Epithelial Cells
ASNTHRNaEx	L-Threonine/L-Asparagine Na-Dependent Exchange (Asn-L In)	0	1000	Blank (6h)	Intestinal Epithelial Cells
ASNtm	L-Asparagine Transport, Mitochondrial	0	1000	Blank (6h)	Intestinal Epithelial Cells
ASNtN1	Asparagine Transport (Na, H Coupled)	-1000	1000	Blank (6h)	Intestinal Epithelial Cells
Asn_X_Ser_Thrtr	Asn-X-Ser/Thr Transport (from Er to Lysosome)	-125	0	Blank (6h)	Intestinal Epithelial Cells
ASPCTr	Aspartate Carbamoyltransferase (Reversible)	3.76272	1000	Blank (6h)	Intestinal Epithelial Cells
ASPDt6	D-Aspartate Transport via Na, H Symport And K Antiport	0	1000	Blank (6h)	Intestinal Epithelial Cells
ASPDxt	D-Aspartate Transport, Peroxisomal	0	0	Blank (6h)	Intestinal Epithelial Cells
ASPGLUm	Aspartate-Glutamate Mitochondrial Shuttle	0	1000	Blank (6h)	Intestinal Epithelial Cells
ASPNATm	Aspartate N-Acetyltransferase, Mitochondrial	0	1000	Blank (6h)	Intestinal Epithelial Cells
ASPt6	L-Aspartate Transport via Na, H Symport And K Antiport	0	1000	Blank (6h)	Intestinal Epithelial Cells
ASPTAm	Aspartate Transaminase	-1000	1000	Blank (6h)	Intestinal Epithelial Cells
ATP1ter	ADP/ATP Transporter, Endoplasmic Reticulum	0	1000	Blank (6h)	Intestinal Epithelial Cells
ATP2ter	AMP/ATP Transporter, Endoplasmic Reticulum	-1000	1000	Blank (6h)	Intestinal Epithelial Cells
ATPasel	V-Type ATPase, H+ Transporting, Lysosomal	0	1000	Blank (6h)	Intestinal Epithelial Cells
ATPH1e	ATP Diphosphohydrolase	0	1000	Blank (6h)	Intestinal Epithelial Cells
ATPH2e	ATP Diphosphohydrolase	0	1000	Blank (6h)	Intestinal Epithelial Cells
ATPtm	ADP/ATP Transporter, Mitochondrial	0	1000	Blank (6h)	Intestinal Epithelial Cells
ATPtn	ATP Diffusion in Nucleus	0	1000	Blank (6h)	Intestinal Epithelial Cells
ATPtx	ATP Transporter, Peroxisomal	-1000	1000	Blank (6h)	Intestinal Epithelial Cells
AVITE2t	Alpha-Tocotrienol (Vit. E) Transport	0	0	Blank (6h)	Intestinal Epithelial Cells
B_MANNASEly	Beta-Mannosidase, Lysosomal	0	125	Blank (6h)	Intestinal Epithelial Cells
B3GALT3g	Beta-1, 3-Galactosyltransferase 3	0	500	Blank (6h)	Intestinal Epithelial Cells
B3GALT41g	Beta-1, 3-Galactosyltransferase 4	0	333.333	Blank (6h)	Intestinal Epithelial Cells
B3GALT42g	Beta-1, 3-Galactosyltransferase 4	0	333.333	Blank (6h)	Intestinal Epithelial Cells
B3GALT43g	Beta-1, 3-Galactosyltransferase 4	0	250	Blank (6h)	Intestinal Epithelial Cells
B3GALT44g	Beta-1, 3-Galactosyltransferase 4	0	176.871	Blank (6h)	Intestinal Epithelial Cells
B3GALT5g	Beta-1, 3-Galactosyltransferase 5	0	285.714	Blank (6h)	Intestinal Epithelial Cells
B3GALTg	Beta Galactosyltransferase	0	391.526	Blank (6h)	Intestinal Epithelial Cells
B3GNT11g	UDP-GlcNac:Betagal Beta-1, 3-N-Acetylglucosaminyltransferase 1	0	222.222	Blank (6h)	Intestinal Epithelial Cells
B3GNT12g	UDP-GlcNac:Betagal Beta-1, 3-N-Acetylglucosaminyltransferase 1	0	133.333	Blank (6h)	Intestinal Epithelial Cells
B3GNT310g	UDP-GlcNac:Betagal Beta-1, 3-N-Acetylglucosaminyltransferase 3, Golgi Apparatus	0	391.526	Blank (6h)	Intestinal Epithelial Cells
B3GNT311g	UDP-GlcNac:Betagal Beta-1, 3-N-Acetylglucosaminyltransferase 3, Golgi Apparatus	0	166.667	Blank (6h)	Intestinal Epithelial Cells
B3GNT312g	UDP-GlcNac:Betagal Beta-1, 3-N-Acetylglucosaminyltransferase 3, Golgi Apparatus	0	222.222	Blank (6h)	Intestinal Epithelial Cells
B3GNT313g	UDP-GlcNac:Betagal Beta-1, 3-N-Acetylglucosaminyltransferase 3, Golgi Apparatus	0	125	Blank (6h)	Intestinal Epithelial Cells
B3GNT314g	UDP-GlcNac:Betagal Beta-1, 3-N-Acetylglucosaminyltransferase 3, Golgi Apparatus	0	111.111	Blank (6h)	Intestinal Epithelial Cells
B3GNT315g	UDP-GlcNac:Betagal Beta-1, 3-N-Acetylglucosaminyltransferase 3, Golgi Apparatus	0	133.333	Blank (6h)	Intestinal Epithelial Cells
B3GNT31g	UDP-GlcNac:Betagal Beta-1, 3-N-Acetylglucosaminyltransferase 3, Golgi Apparatus	0	200	Blank (6h)	Intestinal Epithelial Cells
B3GNT32g	UDP-GlcNac:Betagal Beta-1, 3-N-Acetylglucosaminyltransferase 3, Golgi Apparatus	0	200	Blank (6h)	Intestinal Epithelial Cells
B3GNT33g	UDP-GlcNac:Betagal Beta-1, 3-N-Acetylglucosaminyltransferase 3, Golgi Apparatus	0	200	Blank (6h)	Intestinal Epithelial Cells
B3GNT34g	UDP-GlcNac:Betagal Beta-1, 3-N-Acetylglucosaminyltransferase 3, Golgi Apparatus	0	200	Blank (6h)	Intestinal Epithelial Cells
B3GNT35g	UDP-GlcNac:Betagal Beta-1, 3-N-Acetylglucosaminyltransferase 3, Golgi Apparatus	0	200	Blank (6h)	Intestinal Epithelial Cells
B3GNT36g	UDP-GlcNac:Betagal Beta-1, 3-N-Acetylglucosaminyltransferase 3, Golgi Apparatus	0	500	Blank (6h)	Intestinal Epithelial Cells
B3GNT37g	UDP-GlcNac:Betagal Beta-1, 3-N-Acetylglucosaminyltransferase 3, Golgi Apparatus	0	333.333	Blank (6h)	Intestinal Epithelial Cells
B3GNT39g	UDP-GlcNac:Betagal Beta-1, 3-N-Acetylglucosaminyltransferase 3, Golgi Apparatus	0	1000	Blank (6h)	Intestinal Epithelial Cells
B3GNT51g	UDP-GlcNac:Betagal Beta-1, 3-N-Acetylglucosaminyltransferase 5	0	391.526	Blank (6h)	Intestinal Epithelial Cells
BAAT1x	Bile Acid Coenzyme A: Amino Acid N-Acyltransferase	0	1000	Blank (6h)	Intestinal Epithelial Cells
BAAT2x	Bile Acid Coenzyme A: Amino Acid N-Acyltransferase	0	1000	Blank (6h)	Intestinal Epithelial Cells
BAAT3x	Bile Acid Coenzyme A: Amino Acid N-Acyltransferase	0	1000	Blank (6h)	Intestinal Epithelial Cells
BAAT4x	Bile Acid Coenzyme A: Amino Acid N-Acyltransferase	0	1000	Blank (6h)	Intestinal Epithelial Cells
BACCL	Biotin-[Acetyl Coenzyme A-Carboxylase] Ligase	0	1000	Blank (6h)	Intestinal Epithelial Cells
BACCLm	Biotin-[Acetyl Coenzyme A-Carboxylase] Ligase, Mitochondrial	0	1000	Blank (6h)	Intestinal Epithelial Cells
BALAtmr	Beta-Alanine Reversible Mitochondrial Transport (Diffusion)	-1000	1000	Blank (6h)	Intestinal Epithelial Cells
BALAVECSEC	B-Alanine Secretion via Secretory Vesicle (ATP Driven)	0	1000	Blank (6h)	Intestinal Epithelial Cells
BAMPPALDOX	Beta-Aminopropion Aldehyde:NAD+ Oxidoreductase	0	1000	Blank (6h)	Intestinal Epithelial Cells
BAMPPALDOXm	Beta-Aminopropion Aldehyde:NAD+ Oxidoreductase, Mitochondrial	0	0	Blank (6h)	Intestinal Epithelial Cells
BBHOX	4-Trimethylammoniobutanoate, 2-Oxoglutarate:Oxygen Oxidoreductase (3-Hydroxylating)	0	0	Blank (6h)	Intestinal Epithelial Cells
BCDO	Beta-Carotene Dioxygenase	0	0	Blank (6h)	Intestinal Epithelial Cells
BDG2HCGHD	Beta-D-Glucosyl-2-Coumarinate Glucohydrolase	0	0	Blank (6h)	Intestinal Epithelial Cells
BDHm	(R)-3-Hydroxybutanoate:NAD+ Oxidoreductase	-1000	0	Blank (6h)	Intestinal Epithelial Cells
BDMT_L	GDPmannose:Chitobiosyldiphosphodolichol Beta-D-Mannosyltransferase (Liver)	0	125	Blank (6h)	Intestinal Epithelial Cells
BDMT_U	GDPmannose:Chitobiosyldiphosphodolichol Beta-D-Mannosyltransferase (Uterus)	0	111.111	Blank (6h)	Intestinal Epithelial Cells
BETALDHxm	Betaine-Aldehyde Dehydrogenase, Mitochondrial	0	783.139	Blank (6h)	Intestinal Epithelial Cells
BHBt	(R)-3-Hydroxybutanoate Transport via H+ Symport	-1000	1000	Blank (6h)	Intestinal Epithelial Cells
BHBtm	(R)-3-Hydroxybutanoate Mitochondrial Transport via H+ Symport	-1000	0	Blank (6h)	Intestinal Epithelial Cells
BHMT	Betaine-Homocysteine S-Methyltransferase	0	783.364	Blank (6h)	Intestinal Epithelial Cells
BILDGLCURt	Bilirubin Beta-Diglucuronide Transport via Bicarbonate Antiport	-1000	1000	Blank (6h)	Intestinal Epithelial Cells
BILDGLCURte	Bilirubin Beta-Diglucuronide Transport Mdr	0	1000	Blank (6h)	Intestinal Epithelial Cells
BILDGLCURtr	Glucuronidated Compound Transport	-500	1000	Blank (6h)	Intestinal Epithelial Cells
BILGLCURt	Bilirubin Monoglucuronide Transport via Bicarbonate Antiport	-1000	1000	Blank (6h)	Intestinal Epithelial Cells
BILGLCURte	Bilirubin Monoglucuronide Transport Mdr	0	1000	Blank (6h)	Intestinal Epithelial Cells
BILGLCURtr	Glucuronidated Compound Transport	-1000	1000	Blank (6h)	Intestinal Epithelial Cells
BILIRED	NAD (P)H Biliverdin Reductase	0	892.71	Blank (6h)	Intestinal Epithelial Cells
BILIRUBt2	Bilirubin Transport via Bicarbonate Antiport	-1000	1000	Blank (6h)	Intestinal Epithelial Cells
BILIRUBtr	Lipid, Flip-Flop Intracellular Transport	-1000	1000	Blank (6h)	Intestinal Epithelial Cells
BIOCYTtn	Biocytin Transport, Nuclear	0	1000	Blank (6h)	Intestinal Epithelial Cells
BMTer_L	B Mannosyltransferase, Endoplasmic Reticulum	0	0	Blank (6h)	Intestinal Epithelial Cells
BMTer_U	B Mannosyltransferase, Endoplasmic Reticulum	0	0	Blank (6h)	Intestinal Epithelial Cells
BPNT2	3', 5'-Bisphosphate Nucleotidase (Paps)	0	1000	Blank (6h)	Intestinal Epithelial Cells
BTND1	Biotinidase (Biotin)	0	1000	Blank (6h)	Intestinal Epithelial Cells
BTND1n	Biotinidase (Biotin), Nuclear	0	1000	Blank (6h)	Intestinal Epithelial Cells
BTNDe	Biotinidase (Biotin), Extracellular	0	0	Blank (6h)	Intestinal Epithelial Cells
BTNDm	Biotinidase (Biotin), Mitochondrial	0	1000	Blank (6h)	Intestinal Epithelial Cells
BTNPL	Holocarboxylase Synthestase (Biotin Protein Ligase)	0	1000	Blank (6h)	Intestinal Epithelial Cells
BTNPLm	Holocarboxylase Synthestase (Biotin Protein Ligase), Mitochondrial	0	1000	Blank (6h)	Intestinal Epithelial Cells
BTNt2	Biotin Reversible Transport via Proton Symport	-1000	1000	Blank (6h)	Intestinal Epithelial Cells
BTNt2m	Biotin Reversible Transport via Proton Symport, Mitochondria	0	0.203655	Blank (6h)	Intestinal Epithelial Cells
BTNt3i	Biotin Transport via Sodium Symport	0	1000	Blank (6h)	Intestinal Epithelial Cells
BTNt4i	Biotin Uptake (Antiport)	0	1000	Blank (6h)	Intestinal Epithelial Cells
BTNtn	Biotin Transport, Nuclear	-1000	0.203655	Blank (6h)	Intestinal Epithelial Cells
BUP2	Beta-Ureidopropionase (D-3-Amino-Isobutanoate Forming)	0	996.237	Blank (6h)	Intestinal Epithelial Cells
BUTt2m	Butyrate Mitochondrial Transport via Proton Symport, Reversible	0	1000	Blank (6h)	Intestinal Epithelial Cells
BVITEt	Beta-Tocopherol (Vit. E) Transport	0	0	Blank (6h)	Intestinal Epithelial Cells
BZt	Benzoate Transport (Diffusion)	0	0	Blank (6h)	Intestinal Epithelial Cells
BZtr	Benzene Transporter, Endoplasmic Reticulum	0	0	Blank (6h)	Intestinal Epithelial Cells
C14STRr	C-14 Sterol Reductase	0	1000	Blank (6h)	Intestinal Epithelial Cells
C160CPT1	Production of Palmitoylcarnitine	-1000	1000	Blank (6h)	Intestinal Epithelial Cells
C160CPT2	C160 Transport into the Mitochondria	-1000	1000	Blank (6h)	Intestinal Epithelial Cells
C160CRNt	C160 Transport into the Mitochondria	-1000	1000	Blank (6h)	Intestinal Epithelial Cells
C161CPT1	Production of Palmitoleoylcarnitine	-1000	1000	Blank (6h)	Intestinal Epithelial Cells
C161CPT12	Carnitine O-Palmitoyltransferase	-1000	1000	Blank (6h)	Intestinal Epithelial Cells
C161CPT2	Transport of Hexadecenoyl Coenzyme A into Mitochondrial Matrix	-1000	1000	Blank (6h)	Intestinal Epithelial Cells
C161CPT22	C161 Transport into the Mitochondria	-1000	1000	Blank (6h)	Intestinal Epithelial Cells
C161CRN2t	C161 Transport into the Mitochondria	-1000	1000	Blank (6h)	Intestinal Epithelial Cells
C161CRNt	C161 Transport into the Mitochondria	-1000	1000	Blank (6h)	Intestinal Epithelial Cells
C180CPT1	Production of Stearoylcarnitine	-1000	1000	Blank (6h)	Intestinal Epithelial Cells
C180CPT2	Carnitine O-Stearoyl Transferase	-1000	1000	Blank (6h)	Intestinal Epithelial Cells
C180CRNt	C180 Transport into the Mitochondria	-1000	1000	Blank (6h)	Intestinal Epithelial Cells
C181CPT1	Transport of Octadecenoyl Coenzyme A into Mitochondrial Matrix	-1000	1000	Blank (6h)	Intestinal Epithelial Cells
C181CPT2	Transport of Octadecenoyl Coenzyme A into Mitochondrial Matrix	-1000	1000	Blank (6h)	Intestinal Epithelial Cells
C181CRNt	C181 Transport into the Mitochondria	-1000	1000	Blank (6h)	Intestinal Epithelial Cells
C204CPT1	Carnitine C20:4 Transferase	-1000	1000	Blank (6h)	Intestinal Epithelial Cells
C204CPT2	Arachidonic Acid Transport into the Mitochondria	-1000	1000	Blank (6h)	Intestinal Epithelial Cells
C204CRNt	Arachidonic Acid Transport into the Mitochondria	-1000	1000	Blank (6h)	Intestinal Epithelial Cells
C226COAtx	Fatty Acid Intracellular Transport	-1000	1000	Blank (6h)	Intestinal Epithelial Cells
C226CPT1	Carnitine C22:6 Transferase	0	1000	Blank (6h)	Intestinal Epithelial Cells
C226CPT2	C226 Transport into the Mitochondria	0	1000	Blank (6h)	Intestinal Epithelial Cells
C226CRNt	C226 Transport into the Mitochondria	-1000	1000	Blank (6h)	Intestinal Epithelial Cells
C2M26DCOAHLm	Cis-2-Methyl-5-Isopropylhexa-2, 5-Dienoyl Coenzyme A Hydro-Lyase, Mitochondrial	0	0	Blank (6h)	Intestinal Epithelial Cells
C2M26DCOAHLx	Cis-2-Methyl-5-Isopropylhexa-2, 5-Dienoyl Coenzyme A Hydro-Lyase, Peroxisomal	0	0	Blank (6h)	Intestinal Epithelial Cells
C3STDH1Pr	C-3 Sterol Dehydrogenase (4-Methylzymosterol)	0	277.778	Blank (6h)	Intestinal Epithelial Cells
C3STDH1r	C-3 Sterol Dehydrogenase (4-Methylzymosterol)	0	277.778	Blank (6h)	Intestinal Epithelial Cells
C3STKR2r	C-3 Sterol Keto Reductase (Zymosterol)	0	277.778	Blank (6h)	Intestinal Epithelial Cells
C4STMO1r	C-4 Sterol Methyl Oxidase (4, 4-Dimethylzymosterol)	0	277.778	Blank (6h)	Intestinal Epithelial Cells
C4STMO2Pr	C-4 Methyl Sterol Oxidase	0	277.778	Blank (6h)	Intestinal Epithelial Cells
C4STMO2r	C-4 Methyl Sterol Oxidase	0	277.778	Blank (6h)	Intestinal Epithelial Cells
CAATPS	Ca ATPase	0	1000	Blank (6h)	Intestinal Epithelial Cells
CAROtr	Beta-Carotene Transport via Diffusion	0	0	Blank (6h)	Intestinal Epithelial Cells
CARVEOLte	Transport of Xenobiotic	0	0	Blank (6h)	Intestinal Epithelial Cells
CAT2p	Catalase A, Peroxisomal (Ethanol)	0	0	Blank (6h)	Intestinal Epithelial Cells
CAt7r	Calcium / Sodium Antiporter (1:3), Reversible	-1000	1000	Blank (6h)	Intestinal Epithelial Cells
CATm	Catalase	0	1000	Blank (6h)	Intestinal Epithelial Cells
CATp	Catalase A, Peroxisomal	0	1000	Blank (6h)	Intestinal Epithelial Cells
CBL2OR	NADH:Cob (III)Alamine Oxidoreductase	0	0	Blank (6h)	Intestinal Epithelial Cells
CBL2tm	Cob(II)Alamine Transport, Mitochondrial	0	0	Blank (6h)	Intestinal Epithelial Cells
CBLATm	Cob(I)Alamin Adenosyltransferase, Mitochondrial	0	0	Blank (6h)	Intestinal Epithelial Cells
CBPPer	Carbamoyl Phosphate Phosphotransferase, Endoplasmic Reticulum	0	996.237	Blank (6h)	Intestinal Epithelial Cells
CBPSam	Carbamoyl-Phosphate Synthase (Ammonia), Mitochondrial	0	1000	Blank (6h)	Intestinal Epithelial Cells
CBPter	Carbamoyl Phosphate Transport, Endoplasmic Reticulum	0	996.237	Blank (6h)	Intestinal Epithelial Cells
CBR1	Carbonyl Reductase [NADPH] 1	0	0	Blank (6h)	Intestinal Epithelial Cells
CBR2	Carbonyl Reductase [NADPH] 1	0	1000	Blank (6h)	Intestinal Epithelial Cells
CCA_D3t	Calcitroic Acid Transport from Cytosol	0	0	Blank (6h)	Intestinal Epithelial Cells
CCA_D3tm	Calcitroic Acid Transport from Mitochondria	0	0	Blank (6h)	Intestinal Epithelial Cells
CDIPTr	Phosphatidylinositol Synthase (Homo Sapiens)	-1000	1000	Blank (6h)	Intestinal Epithelial Cells
CDPDAGtm	Intracellular Transport	-1000	0	Blank (6h)	Intestinal Epithelial Cells
CDS	Phosphatidate Cytidylyltransferase	0	1000	Blank (6h)	Intestinal Epithelial Cells
CDSm	Phosphatidate Cytidylyltransferase	0	1000	Blank (6h)	Intestinal Epithelial Cells
CEPTC	Choline Phosphotransferase	0	1000	Blank (6h)	Intestinal Epithelial Cells
CEPTE	Ethanolamine Phosphotransferase	0	1000	Blank (6h)	Intestinal Epithelial Cells
CERK	Ceramide Kinase	0	1000	Blank (6h)	Intestinal Epithelial Cells
CERT1gt	Ceramide Transport Protein	-1000	1000	Blank (6h)	Intestinal Epithelial Cells
CERT1rt	Ceramide Transport Protein	-1000	1000	Blank (6h)	Intestinal Epithelial Cells
CERT2gt	Ceramide Transport Protein	-1000	1000	Blank (6h)	Intestinal Epithelial Cells
CERT2rt	Ceramide Transport Protein	-1000	1000	Blank (6h)	Intestinal Epithelial Cells
CGLYt3_2_	Cys-Gly Transport in via Proton Symport	0	1000	Blank (6h)	Intestinal Epithelial Cells
CH25H	Cholesterol 25-Hydroxylase	0	1000	Blank (6h)	Intestinal Epithelial Cells
CHAT	Choline O-Acetyltransferase	-1000	1000	Blank (6h)	Intestinal Epithelial Cells
CHATn	Choline O-Acetyltransferase	-1000	1000	Blank (6h)	Intestinal Epithelial Cells
CHLP	Choline Phosphate Phosphatase	0	1000	Blank (6h)	Intestinal Epithelial Cells
CHLPCTD	Choline Phosphate Cytididyltransferase	0	1000	Blank (6h)	Intestinal Epithelial Cells
CHLtm	Choline Transport via Diffusion (Cytosol to Mitochondria)	-666.667	783.139	Blank (6h)	Intestinal Epithelial Cells
CHOLATEt	Cholate Transport via Bicarbonate Antiport	-1000	1000	Blank (6h)	Intestinal Epithelial Cells
CHOLATEt2	Cholate Transport via Sodium Symport	0	1000	Blank (6h)	Intestinal Epithelial Cells
CHOLATEt3	ABC Bile Acid Transporter	0	1000	Blank (6h)	Intestinal Epithelial Cells
CHOLD2m	Choline Dehydrogenase (FAD Acceptor), Mitochondrial	0	783.139	Blank (6h)	Intestinal Epithelial Cells
CHOLK	Choline Kinase	0	1000	Blank (6h)	Intestinal Epithelial Cells
CHOLPtg	Choline Phosphate Intracellular Transport	-1000	0	Blank (6h)	Intestinal Epithelial Cells
CHOLPtl	Choline Phosphate Intracellular Transport	-1000	0	Blank (6h)	Intestinal Epithelial Cells
CHOLt4	Choline, Sodium Symport	-1000	1000	Blank (6h)	Intestinal Epithelial Cells
CHOLtg	Choline Intracellular Transport	0	1000	Blank (6h)	Intestinal Epithelial Cells
CHOLtn	Choline Transport, Nuclear Through Pores	-1000	1000	Blank (6h)	Intestinal Epithelial Cells
CHOLtr	Choline Intracellular Transport	0	1000	Blank (6h)	Intestinal Epithelial Cells
CHOLtu	Choline Uniport	-1000	1000	Blank (6h)	Intestinal Epithelial Cells
CHSTEROLSULT	Steroid Sulfotransferase	0	1000	Blank (6h)	Intestinal Epithelial Cells
CHSTEROLt1	Cholesterol Intracellular Transport	-1000	1000	Blank (6h)	Intestinal Epithelial Cells
CHSTEROLt2	Cholesterol Intracellular Transport	-1000	1000	Blank (6h)	Intestinal Epithelial Cells
CHSTEROLt3	Cholesterol Intracellular Transport	-1000	1000	Blank (6h)	Intestinal Epithelial Cells
CHSTEROLtg	Cholesterol Efflux (ATP Depedent), Golgi Apparatus	0	1000	Blank (6h)	Intestinal Epithelial Cells
CHTNASE	Chitinase	0	0	Blank (6h)	Intestinal Epithelial Cells
CHTNASEe	Chitinase, Extracellular	0	0	Blank (6h)	Intestinal Epithelial Cells
CITMCOAHm	L-Citramalyl Coenzyme A Hydro-Lyase, Mitochondrial	0	0	Blank (6h)	Intestinal Epithelial Cells
CITMCOALm	L-Citramalyl Coenzyme A Pyruvate-Lyase	0	0	Blank (6h)	Intestinal Epithelial Cells
CITRtm	Citrulline Mitochondrial Transport via Proton Antiport	-1000	1000	Blank (6h)	Intestinal Epithelial Cells
CITt4_2	Citrate Transport via Sodium Symport	-1000	1000	Blank (6h)	Intestinal Epithelial Cells
CITtam	Citrate Transport, Mitochondrial	-1000	1000	Blank (6h)	Intestinal Epithelial Cells
CITtbm	Citrate Transport, Mitochondrial	0	1000	Blank (6h)	Intestinal Epithelial Cells
CK	ATP Creatine Kinase	0	1000	Blank (6h)	Intestinal Epithelial Cells
CKc	ATP Creatine Kinase, Cytosolic	-1000	1000	Blank (6h)	Intestinal Epithelial Cells
CLFORtex	Chloride Transport via Formate Antiport	0	1000	Blank (6h)	Intestinal Epithelial Cells
CLHCO3tex2	Chloride Transport via Bicarbonate Antiport (2:1)	0	1000	Blank (6h)	Intestinal Epithelial Cells
CLI2tex	Chloride Transport via Iodide Antiport	0	1000	Blank (6h)	Intestinal Epithelial Cells
CLOHtex2	Chloride Transport via Hydroxide Antiport (2:1)	0	1000	Blank (6h)	Intestinal Epithelial Cells
CLOXAtex2	Chloride Transport via Oxalate Antiport (2:1)	0	1000	Blank (6h)	Intestinal Epithelial Cells
CLPNDCOAtx	Fatty Acid Intracellular Transport	-3.71661	1000	Blank (6h)	Intestinal Epithelial Cells
CLPNDCPT1	Carnitine O-Palmitoyltransferase	-1000	740.47	Blank (6h)	Intestinal Epithelial Cells
CLPNDCPT2	Carnitine Transferase	0	781.663	Blank (6h)	Intestinal Epithelial Cells
CLPNDCRNt	Transport into the Mitochondria (Carnitine)	-1000	1000	Blank (6h)	Intestinal Epithelial Cells
CLPNDt	Fatty Acid Transport via Diffusion	-824.168	1000	Blank (6h)	Intestinal Epithelial Cells
CLS_hs	Cardiolipin Synthase (Homo Sapiens)	0	4.14795	Blank (6h)	Intestinal Epithelial Cells
CMPACNAtg	Transport of Cytidine-5'-Monophosphate-N-Acetyl-Beta-Neuraminate via CMP Antiport, Golgi Apparatus	0	1000	Blank (6h)	Intestinal Epithelial Cells
CMPACNAtn	Transport of Cytidine-5'-Monophosphate-N-Acetyl-Beta-Neuraminate, Nuclear	0	1000	Blank (6h)	Intestinal Epithelial Cells
CMPSAS	CMP Sialic Acid Synthase	0	1000	Blank (6h)	Intestinal Epithelial Cells
CMPSASn	CMP Sialic Acid Synthase, Nuclear	0	1000	Blank (6h)	Intestinal Epithelial Cells
CO2ter	CO2 Endoplasmic Reticular Transport via Diffusion	-1000	1000	Blank (6h)	Intestinal Epithelial Cells
CO2tg	CO2 Golgi Transport	-142.857	0	Blank (6h)	Intestinal Epithelial Cells
CO2tm	CO2 Transport (Diffusion), Mitochondrial	-1000	1000	Blank (6h)	Intestinal Epithelial Cells
CO2tn	CO2 Nuclear Transport via Diffusion	0	0	Blank (6h)	Intestinal Epithelial Cells
CO2tp	CO2 Peroxisomal Transport	-1000	428.571	Blank (6h)	Intestinal Epithelial Cells
COAtg	Transport of Coenzyme A (Diffusion), Golgi Apparatus	-393.546	0	Blank (6h)	Intestinal Epithelial Cells
COAtl	Transport of Coenzyme A (Diffusion), Lysosomal	0	1000	Blank (6h)	Intestinal Epithelial Cells
COAtm	Transport of Coenzyme A	-1000	1000	Blank (6h)	Intestinal Epithelial Cells
COAtn	Transport of Coenzyme A, Nuclear	-1000	1000	Blank (6h)	Intestinal Epithelial Cells
COAtp	Transport of Coenzyme A, Peroxisome	-1000	1000	Blank (6h)	Intestinal Epithelial Cells
COAtr	Transport of Coenzyme A, Endoplasmatic Reticulum	-1000	1000	Blank (6h)	Intestinal Epithelial Cells
COKECBESr	Carboxylesterase (Cocaine), Endoplasmatic Reticulum	0	0	Blank (6h)	Intestinal Epithelial Cells
COQ3m	Methyltransferase Coq3	0	94.6027	Blank (6h)	Intestinal Epithelial Cells
COQ5m	Ubiquinone Biosynthesis Methyltransferase Coq5	0	94.6027	Blank (6h)	Intestinal Epithelial Cells
COQ6m	Ubiquinone Biosynthesis Monooxgenase Coq6	0	94.6027	Blank (6h)	Intestinal Epithelial Cells
COQ7m	Ubiquinone Biosynthesis Coq7	0	94.6027	Blank (6h)	Intestinal Epithelial Cells
CORE2GTg	Core 2 Acetylglucosaminyltransferase, Golgi Apparatus	0	83.3333	Blank (6h)	Intestinal Epithelial Cells
CORE3GTg	Core 3 Beta-GlcNac-Transferase, Golgi Apparatus	0	76.9231	Blank (6h)	Intestinal Epithelial Cells
CORE4GTg	Core 4 Beta6-Galnac-Transferase, Golgi Apparatus	0	76.9231	Blank (6h)	Intestinal Epithelial Cells
CORE5GTg	Core 5 Alpha-Galnac-Transferase, Golgi Apparatus	0	0	Blank (6h)	Intestinal Epithelial Cells
CORE6GTg	Core 6 Beta-GlcNac-Transferase A, Golgi Apparatus	0	333.333	Blank (6h)	Intestinal Epithelial Cells
CORE7GTg	Core 7 Alpha-Galnac-Transferase, Golgi Apparatus	0	0	Blank (6h)	Intestinal Epithelial Cells
CORE8GTg	N-Acetylgalactosamine 3-Alpha-Galactosyltransferase, Golgi Apparatus	0	0	Blank (6h)	Intestinal Epithelial Cells
COt	Transporter of Carbon Monoxide via Diffusion	0	894.349	Blank (6h)	Intestinal Epithelial Cells
COUCOAFm	P-Coumaroyl Coenzyme A Formation	0	94.6027	Blank (6h)	Intestinal Epithelial Cells
COUMARINte	Transport of Coumarin	0	0	Blank (6h)	Intestinal Epithelial Cells
CPCTDTX	Choline-Phosphate Cytidylyltransferase	0	0	Blank (6h)	Intestinal Epithelial Cells
CREATt4_2_r	Creatine Transport (Sodium Symport) (2:1)	-1000	1000	Blank (6h)	Intestinal Epithelial Cells
CREATtmdiffir	Creatine Transport To/from Mitochondria via Diffusion	0	1000	Blank (6h)	Intestinal Epithelial Cells
CRMPte	Crmp Hs Transport	0	490.023	Blank (6h)	Intestinal Epithelial Cells
CRNCAR3tp	Carnitine-Propcarnitine Carrier, Peroxisomal	0	1000	Blank (6h)	Intestinal Epithelial Cells
CRNCARtp	Carnitine-Acetylcarnitine Carrier, Peroxisomal	0	1000	Blank (6h)	Intestinal Epithelial Cells
CRNt	L-Carnitine Reversible Transport	-1000	1000	Blank (6h)	Intestinal Epithelial Cells
CRNtHa	L-Carnitine Outward Transport (H+ Antiport)	0	1000	Blank (6h)	Intestinal Epithelial Cells
CRNtim	L-Carnitine Transport Out of Mitochondria via Diffusion	-1000	1000	Blank (6h)	Intestinal Epithelial Cells
CRNtuNa	L-Carnitine Inward Transport by Na+ Symport	0	1000	Blank (6h)	Intestinal Epithelial Cells
CRNtx	Carnitine Transport Peroxisome to Mitochondria	-1000	1000	Blank (6h)	Intestinal Epithelial Cells
CRTNsyn	Creatinine Synthase	0	1000	Blank (6h)	Intestinal Epithelial Cells
CRTSLt	Cortisol Transport	-705.019	0	Blank (6h)	Intestinal Epithelial Cells
CRTSLtm	Cortisol Intracellular Transport	-718.2	0	Blank (6h)	Intestinal Epithelial Cells
CRTSLtr	Cortisol Intracellular Transport	-1000	705.019	Blank (6h)	Intestinal Epithelial Cells
CRTSTRNt	Corticosterone Transport	-718.2	0	Blank (6h)	Intestinal Epithelial Cells
CRTSTRNtm	Corticosterone Intracellular Transport	-718.2	705.019	Blank (6h)	Intestinal Epithelial Cells
CRTSTRNtr	Corticosterone Intracellular Transport	0	0	Blank (6h)	Intestinal Epithelial Cells
CRVNCtr	Fatty Acid Transport via Diffusion	-1000	1000	Blank (6h)	Intestinal Epithelial Cells
CSAPASEly	Chondroitin Sulfate A Proteoglycan Protease, Lysosomal (Endosome)	0	142.857	Blank (6h)	Intestinal Epithelial Cells
CSBPASEly	Chondroitin Sulfate B Proteoglycan Protease, Lysosomal (Endosome)	0	133.333	Blank (6h)	Intestinal Epithelial Cells
CSCPASEly	Chondroitin Sulfate C Proteoglycan Protease, Lysosomal (Endosome)	0	142.857	Blank (6h)	Intestinal Epithelial Cells
CSDPASEly	Chondroitin Sulfate D Proteoglycan Protease, Lysosomal (Endosome)	0	125	Blank (6h)	Intestinal Epithelial Cells
CSEPASEly	Chondroitin Sulfate E Proteoglycan Protease, Lysosomal (Endosome)	0	117.647	Blank (6h)	Intestinal Epithelial Cells
CSm	Citrate Synthase	0	1000	Blank (6h)	Intestinal Epithelial Cells
CSNAT2m	Carnitine O-Aceyltransferase, Mitochondrial	-1000	1000	Blank (6h)	Intestinal Epithelial Cells
CSNAT2x	Carnitine Dimethyl Nonanoyl Transferase, Revsible, Peroxisomal	-1000	1000	Blank (6h)	Intestinal Epithelial Cells
CSNAT3x	Carnitine O-Aceyltransferase, Peroxisomal	0	1000	Blank (6h)	Intestinal Epithelial Cells
CSNATer	Carnitine O-Acetyltransferase, Endolasmic Reticulum	-1000	1000	Blank (6h)	Intestinal Epithelial Cells
CSNATm	Carnitine O-Aceyltransferase, Mitochondrial	-1000	1000	Blank (6h)	Intestinal Epithelial Cells
CSNATp	Carnitine O-Acetyltransferase, Reverse Direction, Peroxisomal	-1000	1000	Blank (6h)	Intestinal Epithelial Cells
CSNATr	Carnitine O-Acetyltransferase	-1000	1000	Blank (6h)	Intestinal Epithelial Cells
CSNt	Cytosine Transport via Faciliated Diffusion	0	0	Blank (6h)	Intestinal Epithelial Cells
CSPG_At	Chondroitin Sulfate A Transport, Golgi to Extracellular	0	142.857	Blank (6h)	Intestinal Epithelial Cells
CSPG_Atly	Chondroitin Sulfate A Transport, Extracellular to Lysosome	0	142.857	Blank (6h)	Intestinal Epithelial Cells
CSPG_Bt	Chondroitin Sulfate B Transport, Golgi to Extracellular	0	133.333	Blank (6h)	Intestinal Epithelial Cells
CSPG_Btly	Chondroitin Sulfate B Transport, Extracellular to Lysosome	0	133.333	Blank (6h)	Intestinal Epithelial Cells
CSPG_Ct	Chondroitin Sulfate C Transport, Golgi to Extracellular	0	142.857	Blank (6h)	Intestinal Epithelial Cells
CSPG_Ctly	Chondroitin Sulfate C Transport, Extracellular to Lysosome	0	142.857	Blank (6h)	Intestinal Epithelial Cells
CSPG_Dt	Chondroitin Sulfate D Transport, Golgi to Extracellular	0	125	Blank (6h)	Intestinal Epithelial Cells
CSPG_Dtly	Chondroitin Sulfate D Transport, Extracellular to Lysosome	0	125	Blank (6h)	Intestinal Epithelial Cells
CSPG_Et	Chondroitin Sulfate E Transport, Golgi to Extracellular	0	117.647	Blank (6h)	Intestinal Epithelial Cells
CSPG_Etly	Chondroitin Sulfate E Transport, Extracellular to Lysosome	0	117.647	Blank (6h)	Intestinal Epithelial Cells
CTPtn	Transport of CTP (Diffusion), Nuclear	0	1000	Blank (6h)	Intestinal Epithelial Cells
CYANt	Transport of Cyanide via Diffusion	0	0	Blank (6h)	Intestinal Epithelial Cells
CYANtm	Transport of Cyanide via Diffusion, Mitochondrial	0	0	Blank (6h)	Intestinal Epithelial Cells
CYSALANaEx	L-Alanine/L-Cysteine Na-Dependent Exchange (Cys-L In)	0	1000	Blank (6h)	Intestinal Epithelial Cells
CYSASNNaEx	L-Cysteine/L-Asparagine Na-Dependent Exchange (Cys-L In)	0	1000	Blank (6h)	Intestinal Epithelial Cells
CYSGLNNaEx	L-Cysteine/L-Glutamine Na-Dependent Exchange (Cys-L In)	0	1000	Blank (6h)	Intestinal Epithelial Cells
CYSGLTH	Glutathione:Cystine Oxidoreductase	-1000	1000	Blank (6h)	Intestinal Epithelial Cells
CYSGLUexR	L-Cysteine/L-Glutamine Reversible Exchanger	-1000	1000	Blank (6h)	Intestinal Epithelial Cells
CYSGLYexR	L-Cysteine/Glycine Reversible Exchanger	-1000	1000	Blank (6h)	Intestinal Epithelial Cells
CYSLYSL	L-Cystine Lysteine-Lyase (Deaminating)	0	0	Blank (6h)	Intestinal Epithelial Cells
CYSO	Cysteine Oxidase	0	126.324	Blank (6h)	Intestinal Epithelial Cells
CYSSERNaEx	L-Serine/L-Cysteine Na-Dependent Exchange (Cys-L In)	0	1000	Blank (6h)	Intestinal Epithelial Cells
CYSt4	Transport of L-Cysteine via Sodium Symport, Reversible	0	1000	Blank (6h)	Intestinal Epithelial Cells
CYSTA	Cysteine Transaminase	0	1000	Blank (6h)	Intestinal Epithelial Cells
CYSTAm	Cysteine Transaminase, Mitochondrial	0	0	Blank (6h)	Intestinal Epithelial Cells
CYStec	Transport of L-Cysteine via Diffusion	-1000	1000	Blank (6h)	Intestinal Epithelial Cells
CYSTGLUex	L-Cystine/L-Glutamate Exchanger	0	25.5715	Blank (6h)	Intestinal Epithelial Cells
CYSTHRNaEx	L-Cysteine/L-Threonine Na-Dependent Exchange (Cys-L In)	0	1000	Blank (6h)	Intestinal Epithelial Cells
CYSTSERex	L-Cystine/Glycine Exchanger (Cystine In)	0	25.5715	Blank (6h)	Intestinal Epithelial Cells
CYTD	Cytidine Deaminase	0	1000	Blank (6h)	Intestinal Epithelial Cells
CYTDK1	ATPcytidine 5-Phosphotransferase	0	1000	Blank (6h)	Intestinal Epithelial Cells
CYTDK2m	Cytidine Kinase (ATP), Mitochondrial	0	1000	Blank (6h)	Intestinal Epithelial Cells
CYTDn	Cytidine Deaminase, Nuclear	0	1000	Blank (6h)	Intestinal Epithelial Cells
CYTDt	Cytidine Faciliated Transport in Cytosol	-1000	1000	Blank (6h)	Intestinal Epithelial Cells
CYTDt4	Cytidine Transport in via Sodium Symport	0	1000	Blank (6h)	Intestinal Epithelial Cells
CYTDtl	Cytidine Faciliated Transport from Lysosome	0	1000	Blank (6h)	Intestinal Epithelial Cells
CYTDtm	Cytidine Faciliated Transport in Mitochondria	0	1000	Blank (6h)	Intestinal Epithelial Cells
CYTDtn	Cytidine Transport in Nucleus	0	1000	Blank (6h)	Intestinal Epithelial Cells
CYTK10	Cytidylate Kinase (CMP, dGTP)	-1000	1000	Blank (6h)	Intestinal Epithelial Cells
CYTK10n	Cytidylate Kinase (CMP, dGTP), Nuclear	-1000	1000	Blank (6h)	Intestinal Epithelial Cells
CYTK11	Cytidylate Kinase (dCMP, dGTP)	-1000	1000	Blank (6h)	Intestinal Epithelial Cells
CYTK11n	Cytidylate Kinase (dCMP, dGTP), Nuclear	-1000	1000	Blank (6h)	Intestinal Epithelial Cells
CYTK12	Cytidylate Kinase (dCMP, dCTP)	-1000	1000	Blank (6h)	Intestinal Epithelial Cells
CYTK12n	Cytidylate Kinase (dCMP, dCTP), Nuclear	-1000	1000	Blank (6h)	Intestinal Epithelial Cells
CYTK13	Cytidylate Kinase (dCMP, dATP)	-1000	1000	Blank (6h)	Intestinal Epithelial Cells
CYTK13n	Cytidylate Kinase (dCMP, dATP), Nuclear	-1000	1000	Blank (6h)	Intestinal Epithelial Cells
CYTK14	Cytidylate Kinase (dCMP, UTP)	-1000	1000	Blank (6h)	Intestinal Epithelial Cells
CYTK14n	Cytidylate Kinase (dCMP, CTP), Nuclear	-1000	1000	Blank (6h)	Intestinal Epithelial Cells
CYTK1m	Cytidylate Kinase (CMP), Mitochondrial	0	1000	Blank (6h)	Intestinal Epithelial Cells
CYTK1n	Cytidylate Kinase (CMP), Nuclear	-1000	1000	Blank (6h)	Intestinal Epithelial Cells
CYTK2n	Cytidylate Kinase (dCMP), Nuclear	-1000	1000	Blank (6h)	Intestinal Epithelial Cells
CYTK3	Cytidylate Kinase (CMP) (GTP)	-1000	1000	Blank (6h)	Intestinal Epithelial Cells
CYTK3n	Cytidylate Kinase (dCMP, CTP), Nuclear	-1000	1000	Blank (6h)	Intestinal Epithelial Cells
CYTK4	Cytidylate Kinase (dCMP) (GTP)	-1000	1000	Blank (6h)	Intestinal Epithelial Cells
CYTK4n	Cytidylate Kinase (dCMP, GTP), Nuclear	-1000	1000	Blank (6h)	Intestinal Epithelial Cells
CYTK5	Cytidylate Kinase (dCMP)	-1000	1000	Blank (6h)	Intestinal Epithelial Cells
CYTK5n	Cytidylate Kinase (CMP), Nuclear	-1000	1000	Blank (6h)	Intestinal Epithelial Cells
CYTK6	Cytidylate Kinase (CMP, CTP)	-1000	1000	Blank (6h)	Intestinal Epithelial Cells
CYTK6n	Cytidylate Kinase (CMP, CTP), Nuclear	-1000	1000	Blank (6h)	Intestinal Epithelial Cells
CYTK7	Cytidylate Kinase (CMP, UTP)	-1000	1000	Blank (6h)	Intestinal Epithelial Cells
CYTK7n	Cytidylate Kinase (CMP, UTP), Nuclear	-1000	1000	Blank (6h)	Intestinal Epithelial Cells
CYTK8	Cytidylate Kinase (CMP, dATP)	-1000	1000	Blank (6h)	Intestinal Epithelial Cells
CYTK8n	Cytidylate Kinase (CMP, dATP), Nuclear	-1000	1000	Blank (6h)	Intestinal Epithelial Cells
CYTK9	Cytidylate Kinase (CMP, dCTP)	-1000	1000	Blank (6h)	Intestinal Epithelial Cells
CYTK9n	Cytidylate Kinase (CMP, dCTP), Nuclear	-1000	1000	Blank (6h)	Intestinal Epithelial Cells
D_3AIBt	D-3-Amino-Isobutyrate Transport	0	1000	Blank (6h)	Intestinal Epithelial Cells
D3AIBTm	D-3-Amino-Isobutanoate:Pyruvate Aminotransferase, Mitochondrial	-1000	1000	Blank (6h)	Intestinal Epithelial Cells
DADA	Deoxyadenosine Deaminase	0	1000	Blank (6h)	Intestinal Epithelial Cells
DADAe	Deoxyadenosine Deaminase, Extracellular	0	1000	Blank (6h)	Intestinal Epithelial Cells
DADNK	Deoxyadenosine Kinase	0	1000	Blank (6h)	Intestinal Epithelial Cells
DADNt4	Deoxyadenosine Transport via Diffusion	-1000	0	Blank (6h)	Intestinal Epithelial Cells
DAG_HSter	Transport of Diacylglycerol, Endoplasmatic Reticulum	0	0	Blank (6h)	Intestinal Epithelial Cells
DAGK_hs	Diacylglycerol Phosphate Kinase (Homo Sapiens)	-1000	1000	Blank (6h)	Intestinal Epithelial Cells
DAGKn_hs	Diacylglycerol Phosphate Kinase (Homo Sapiens)	-1000	1000	Blank (6h)	Intestinal Epithelial Cells
DAGt	Diacylglycerol Transport	-1000	1000	Blank (6h)	Intestinal Epithelial Cells
DALAOXx	D-Alanine Oxidase, Peroxisomal	0	1000	Blank (6h)	Intestinal Epithelial Cells
DALAt2r	D-Alanine Transport via Proton Symport	-1000	1000	Blank (6h)	Intestinal Epithelial Cells
DALAt2rL	D-Alanine Transport via Proton Symport, Lysosomal	0	0	Blank (6h)	Intestinal Epithelial Cells
DALAxt	D-Alanine Transport to Perixosome	0	1000	Blank (6h)	Intestinal Epithelial Cells
DARGOp	D-Arginine Oxidase, Perixosomal	0	0	Blank (6h)	Intestinal Epithelial Cells
DASCBH	L-Dehydroascorbate Lactonohydrolase	0	0	Blank (6h)	Intestinal Epithelial Cells
DASCBR	Dehydroascorbate Reductase	0	1000	Blank (6h)	Intestinal Epithelial Cells
DASPO1p	D-Aspartate Oxidase, Peroxisomal	0	0	Blank (6h)	Intestinal Epithelial Cells
DATPtn	DATP Diffusion in Nucleus	0.448232	988.419	Blank (6h)	Intestinal Epithelial Cells
DCIm	Dodecenoyl-Coenzyme A Delta Isomerase	-1000	0	Blank (6h)	Intestinal Epithelial Cells
DCK1m	Deoxycytidine Kinase, Mitochondrial (ATP)	-1000	1000	Blank (6h)	Intestinal Epithelial Cells
DCK1n	Deoxycytidine Kinase, Nuclear (ATP)	-1000	1000	Blank (6h)	Intestinal Epithelial Cells
DCK2n	Deoxycytidine Kinase, Nuclear (UTP)	-1000	1000	Blank (6h)	Intestinal Epithelial Cells
DCSPTN1COAtx	Fatty Acid Intracellular Transport	-1000	1000	Blank (6h)	Intestinal Epithelial Cells
DCSPTN1CPT1	Carnitine O-Palmitoyltransferase	0	1000	Blank (6h)	Intestinal Epithelial Cells
DCSPTN1CPT2	Carnitine Transferase	0	1000	Blank (6h)	Intestinal Epithelial Cells
DCSPTN1CRNt	Transport into the Mitochondria (Carnitine)	-1000	1000	Blank (6h)	Intestinal Epithelial Cells
DCSPTN1t	Fatty Acid Transport via Diffusion	-807.939	1000	Blank (6h)	Intestinal Epithelial Cells
DCT	Dopachrome Tautomerase	0	94.6027	Blank (6h)	Intestinal Epithelial Cells
DCTPtn	DCTP Diffusion in Nucleus	-999.679	1000	Blank (6h)	Intestinal Epithelial Cells
DCYTD	Deoxycytidine Deaminase	0	1000	Blank (6h)	Intestinal Epithelial Cells
DCYTDn	Deoxycytidine Deaminase, Nuclear	0	1000	Blank (6h)	Intestinal Epithelial Cells
DCYTt	Deoxycytidine Transport via Diffusion	-1000	0	Blank (6h)	Intestinal Epithelial Cells
DDPGAm	2-Dehydro-3-Deoxy-Phosphogluconate Aldolase, Mitochondrial	0	1000	Blank (6h)	Intestinal Epithelial Cells
DEBRISOQUINEt	Debrisoquine Uniport	0	0	Blank (6h)	Intestinal Epithelial Cells
DECDPtm	Lipid, Flip-Flop Intracellular Transport	0	94.6027	Blank (6h)	Intestinal Epithelial Cells
DEDOLP1_L	Dehydrodolichol Diphosphate Phosphatase (Liver)	0	77.1605	Blank (6h)	Intestinal Epithelial Cells
DEDOLP1_U	Dehydrodolichol Diphosphate Phosphatase (Uterus)	0	0	Blank (6h)	Intestinal Epithelial Cells
DEDOLP2_L	Dehydrodolichol Phosphate Phosphatase (Liver)	0	77.1605	Blank (6h)	Intestinal Epithelial Cells
DEDOLP2_U	Dehydrodolichol Phosphate Phosphatase (Uterus)	0	0	Blank (6h)	Intestinal Epithelial Cells
DEDOLR_L	Dehydrodolichol Reductase (Liver)	0	77.1605	Blank (6h)	Intestinal Epithelial Cells
DEDOLR_U	Dehydrodolichol Reductase (Uterus)	0	0	Blank (6h)	Intestinal Epithelial Cells
DESAT16_2	Palmitoyl Coenzyme A Desaturase (N-C16:0CoA -> N-C16:1CoA)	0	1000	Blank (6h)	Intestinal Epithelial Cells
DESAT18_10	Fatty Acyl Coenzyme A Desaturase (N-C18:2CoA -> N-C18:3CoA)	0	1000	Blank (6h)	Intestinal Epithelial Cells
DESAT18_3	Stearoyl Coenzyme A Desaturase (N-C18:0CoA -> N-C18:1CoA)	0	1000	Blank (6h)	Intestinal Epithelial Cells
DESAT18_4	Stearoyl Coenzyme A Desaturase (N-C18:0CoA -> N-C18:1CoA)	0	1000	Blank (6h)	Intestinal Epithelial Cells
DESAT18_5	Stearoyl Coenzyme A Desaturase (N-C18:0CoA -> N-C18:1CoA)	0	1000	Blank (6h)	Intestinal Epithelial Cells
DESAT18_6	Fatty Acyl Coenzyme A Desaturase (N-C18:1CoA -> N-C18:2CoA)	0	1000	Blank (6h)	Intestinal Epithelial Cells
DESAT18_7	Fatty Acyl Coenzyme A Desaturase (N-C18:1CoA -> N-C18:2CoA)	0	1000	Blank (6h)	Intestinal Epithelial Cells
DESAT18_8	Fatty Acyl Coenzyme A Desaturase (N-C18:1CoA -> N-C18:2CoA)	0	1000	Blank (6h)	Intestinal Epithelial Cells
DESAT18_9	Fatty Acyl Coenzyme A Desaturase (N-C18:2CoA -> N-C18:3CoA)	0	1000	Blank (6h)	Intestinal Epithelial Cells
DESAT20_1	Fatty Acyl Coenzyme A Desaturase (N-C20:3CoA -> N-C20:4CoA)	0	1000	Blank (6h)	Intestinal Epithelial Cells
DESAT20_2	Fatty Acyl Coenzyme A Desaturase (N-C20:4CoA -> N-C20:5CoA)	0	1000	Blank (6h)	Intestinal Epithelial Cells
DESAT22_1p	Fatty Acyl Coenzyme A Desaturase (N-C22:4CoA -> N-C22:5CoA)	0	1000	Blank (6h)	Intestinal Epithelial Cells
DESAT22_2p	Fatty Acyl Coenzyme A Desaturase (N-C22:5CoA -> N-C22:6CoA)	0	1000	Blank (6h)	Intestinal Epithelial Cells
DESAT24_1	Fatty Acyl Coenzyme A Desaturase (N-C24:5CoA -> N-C24:6CoA)	0	3.71656	Blank (6h)	Intestinal Epithelial Cells
DGAT	Diacylglycerol Acyltransferase	0	1000	Blank (6h)	Intestinal Epithelial Cells
DGCHOLte	Bile Acid Intracellular Transport	-1000	1000	Blank (6h)	Intestinal Epithelial Cells
DGCHOLtx	Bile Acid Intracellular Transport	0	1000	Blank (6h)	Intestinal Epithelial Cells
DGK2m	Deoxyguanylate Kinase (dGMP:dATP), Mitochondrial	-1000	1000	Blank (6h)	Intestinal Epithelial Cells
DGNSKm	Deoxyguanosine Kinase	0	1000	Blank (6h)	Intestinal Epithelial Cells
DGSNt	Deoyguanosine Transport via Diffusion	-1000	0	Blank (6h)	Intestinal Epithelial Cells
DGSNtm	Deoyguanosine Transport in Mitochondria	0	1000	Blank (6h)	Intestinal Epithelial Cells
DGTPtn	DGTP Diffusion in Nucleus	0.336539	964.532	Blank (6h)	Intestinal Epithelial Cells
DGULND	Dehydro-L-Gulonate Decarboxylase	-142.857	1000	Blank (6h)	Intestinal Epithelial Cells
DHAAt1r	Dehydroascorbate Transport (Uniport)	0	1000	Blank (6h)	Intestinal Epithelial Cells
DHAPA	Dihydroxyacetone Phosphate Acyltransferase	0	1000	Blank (6h)	Intestinal Epithelial Cells
DHAPAx	Dihydroxyacetone Phosphate Acyltransferase	0	0	Blank (6h)	Intestinal Epithelial Cells
DHCHOLESTANATEtm	Lipid, Flip-Flop Intracellular Transport	-1000	731.823	Blank (6h)	Intestinal Epithelial Cells
DHCR241r	24-Dehydrocholesterol Reductase [Precursor]	0	1000	Blank (6h)	Intestinal Epithelial Cells
DHCR242r	24-Dehydrocholesterol Reductase [Precursor]	0	1000	Blank (6h)	Intestinal Epithelial Cells
DHCR243r	24-Dehydrocholesterol Reductase [Precursor]	0	277.778	Blank (6h)	Intestinal Epithelial Cells
DHCR71r	7-Dehydrocholesterol Reductase	0	277.778	Blank (6h)	Intestinal Epithelial Cells
DHCR72r	7-Dehydrocholesterol Reductase	0	277.778	Blank (6h)	Intestinal Epithelial Cells
DHCRD1	Dihydroceramide Desaturase	0	1000	Blank (6h)	Intestinal Epithelial Cells
DHCRD2	Dihydroceramide Desaturase	0	1000	Blank (6h)	Intestinal Epithelial Cells
DHDPBMTm	Dihydroxydecaprenylbenzoate Methyltransferase	0	94.6027	Blank (6h)	Intestinal Epithelial Cells
DHEASt	Dehydroepiandrosterone Sulfate Transport via Bicarbonate Antiport	-1000	1000	Blank (6h)	Intestinal Epithelial Cells
DHEAStr	Dheas Intracellular Transport	-1000	0	Blank (6h)	Intestinal Epithelial Cells
DHEASULT	Dehydroepiandrosterone Sulfotransferase	0	1000	Blank (6h)	Intestinal Epithelial Cells
DHEAtr	Dehydroepiandrosterone Transport	-730.91	1000	Blank (6h)	Intestinal Epithelial Cells
DHFtl	Dihydrofolate Reversible Lysosomal Transport	-250	0	Blank (6h)	Intestinal Epithelial Cells
DHFtm	Dihydrofolate Reversible Mitochondrial Transport	-1000	1000	Blank (6h)	Intestinal Epithelial Cells
DHORD9	Dihydoorotic Acid Dehydrogenase (Quinone 10)	3.76272	1000	Blank (6h)	Intestinal Epithelial Cells
DHPM1	Dihydropyrimidinase (5, 6-Dihydrouracil)	0	996.237	Blank (6h)	Intestinal Epithelial Cells
DHPM2	Dihydropyrimidinase (Dihydrothymine)	0	996.237	Blank (6h)	Intestinal Epithelial Cells
DHPR2	6, 7-Dihydropteridine Reduction	0	238.997	Blank (6h)	Intestinal Epithelial Cells
DIDPtn	Transport of dIDP, Nuclear	-1000	1000	Blank (6h)	Intestinal Epithelial Cells
DIGALSGALSIDEtg	Digalsgalside Hs Intracellular Transport	-126.416	0	Blank (6h)	Intestinal Epithelial Cells
DIGALSIDEtg	Digalside Hs Intracellular Transport	-1000	126.416	Blank (6h)	Intestinal Epithelial Cells
DIGALSIDEtl	Digalside Hs Intracellular Transport	0	1000	Blank (6h)	Intestinal Epithelial Cells
DINt	Deoxyinosine Transport via Diffusion	-1000	1000	Blank (6h)	Intestinal Epithelial Cells
DITPtn	Transport of dITP, Nuclear	-1000	1000	Blank (6h)	Intestinal Epithelial Cells
DKMPPD	2, 3-Diketo-5-Methylthio-1-Phosphopentane Degradation Reaction	0	1000	Blank (6h)	Intestinal Epithelial Cells
D_LACt2	D-Lactate Transport via Proton Symport	-1000	0	Blank (6h)	Intestinal Epithelial Cells
D_LACtm	D-Lactate Transport, Mitochondrial	-1000	0	Blank (6h)	Intestinal Epithelial Cells
DLNLCGCPT1	Carnitine O-Palmitoyltransferase	-1000	1000	Blank (6h)	Intestinal Epithelial Cells
DLNLCGCPT2	Carnitine Transferase	0	1000	Blank (6h)	Intestinal Epithelial Cells
DLNLCGCRNt	Transport into the Mitochondria (Carnitine)	-1000	1000	Blank (6h)	Intestinal Epithelial Cells
DLNLCGt	Fatty Acid Transport via Diffusion	-850.933	1000	Blank (6h)	Intestinal Epithelial Cells
DM_13_cis_oretn_n_	13-Cis-Oxo-Retinoic Acid Demand	0	0	Blank (6h)	Intestinal Epithelial Cells
DM_13_cis_retn_n_	13-Cis-Retinoate Demand	0	0	Blank (6h)	Intestinal Epithelial Cells
DM_Asn_X_Ser_Thr_ly_	Demand for Asn-X-Ser/Thr, Lysosomal	0	0	Blank (6h)	Intestinal Epithelial Cells
DM_avite2_c_	Demand for Alpha-Tocotrienol	0	0	Blank (6h)	Intestinal Epithelial Cells
DM_bvite_c_	Demand for Beta-Tocopherol	0	0	Blank (6h)	Intestinal Epithelial Cells
DM_core5_g_	Demand for Core5, Golgi Apparatus	0	0	Blank (6h)	Intestinal Epithelial Cells
DM_core7_g_	Demand for Core7, Golgi Apparatus	0	0	Blank (6h)	Intestinal Epithelial Cells
DM_core8_g_	Demand for Core8, Golgi Apparatus	0	0	Blank (6h)	Intestinal Epithelial Cells
DM_datp_m_	Demand for dATP	0	987.97	Blank (6h)	Intestinal Epithelial Cells
DM_datp_n_	Demand for dATP, Nuclear	0	987.97	Blank (6h)	Intestinal Epithelial Cells
DM_dctp_m_	Demand for dCTP	0	857.636	Blank (6h)	Intestinal Epithelial Cells
DM_dctp_n_	Demand for dCTP, Nuclear	0	857.636	Blank (6h)	Intestinal Epithelial Cells
DM_dem2emgacpail_prot_hs_r_	Demand for Deacylated-(Phosphoethanolaminyl-Dimannosyl),(Phosphoethanolaminyl)-Mannosyl-Glucosaminyl-Acylphosphatidylinositol, Endoplasmatic Reticulum	0	0	Blank (6h)	Intestinal Epithelial Cells
DM_dgpi_prot_hs_r_	Demand for Deacylated-Glycophosphatidylinositol (Gpi)-Anchored Protein, Endoplasmatic Reticulum	0	0	Blank (6h)	Intestinal Epithelial Cells
DM_dgtp_m_	Demand for dGTP, Mitochondrial	0	964.195	Blank (6h)	Intestinal Epithelial Cells
DM_dgtp_n_	Demand for dGTP, Nuclear	0	964.195	Blank (6h)	Intestinal Epithelial Cells
DM_dsT_antigen_g_	Demand for Disialyl-T Antigen, Golgi Apparatus	0	0	Blank (6h)	Intestinal Epithelial Cells
DM_dttp_m_	Demand for dTTP	0	830.057	Blank (6h)	Intestinal Epithelial Cells
DM_dttp_n_	Demand for dTTP, Nuclear	0	830.057	Blank (6h)	Intestinal Epithelial Cells
DM_ethamp_r_	Demand for Ethanolamine Phosphate	0	1000	Blank (6h)	Intestinal Epithelial Cells
DM_gncore2_g_	Demand for gncore 2, Golgi Apparatus	0	0	Blank (6h)	Intestinal Epithelial Cells
DM_gpi_sig_er_	Demand for Glycophosphatidylinositol (Gpi) Signal Sequence (C-Terminal Peptide), Endoplasmatic Reticulum	0	0	Blank (6h)	Intestinal Epithelial Cells
DM_hretn_n_	Demand for 4-Hydroxy Retinoic Acid	0	0	Blank (6h)	Intestinal Epithelial Cells
DM_kdn_c_	Demand for 2-Keto-3-Deoxy-D-Glycero-D-Galactononic Acid, Cytosolic	0	1000	Blank (6h)	Intestinal Epithelial Cells
DM_m_em_3gacpail_prot_hs_r_	Demand for Phosphoethanolaminyl-Trimannosyl-Glucosaminyl-Acylphosphatidylinositol (H6), Endoplasmatic Reticulum	0	0	Blank (6h)	Intestinal Epithelial Cells
DM_melanin_c_	Demand for Melanin, Cytosolic	0	94.6027	Blank (6h)	Intestinal Epithelial Cells
DM_mem2emgacpail_prot_hs_r_	Demand for ({[(mannosyl),(phosphoethanolaminyl)]-dimannosyl},{phosphoethanolaminyl})-mannosyl-glucosaminyl-acylphosphatidylinositol-Protein (M4B), Endoplasmatic Reticulum	0	0	Blank (6h)	Intestinal Epithelial Cells
DM_n5m2masn_g_	Demand for ((N-Acetyl-D-Glucosaminyl)5-(Alpha-D-Mannosyl)2-Beta-D-Mannosyl-Diacetylchitobiosyl)-L-Asparagine (Protein), Golgi Apparatus	0	0	Blank (6h)	Intestinal Epithelial Cells
DM_oretn_n_	Demand for 4-Oxo-Retonoic Acid	0	0	Blank (6h)	Intestinal Epithelial Cells
DM_Ser_Thr_ly_	Demand for Ser/Thr, Lysosomal	0	0	Blank (6h)	Intestinal Epithelial Cells
DM_Ser_Gly_Ala_X_Gly_ly_	Demand for Ser-Gly/Ala-X-Gly, Lysosomal	0	1000	Blank (6h)	Intestinal Epithelial Cells
DM_sprm_c_	Demand for Spermine, Cytosolic	0	500	Blank (6h)	Intestinal Epithelial Cells
DM_sTn_antigen_g_	Demand for Sialyl-Tn Antigen, Golgi Apparatus	0	0	Blank (6h)	Intestinal Epithelial Cells
DM_T_antigen_g_	Demand for T-Antigen (Core 1), Golgi Apparatus	0	0	Blank (6h)	Intestinal Epithelial Cells
DM_yvite_c_	Demand for Gamma-Tocopherol	0	0	Blank (6h)	Intestinal Epithelial Cells
DMANTIPYRINEte	Transport of Demethylated Antipyrine	0	0	Blank (6h)	Intestinal Epithelial Cells
DMATTx	Dimethylallyltranstransferase	0	555.556	Blank (6h)	Intestinal Epithelial Cells
DMGDHm	Dimethylglycine Dehydrogenase, Mitochondrial	0	1000	Blank (6h)	Intestinal Epithelial Cells
DMGtm	Transport of Dimethylglycine via Diffusion, Mitochondrial	0	1000	Blank (6h)	Intestinal Epithelial Cells
DMHPTCRNCPT1	Carnitine Fatty-Acyl Transferase	0	0	Blank (6h)	Intestinal Epithelial Cells
DMHPTCRNCPT2	2, 6 Dimethylheptanoly Coenzyme A Carnitine Transferase	0	0	Blank (6h)	Intestinal Epithelial Cells
DMHPTCRNt	Transport of 2, 6 Dimethylheptanoyl Carnitine, Mitochondrial	-1000	1000	Blank (6h)	Intestinal Epithelial Cells
DMHPTCRNte	Transport of 2, 6 Dimethylheptanoyl Carnitine, Extracellular	-1000	1000	Blank (6h)	Intestinal Epithelial Cells
DMNONCOACRNCPT1	Dmnoncoacrncpt1	-1000	1000	Blank (6h)	Intestinal Epithelial Cells
DMNONCRNCPT2	Dmnoncrncpt2	0	0	Blank (6h)	Intestinal Epithelial Cells
DMNONCRNt	4, 8 Dimethylnonanoyl Carnitine Transport, Mitochondrial	-1000	1000	Blank (6h)	Intestinal Epithelial Cells
DNADtn	Transport of DNAD, Nuclear through Pore	-1000	1000	Blank (6h)	Intestinal Epithelial Cells
DNAMTn	DNA (Cytosine-5-)-Methyltransferase, Nucleus	0	0	Blank (6h)	Intestinal Epithelial Cells
DNAMTSEn	DNA (Cytosine-5-)-Methyltransferase, Nucleus	0	0	Blank (6h)	Intestinal Epithelial Cells
DNDPt10m	Transport of dADP via dCDP Antiport	0	1000	Blank (6h)	Intestinal Epithelial Cells
DNDPt11m	Transport of dADP via dGDP Antiport	0	1000	Blank (6h)	Intestinal Epithelial Cells
DNDPt12m	Transport of dADP via ADP Antiport	0	1000	Blank (6h)	Intestinal Epithelial Cells
DNDPt13m	Transport of dADP via ATP Antiport	0	1000	Blank (6h)	Intestinal Epithelial Cells
DNDPt14m	Transport of dUDP via dTDP Antiport	0	1000	Blank (6h)	Intestinal Epithelial Cells
DNDPt15m	Transport of dUDP via dGDP Antiport	0	1000	Blank (6h)	Intestinal Epithelial Cells
DNDPt16m	Transport of dUDP via dADP Antiport	0	1000	Blank (6h)	Intestinal Epithelial Cells
DNDPt17m	Transport of dUDP via dCDP Antiport	0	1000	Blank (6h)	Intestinal Epithelial Cells
DNDPt18m	Transport of dUDP via ADP Antiport	0	1000	Blank (6h)	Intestinal Epithelial Cells
DNDPt19m	Transport of dUDP via ATP Antiport	0	1000	Blank (6h)	Intestinal Epithelial Cells
DNDPt1m	Transport of dATP via ADP Antiport	0	1000	Blank (6h)	Intestinal Epithelial Cells
DNDPt20m	Transport of dTDP via ATP Antiport	0	1000	Blank (6h)	Intestinal Epithelial Cells
DNDPt21m	Transport of dTDP via ADP Antiport	0	1000	Blank (6h)	Intestinal Epithelial Cells
DNDPt22m	Transport of dTDP via dUDP Antiport	0	1000	Blank (6h)	Intestinal Epithelial Cells
DNDPt23m	Transport of dTDP via dGTP Antiport	0	1000	Blank (6h)	Intestinal Epithelial Cells
DNDPt24m	Transport of dTDP via dADP Antiport	0	1000	Blank (6h)	Intestinal Epithelial Cells
DNDPt25m	Transport of dTDP via dCDP Antiport	0	1000	Blank (6h)	Intestinal Epithelial Cells
DNDPt26m	Transport of dCDP via dUDP Antiport	0	1000	Blank (6h)	Intestinal Epithelial Cells
DNDPt27m	Transport of dCDP via dTDP Antiport	0	1000	Blank (6h)	Intestinal Epithelial Cells
DNDPt28m	Transport of dCDP via dGDP Antiport	0	1000	Blank (6h)	Intestinal Epithelial Cells
DNDPt29m	Transport of dCDP via dADP Antiport	0	1000	Blank (6h)	Intestinal Epithelial Cells
DNDPt2m	Transport of dATP via ATP Antiport	0	1000	Blank (6h)	Intestinal Epithelial Cells
DNDPt30m	Transport of dCDP via ADP Antiport	0	1000	Blank (6h)	Intestinal Epithelial Cells
DNDPt31m	Transport of dCDP via ATP Antiport	0	1000	Blank (6h)	Intestinal Epithelial Cells
DNDPt32m	Transport of dGDP via ATP Antiport	0	1000	Blank (6h)	Intestinal Epithelial Cells
DNDPt33m	Transport of dGDP via dUDP Antiport	0	1000	Blank (6h)	Intestinal Epithelial Cells
DNDPt34m	Transport of dGDP via dTDP Antiport	0	1000	Blank (6h)	Intestinal Epithelial Cells
DNDPt35m	Transport of dGDP via dADP Antiport	0	1000	Blank (6h)	Intestinal Epithelial Cells
DNDPt36m	Transport of dGDP via dCDP Antiport	0	1000	Blank (6h)	Intestinal Epithelial Cells
DNDPt37m	Transport of dUTP via dTDP Antiport	0	1000	Blank (6h)	Intestinal Epithelial Cells
DNDPt38m	Transport of dUTP via dUDP Antiport	0	1000	Blank (6h)	Intestinal Epithelial Cells
DNDPt39m	Transport of dUTP via dGDP Antiport	0	1000	Blank (6h)	Intestinal Epithelial Cells
DNDPt3m	Transport of dATP via dCDP Antiport	0	1000	Blank (6h)	Intestinal Epithelial Cells
DNDPt40m	Transport of dUTP via dADP Antiport	0	1000	Blank (6h)	Intestinal Epithelial Cells
DNDPt41m	Transport of dUTP via dCDP Antiport	0	1000	Blank (6h)	Intestinal Epithelial Cells
DNDPt42m	Transport of dUTP via ADP Antiport	0	1000	Blank (6h)	Intestinal Epithelial Cells
DNDPt43m	Transport of dUTP via ATP Antiport	0	1000	Blank (6h)	Intestinal Epithelial Cells
DNDPt44m	Transport of dTTP via ATP Antiport	0	1000	Blank (6h)	Intestinal Epithelial Cells
DNDPt45m	Transport of dTTP via ADP Antiport	0	1000	Blank (6h)	Intestinal Epithelial Cells
DNDPt46m	Transport of dTTP via dUDP Antiport	0	1000	Blank (6h)	Intestinal Epithelial Cells
DNDPt47m	Transport of dTTP via dTDP Antiport	0	1000	Blank (6h)	Intestinal Epithelial Cells
DNDPt48m	Transport of dTTP via dGDP Antiport	0	1000	Blank (6h)	Intestinal Epithelial Cells
DNDPt49m	Transport of dTTP via dADP Antiport	0	1000	Blank (6h)	Intestinal Epithelial Cells
DNDPt4m	Transport of dATP via dUDP Antiport	0	1000	Blank (6h)	Intestinal Epithelial Cells
DNDPt50m	Transport of dTTP via dCDP Antiport	0	1000	Blank (6h)	Intestinal Epithelial Cells
DNDPt51m	Transport of dCTP via dCDP Antiport	0	854.388	Blank (6h)	Intestinal Epithelial Cells
DNDPt52m	Transport of dCTP via dUDP Antiport	0	854.388	Blank (6h)	Intestinal Epithelial Cells
DNDPt53m	Transport of dCTP via dGDP Antiport	0	854.388	Blank (6h)	Intestinal Epithelial Cells
DNDPt54m	Transport of dCTP via dADP Antiport	0	854.388	Blank (6h)	Intestinal Epithelial Cells
DNDPt55m	Transport of dCTP via ADP Antiport	0	854.388	Blank (6h)	Intestinal Epithelial Cells
DNDPt56m	Transport of dCTP via ATP Antiport	0	854.388	Blank (6h)	Intestinal Epithelial Cells
DNDPt57m	Transport of dGTP via ATP Antiport	0	1000	Blank (6h)	Intestinal Epithelial Cells
DNDPt58m	Transport of dGTP via ADP Antiport	0	1000	Blank (6h)	Intestinal Epithelial Cells
DNDPt59m	Transport of dGTP via dADP Antiport	0	1000	Blank (6h)	Intestinal Epithelial Cells
DNDPt5m	Transport of dATP via dTDP Antiport	0	1000	Blank (6h)	Intestinal Epithelial Cells
DNDPt60m	Transport of dGTP via dUDP Antiport	0	1000	Blank (6h)	Intestinal Epithelial Cells
DNDPt61m	Transport of dGTP via dTDP Antiport	0	1000	Blank (6h)	Intestinal Epithelial Cells
DNDPt62m	Transport of dGTP via dGDP Antiport	0	1000	Blank (6h)	Intestinal Epithelial Cells
DNDPt63m	Transport of dGTP via dCDP Antiport	0	1000	Blank (6h)	Intestinal Epithelial Cells
DNDPt6m	Transport of dATP via dGDP Antiport	0	1000	Blank (6h)	Intestinal Epithelial Cells
DNDPt7m	Transport of dATP via dADP Antiport	0	1000	Blank (6h)	Intestinal Epithelial Cells
DNDPt8m	Transport of dADP via dUDP Antiport	0	1000	Blank (6h)	Intestinal Epithelial Cells
DNDPt9m	Transport of dADP via dTDP Antiport	0	1000	Blank (6h)	Intestinal Epithelial Cells
DOGULND1	2, 3-Dioxo-L-Gulonate Decarboxylase (L-Lyxonate-Forming)	0	0	Blank (6h)	Intestinal Epithelial Cells
DOGULND2	2, 3-Dioxo-L-Gulonate Decarboxylase (L-Xylonate-Forming)	0	0	Blank (6h)	Intestinal Epithelial Cells
DOGULNO1	2, 3-Dioxo-L-Gulonate:Hydrogen Peroxide Oxireductase	0	0	Blank (6h)	Intestinal Epithelial Cells
DOGULNO2	2, 3-Dioxo-L-Gulonate:Hydrogen Peroxide Oxireductase	0	0	Blank (6h)	Intestinal Epithelial Cells
DOLASNT_Ler	Dolichyl-Diphosphooligosaccharide:Protein-L-Asparagine Oligopolysaccharidotransferase (Liver)	0	125	Blank (6h)	Intestinal Epithelial Cells
DOLASNT_Uer	Dolichyl-Diphosphooligosaccharide:Protein-L-Asparagine Oligopolysaccharidotransferase (Uterus)	0	111.111	Blank (6h)	Intestinal Epithelial Cells
DOLDPP_Ler	Dolichyl-Diphosphate Phosphohydrolase, Human (Liver)	0	125	Blank (6h)	Intestinal Epithelial Cells
DOLDPP_Uer	Dolichyl-Diphosphate Phosphohydrolase, Human (Uterus)	0	111.111	Blank (6h)	Intestinal Epithelial Cells
DOLGLCP_Lter	Dolichyl Beta-D-Glucosyl Phosphate Flippase (Liver)	0	1000	Blank (6h)	Intestinal Epithelial Cells
DOLGLCP_Uter	Dolichyl Beta-D-Glucosyl Phosphate Flippase (Uterus)	0	1000	Blank (6h)	Intestinal Epithelial Cells
DOLGPP_Ler	Dolichyl-Beta-D-Glucosyl-Phosphate Dolichylphosphohydrolase (Liver)	0	1000	Blank (6h)	Intestinal Epithelial Cells
DOLGPP_Uer	Dolichyl-Beta-D-Glucosyl-Phosphate Dolichylphosphohydrolase (Uterus)	0	1000	Blank (6h)	Intestinal Epithelial Cells
DOLICHOL_Lter	Dolichol Diffusion, Human (Liver)	0	1000	Blank (6h)	Intestinal Epithelial Cells
DOLICHOL_Uter	Dolichol Diffusion, Human (Uterus)	0	1000	Blank (6h)	Intestinal Epithelial Cells
DOLK_L	Dolichol Kinase, Human (Liver)	0	1000	Blank (6h)	Intestinal Epithelial Cells
DOLK_U	Dolichol Kinase, Human (Uterus)	0	1000	Blank (6h)	Intestinal Epithelial Cells
DOLMANP_Lter	Dolichol-Phosphate Mannose Flippase (Liver)	0	500	Blank (6h)	Intestinal Epithelial Cells
DOLMANP_Uter	Dolichol-Phosphate Mannose Flippase (Uterus)	0	444.444	Blank (6h)	Intestinal Epithelial Cells
DOLP_Lter	Dolichol Phosphate Flippase (Liver)	0	125	Blank (6h)	Intestinal Epithelial Cells
DOLP_Uter	Dolichol Phosphate Flippase (Uterus)	0	111.111	Blank (6h)	Intestinal Epithelial Cells
DOLPGT1_Ler	Dolichyl-Phosphate-Glucose-Glycolipid Alpha-Glucosyltransferase (Liver)	0	125	Blank (6h)	Intestinal Epithelial Cells
DOLPGT1_Uer	Dolichyl-Phosphate-Glucose-Glycolipid Alpha-Glucosyltransferase (Uterus)	0	111.111	Blank (6h)	Intestinal Epithelial Cells
DOLPGT2_Ler	Dolichyl-Phosphate-Glucose-Glycolipid Alpha-Glucosyltransferase (Liver)	0	125	Blank (6h)	Intestinal Epithelial Cells
DOLPGT2_Uer	Dolichyl-Phosphate-Glucose-Glycolipid Alpha-Glucosyltransferase (Uterus)	0	111.111	Blank (6h)	Intestinal Epithelial Cells
DOLPGT3_Ler	Dolichyl-Phosphate-Glucose-Glycolipid Alpha-Glucosyltransferase (Liver)	0	1000	Blank (6h)	Intestinal Epithelial Cells
DOLPGT3_Uer	Dolichyl-Phosphate-Glucose-Glycolipid Alpha-Glucosyltransferase (Uterus)	0	1000	Blank (6h)	Intestinal Epithelial Cells
DOLPH_Ler	Dolichol-Phosphate Phosphohydrolase, Human (Liver)	0	125	Blank (6h)	Intestinal Epithelial Cells
DOLPH_Uer	Dolichol-Phosphate Phosphohydrolase, Human (Uterus)	0	111.111	Blank (6h)	Intestinal Epithelial Cells
DOLPMT_L	Dolichyl-Phosphate D-Mannosyltransferase (Liver)	0	125	Blank (6h)	Intestinal Epithelial Cells
DOLPMT_U	Dolichyl-Phosphate D-Mannosyltransferase (Uterus)	0	111.111	Blank (6h)	Intestinal Epithelial Cells
DOLPMT1_Ler	Dolichyl-Phosphate-Mannose-Glycolipid Alpha-Mannosyltransferase (Liver)	0	125	Blank (6h)	Intestinal Epithelial Cells
DOLPMT1_Uer	Dolichyl-Phosphate-Mannose-Glycolipid Alpha-Mannosyltransferase (Uterus)	0	111.111	Blank (6h)	Intestinal Epithelial Cells
DOLPMT2_Ler	Dolichyl-Phosphate-Mannose-Glycolipid Alpha-Mannosyltransferase (Liver)	0	125	Blank (6h)	Intestinal Epithelial Cells
DOLPMT2_Uer	Dolichyl-Phosphate-Mannose-Glycolipid Alpha-Mannosyltransferase (Uterus)	0	111.111	Blank (6h)	Intestinal Epithelial Cells
DOLPMT3_Ler	Dolichyl-Phosphate-Mannose-Glycolipid Alpha-Mannosyltransferase (Liver)	0	500	Blank (6h)	Intestinal Epithelial Cells
DOLPMT3_Uer	Dolichyl-Phosphate-Mannose-Glycolipid Alpha-Mannosyltransferase (Uterus)	0	444.444	Blank (6h)	Intestinal Epithelial Cells
DOLPMT4_Ler	Dolichyl-Phosphate-Mannose-Glycolipid Alpha-Mannosyltransferase (Liver)	0	1000	Blank (6h)	Intestinal Epithelial Cells
DOLPMT4_Uer	Dolichyl-Phosphate-Mannose-Glycolipid Alpha-Mannosyltransferase (Uterus)	0	1000	Blank (6h)	Intestinal Epithelial Cells
DOPABMO	Dopamine Beta-Monooxygenase	0	94.6027	Blank (6h)	Intestinal Epithelial Cells
DOPACHRMISO	L-Dopachrome Isomerase 1	0	594.603	Blank (6h)	Intestinal Epithelial Cells
DOPAMT	Dopamine:Amet O-Methyltransferase	0	94.6027	Blank (6h)	Intestinal Epithelial Cells
DOPAQNISO1	Dopaquinone Isomerase 1	0	94.6027	Blank (6h)	Intestinal Epithelial Cells
DOPASFt	Transport of Dopamine 3-0-Sulfate (Diffusion)	0	94.6027	Blank (6h)	Intestinal Epithelial Cells
DOPASULT	Dopamine Sulfotransferase	0	94.6027	Blank (6h)	Intestinal Epithelial Cells
DOPAt4_2_r	Transport of Dopamine via Sodium Symport (1:2), Reversible	-1000	1000	Blank (6h)	Intestinal Epithelial Cells
DOPAtu	Transport of Dopamine via Uniport	-1000	1000	Blank (6h)	Intestinal Epithelial Cells
DOPAVESSEC	Secretion of Dopamine via Secretory Vesicle (ATP Driven)	0	1000	Blank (6h)	Intestinal Epithelial Cells
DORNOp	D-Ornithine Oxidase, Perixosomal	0	0	Blank (6h)	Intestinal Epithelial Cells
DPCOAtl	Transport of Dephospho Coenzyme A via Diffusion, Lysosomal	0	1000	Blank (6h)	Intestinal Epithelial Cells
DPGase	Diphosphoglycerate Phosphatase	0	1000	Blank (6h)	Intestinal Epithelial Cells
DPGM	Diphosphoglyceromutase	0	1000	Blank (6h)	Intestinal Epithelial Cells
DPHMBDCm	3-Decaprenyl-4-Hydroxy-5-Methoxybenzoate Decarboxylation	0	94.6027	Blank (6h)	Intestinal Epithelial Cells
DPMVDx	Diphosphomevalonate Decarboxylase	0	666.667	Blank (6h)	Intestinal Epithelial Cells
DPPS	Decaprenyl Synthase	0	94.6027	Blank (6h)	Intestinal Epithelial Cells
DPROOp	D-Proline Oxidase, Perixosomal	0	0	Blank (6h)	Intestinal Epithelial Cells
DRIBt	Transport of Deoxyribose via Diffusion	-1000	0	Blank (6h)	Intestinal Epithelial Cells
DRPA	Deoxyribose-Phosphate Aldolase	0	1000	Blank (6h)	Intestinal Epithelial Cells
DSAT	Dihydrosphingosine N-Acyltransferase	0	1000	Blank (6h)	Intestinal Epithelial Cells
DTDPtn	Transport of dTDP, Nuclear	-999.555	1000	Blank (6h)	Intestinal Epithelial Cells
DTTPtn	Transport of dTTP, Nuclear	-999.555	1000	Blank (6h)	Intestinal Epithelial Cells
DUDPtn	Transport of dUDP, Nuclear	-1000	1000	Blank (6h)	Intestinal Epithelial Cells
DUMPtn	Transport of dUMP, Nuclear	-1000	0	Blank (6h)	Intestinal Epithelial Cells
DURAD	Dihydrouracil Dehydrogenase (NADP)	-1000	0	Blank (6h)	Intestinal Epithelial Cells
DURAD2	Dihydrothymin Dehydrogenase (NADP)	-996.237	1000	Blank (6h)	Intestinal Epithelial Cells
DURIK1	Deoxyuridine Kinase (ATP:Deoxyuridine)	0	1000	Blank (6h)	Intestinal Epithelial Cells
DURIK1m	Deoxyuridine Kinase (ATP:Deoxyuridine), Mitochondrial	0	1000	Blank (6h)	Intestinal Epithelial Cells
DURIt	Transport of Deoxyuridine via Diffusion	-1000	0	Blank (6h)	Intestinal Epithelial Cells
DURItn	Transport of Deoxyuridine, Nuclear	-1000	0	Blank (6h)	Intestinal Epithelial Cells
DUTPDPm	DUTP Diphosphatase	0	1000	Blank (6h)	Intestinal Epithelial Cells
DUTPDPn	DUTP Diphosphatase, Nuclear	0	1000	Blank (6h)	Intestinal Epithelial Cells
EAFLATOXINte	Transport of Aflatoxin B1 Exo-8,9-Epoxide	0	0	Blank (6h)	Intestinal Epithelial Cells
EBASTINEOHte	Transport of Hydroxylated Ebastine	0	0	Blank (6h)	Intestinal Epithelial Cells
EBASTINEOHtr	Transport of Hydroxylated Ebastine	0	0	Blank (6h)	Intestinal Epithelial Cells
EBASTINEte	Transport of Ebastine	0	0	Blank (6h)	Intestinal Epithelial Cells
EBASTINEtr	Transport of Ebastine	0	0	Blank (6h)	Intestinal Epithelial Cells
EBP1r	3-Beta-Hydroxysteroid-Delta (8), Delta (7)-Isomerase	0	1000	Blank (6h)	Intestinal Epithelial Cells
EBP2r	3-Beta-Hydroxysteroid-Delta (8), Delta (7)-Isomerase	0	1000	Blank (6h)	Intestinal Epithelial Cells
ECGISOr	Ecgonine Isomerase, Endoplasmatic Reticulum	0	0	Blank (6h)	Intestinal Epithelial Cells
ECOAH12m	3-Hydroxyacyl Coenzyme A Dehydratase (3-Hydroxyisobutyryl Coenzyme A), Mitochondrial	0	90.638	Blank (6h)	Intestinal Epithelial Cells
ECOAH1m	3-Hydroxyacyl Coenzyme A Dehydratase (3-Hydroxybutanoyl Coenzyme A), Mitochondrial	-1000	1000	Blank (6h)	Intestinal Epithelial Cells
ECOAH1x	3-Hydroxyacyl Coenzyme A Dehydratase (3-Hydroxybutanoyl Coenzyme A) (Perioxisome)	-1000	0	Blank (6h)	Intestinal Epithelial Cells
ECOAH9m	2-Methylprop-2-Enoyl Coenzyme A (2-Methylbut-2-Enoyl Coenzyme A), Mitochondrial	-1000	329.338	Blank (6h)	Intestinal Epithelial Cells
EGMESTr	Ecgonine Methyl Esterase, Endoplasmatic Reticulum	0	0	Blank (6h)	Intestinal Epithelial Cells
EHGLAT2m	L-Erythro-4-Hydroxyglutamate:2-Oxoglutarate Aminotransferase 2, Mitochondrial	0	1000	Blank (6h)	Intestinal Epithelial Cells
EHGLATm	L-Erythro-4-Hydroxyglutamate:2-Oxoglutarate Aminotransferase, Mitochondrial	0	1000	Blank (6h)	Intestinal Epithelial Cells
EICOSTETCPT1	Carnitine O-Palmitoyltransferase	-1000	1000	Blank (6h)	Intestinal Epithelial Cells
EICOSTETCPT2	Carnitine Transferase	0	1000	Blank (6h)	Intestinal Epithelial Cells
EICOSTETCRNt	Transport of 8Z,11Z,14Z,17Z-Eicosatetraenoylcarnitine, Mitochondrial	-1000	1000	Blank (6h)	Intestinal Epithelial Cells
EICOSTETt	Transport of Omega-3-Arachidonic Acid (Diffusion)	-873.532	1000	Blank (6h)	Intestinal Epithelial Cells
ELAIDCPT1	Carnitine O-Palmitoyltransferase	-1000	1000	Blank (6h)	Intestinal Epithelial Cells
ELAIDCPT2	Carnitine Transferase	-1000	1000	Blank (6h)	Intestinal Epithelial Cells
ELAIDCRNt	Transport of (9E)-Octadecenoylcarnitine, Mitochondrial	-1000	1000	Blank (6h)	Intestinal Epithelial Cells
ELAIDt	Fatty Acid Transport via Diffusion	-987.359	1000	Blank (6h)	Intestinal Epithelial Cells
ENGASE	Endo-Beta-N-Acetylglucosaminidase	0	0	Blank (6h)	Intestinal Epithelial Cells
ENGASE2	Endo-Beta-N-Acetylglucosaminidase	0	0	Blank (6h)	Intestinal Epithelial Cells
ENGASE2ly	Endo-Beta-N-Acetylglucosaminidase, Lysosomal	0	125	Blank (6h)	Intestinal Epithelial Cells
ENGASE3ly	Endo-Beta-N-Acetylglucosaminidase, Lysosomal	0	28.5714	Blank (6h)	Intestinal Epithelial Cells
ENGASEly	Endo-Beta-N-Acetylglucosaminidase, Lysosomal	0	111.111	Blank (6h)	Intestinal Epithelial Cells
ENMAN1g	Endomannosidase (Glc1Man-Producing), Golgi Apparatus	0	0	Blank (6h)	Intestinal Epithelial Cells
ENMAN2g	Endomannosidase (Glc2Man-Producing), Golgi Apparatus	0	0	Blank (6h)	Intestinal Epithelial Cells
ENMAN3g	Endomannosidase (Glc3Man-Producing), Golgi Apparatus	0	0	Blank (6h)	Intestinal Epithelial Cells
ENMAN4g	Endomannosidase (M6Masnc-Producing), Golgi Apparatus	0	0	Blank (6h)	Intestinal Epithelial Cells
ENMAN5g	Endomannosidase (M6Masnb2-Producing), Golgi Apparatus	0	0	Blank (6h)	Intestinal Epithelial Cells
ENMAN6g	Endomannosidase (M5Masnb1-Producing), Golgi Apparatus	0	0	Blank (6h)	Intestinal Epithelial Cells
EPCTX	Ethanolamine-Phosphate Cytidylyltransferase	0	0	Blank (6h)	Intestinal Epithelial Cells
ESTRADIOLGLCt	Estradiol Glucuronide Transport via Bicarbonate Antiport	-1000	1000	Blank (6h)	Intestinal Epithelial Cells
ESTRADIOLGLCt2	17-Beta-D-Glucuronide Transport (ATP-Dependent)	0	1000	Blank (6h)	Intestinal Epithelial Cells
ESTRADIOLGLCtr	Glucuronidated Compound Transport	-689.604	0	Blank (6h)	Intestinal Epithelial Cells
ESTRADIOLt	Transport of Estradiol	-704.07	0	Blank (6h)	Intestinal Epithelial Cells
ESTRADIOLtr	Transport of Estradiol, Endoplasmatic Reticulum	-690.66	1000	Blank (6h)	Intestinal Epithelial Cells
ESTRIOLGLCte	Glucuronidated Compound Transport	0	620.439	Blank (6h)	Intestinal Epithelial Cells
ESTRIOLGLCtr	Glucuronidated Compound Transport	-620.439	0	Blank (6h)	Intestinal Epithelial Cells
ESTRIOLtr	Transport of Estriol, Endoplasmatic Reticulum	0	690.66	Blank (6h)	Intestinal Epithelial Cells
ESTRONEGLCt	ABC Transporter	0	629.154	Blank (6h)	Intestinal Epithelial Cells
ESTRONEGLCtr	Glucuronidated Compound Transport	-629.154	0	Blank (6h)	Intestinal Epithelial Cells
ESTRONESt	Transport of Estrone 3-Sulfate via Bicarbonate Antiport	-1000	1000	Blank (6h)	Intestinal Epithelial Cells
ESTRONESt2	Transport of Estrone-3-Sulfate via Sodium Symport	0	1000	Blank (6h)	Intestinal Epithelial Cells
ESTRONEtr	Transport of Estrone, Endoplasmatic Reticulum	-1000	1000	Blank (6h)	Intestinal Epithelial Cells
ESTSULT	Estrogen Sulfotransferase	0	1000	Blank (6h)	Intestinal Epithelial Cells
ETF	Electron Transfer Flavoprotein	0	1000	Blank (6h)	Intestinal Epithelial Cells
ETFQO	Electron Transfer Flavoprotein-Ubiquinone Oxidoreductase	0	1000	Blank (6h)	Intestinal Epithelial Cells
ETHAK	Ethanolamine Kinase	0	1000	Blank (6h)	Intestinal Epithelial Cells
ETHP	Ethanolamine Phosphate Phosphatase	0	1000	Blank (6h)	Intestinal Epithelial Cells
ETOHMO	Ethanol Monooxygenase	0	0	Blank (6h)	Intestinal Epithelial Cells
ETOHtx	Transport of Ethanol, Reversible, Peroxisomal	0	0	Blank (6h)	Intestinal Epithelial Cells
F1Atg	Transport of F1Alpha (from Golgi to Lysosome)	-1000	1000	Blank (6h)	Intestinal Epithelial Cells
F1PGT	Fucose-1-Phosphate Guanylyltransferase	0	111.111	Blank (6h)	Intestinal Epithelial Cells
F6Tg	Glycoprotein 6-Alpha-L-Fucosyltransferase	0	111.111	Blank (6h)	Intestinal Epithelial Cells
FA120ACPH	Fatty-Acyl-Acp Hydrolase	0	0	Blank (6h)	Intestinal Epithelial Cells
FA140ACPH	Fatty-Acyl-Acp Hydrolase	0	0	Blank (6h)	Intestinal Epithelial Cells
FA141ACPH	Fatty-Acyl-Acp Hydrolase	0	0	Blank (6h)	Intestinal Epithelial Cells
FA160ACPH	Fatty-Acyl-Acp Hydrolase	-1000	0	Blank (6h)	Intestinal Epithelial Cells
FA161ACPH	Fatty-Acyl-Acp Hydrolase	0	0	Blank (6h)	Intestinal Epithelial Cells
FA180ACPH	Fatty-Acyl-Acp Hydrolase	0	0	Blank (6h)	Intestinal Epithelial Cells
FA181ACPH	Fatty-Acyl-Acp Hydrolase	0	0	Blank (6h)	Intestinal Epithelial Cells
FA1821ACPH	Fatty-Acyl-Acp Hydrolase	0	0	Blank (6h)	Intestinal Epithelial Cells
FA1822ACPH	Fatty-Acyl-Acp Hydrolase	0	0	Blank (6h)	Intestinal Epithelial Cells
FA182ACPH	Fatty-Acyl-Acp Hydrolase	0	0	Blank (6h)	Intestinal Epithelial Cells
FACOAL140i	Fatty-Acid- Coenzyme A Ligase (Tetradecanoate)	0	1000	Blank (6h)	Intestinal Epithelial Cells
FACOAL150	Fatty-Acid- Coenzyme A Ligase	-153.993	1000	Blank (6h)	Intestinal Epithelial Cells
FACOAL160i	C160 Fatty Acid Activation	0	1000	Blank (6h)	Intestinal Epithelial Cells
FACOAL170	Fatty-Acid- Coenzyme A Ligase	-7.43388	1000	Blank (6h)	Intestinal Epithelial Cells
FACOAL180i	C180 Fatty Acid Activation	0	1000	Blank (6h)	Intestinal Epithelial Cells
FACOAL1812	Fatty-Acid- Coenzyme A Ligase	-1000	1000	Blank (6h)	Intestinal Epithelial Cells
FACOAL1813	Fatty-Acid- Coenzyme A Ligase	-1000	1000	Blank (6h)	Intestinal Epithelial Cells
FACOAL181i	C181 Fatty Acid Activation	0	1000	Blank (6h)	Intestinal Epithelial Cells
FACOAL1821	Fatty-Acid- Coenzyme A Ligase	-1000	1000	Blank (6h)	Intestinal Epithelial Cells
FACOAL1822	Fatty-Acid- Coenzyme A Ligase	-1000	1000	Blank (6h)	Intestinal Epithelial Cells
FACOAL1831	Fatty-Acid- Coenzyme A Ligase	-1000	1000	Blank (6h)	Intestinal Epithelial Cells
FACOAL1832	Fatty-Acid- Coenzyme A Ligase	-1000	1000	Blank (6h)	Intestinal Epithelial Cells
FACOAL184	Fatty-Acid- Coenzyme A Ligase	-1000	1000	Blank (6h)	Intestinal Epithelial Cells
FACOAL191	Fatty-Acid- Coenzyme A Ligase	0	1000	Blank (6h)	Intestinal Epithelial Cells
FACOAL200	Fatty-Acid- Coenzyme A Ligase	0	1000	Blank (6h)	Intestinal Epithelial Cells
FACOAL203	Fatty-Acid- Coenzyme A Ligase	-1000	1000	Blank (6h)	Intestinal Epithelial Cells
FACOAL204	Fatty-Acid- Coenzyme A Ligase	-1000	1000	Blank (6h)	Intestinal Epithelial Cells
FACOAL2042	Fatty-Acid- Coenzyme A Ligase	-830.62	1000	Blank (6h)	Intestinal Epithelial Cells
FACOAL205	Fatty-Acid- Coenzyme A Ligase	-1000	1000	Blank (6h)	Intestinal Epithelial Cells
FACOAL206	Fatty-Acid- Coenzyme A Ligase	-1000	0	Blank (6h)	Intestinal Epithelial Cells
FACOAL224	Fatty-Acid- Coenzyme A Ligase	-786.683	1000	Blank (6h)	Intestinal Epithelial Cells
FACOAL2251	Fatty-Acid- Coenzyme A Ligase	-787.973	1000	Blank (6h)	Intestinal Epithelial Cells
FACOAL2252	Fatty-Acid- Coenzyme A Ligase	-806.574	1000	Blank (6h)	Intestinal Epithelial Cells
FACOAL226	Fatty-Acid- Coenzyme A Ligase	-741.425	1000	Blank (6h)	Intestinal Epithelial Cells
FACOAL240	Fatty-Acid- Coenzyme A Ligase	0	1000	Blank (6h)	Intestinal Epithelial Cells
FACOAL241	Fatty-Acid- Coenzyme A Ligase	0	1000	Blank (6h)	Intestinal Epithelial Cells
FACOAL244_1	Fatty-Acid- Coenzyme A Ligase	0	1000	Blank (6h)	Intestinal Epithelial Cells
FACOAL245_1	Fatty-Acid- Coenzyme A Ligase	-3.71655	1000	Blank (6h)	Intestinal Epithelial Cells
FACOAL245_2	Fatty-Acid- Coenzyme A Ligase	0	1000	Blank (6h)	Intestinal Epithelial Cells
FACOAL246_1	Fatty-Acid- Coenzyme A Ligase	0	1000	Blank (6h)	Intestinal Epithelial Cells
FACOAL260	Fatty-Acid- Coenzyme A Ligase (N-C26:0)	-503.417	1000	Blank (6h)	Intestinal Epithelial Cells
FACOAL40im	Fatty-Acid- Coenzyme A Ligase (Butanoate), Mitochondrial	0	1000	Blank (6h)	Intestinal Epithelial Cells
FACOAL80i	Fatty-Acid- Coenzyme A Ligase (Octanoate)	0	0	Blank (6h)	Intestinal Epithelial Cells
FADDP	FAD Diphosphatase	0	1000	Blank (6h)	Intestinal Epithelial Cells
FADH2tru	Transport of FADH2, Endoplasmic Reticulum	0	1000	Blank (6h)	Intestinal Epithelial Cells
FADH2tx	Transport of FADH2, Peroxisomal	-1000	1000	Blank (6h)	Intestinal Epithelial Cells
FADtru	Transport of FAD, Endoplasmic Reticulum	0	1000	Blank (6h)	Intestinal Epithelial Cells
FADtx	Transport of FAD, Peroxisomal	-1000	1000	Blank (6h)	Intestinal Epithelial Cells
FAEL183	Fatty-Acyl Coenzyme A Elongation (N-C18:3CoA)	0	1000	Blank (6h)	Intestinal Epithelial Cells
FAEL184	Fatty-Acyl Coenzyme A Elongation (N-C20:4CoA)	0	1000	Blank (6h)	Intestinal Epithelial Cells
FAEL204	Fatty-Acyl Coenzyme A Elongation (N-C20:4CoA)	0	1000	Blank (6h)	Intestinal Epithelial Cells
FAEL205	Fatty-Acyl Coenzyme A Elongation (N-C20:5CoA)	0	1000	Blank (6h)	Intestinal Epithelial Cells
FAH1	Fatty Acid Omega-Hydroxylase	0	1000	Blank (6h)	Intestinal Epithelial Cells
FAH2	Fatty Acid Omega-Hydroxylase	0	1000	Blank (6h)	Intestinal Epithelial Cells
FAH3	Fatty Acid Omega-Hydroxylase	0	1000	Blank (6h)	Intestinal Epithelial Cells
FALDH	Formaldehyde Dehydrogenase	-1000	1000	Blank (6h)	Intestinal Epithelial Cells
FALDtly	Formaldehyde Transport via Diffusion, Lysosomal	0	1000	Blank (6h)	Intestinal Epithelial Cells
FALDtm	Formaldehyde Transport via Diffusion, Mitochondrial	0	1000	Blank (6h)	Intestinal Epithelial Cells
FAOXC11	Beta Oxidation of Long Chain Fatty Acid	0	0	Blank (6h)	Intestinal Epithelial Cells
FAOXC140	Beta Oxidation of Long Chain Fatty Acid	0	1000	Blank (6h)	Intestinal Epithelial Cells
FAOXC150m	Beta Oxidation of Long Chain Fatty Acid (Odd Chain)	0	181.509	Blank (6h)	Intestinal Epithelial Cells
FAOXC160	Beta Oxidation of Long Chain Fatty Acid	0	1000	Blank (6h)	Intestinal Epithelial Cells
FAOXC16080m	Beta Oxidation of Long Chain Fatty Acid	0	1000	Blank (6h)	Intestinal Epithelial Cells
FAOXC16080x	Beta Oxidation of Long Chain Fatty Acid	0	625	Blank (6h)	Intestinal Epithelial Cells
FAOXC161802m	Beta Oxidation Fatty Acid	0	1000	Blank (6h)	Intestinal Epithelial Cells
FAOXC16180m	Beta Oxidation Fatty Acid	0	1000	Blank (6h)	Intestinal Epithelial Cells
FAOXC170m	Beta Oxidation of Long Chain Fatty Acid (Odd Chain)	0	153.99	Blank (6h)	Intestinal Epithelial Cells
FAOXC180	Beta Oxidation of Long Chain Fatty Acid	0	1000	Blank (6h)	Intestinal Epithelial Cells
FAOXC180x	Beta Oxidation of Long Chain Fatty Acid	0	1000	Blank (6h)	Intestinal Epithelial Cells
FAOXC1811601m	Beta Oxidation Fatty Acid	0	1000	Blank (6h)	Intestinal Epithelial Cells
FAOXC1811602m	Beta Oxidation Fatty Acid	0	1000	Blank (6h)	Intestinal Epithelial Cells
FAOXC1811603m	Beta Oxidation Fatty Acid	0	1000	Blank (6h)	Intestinal Epithelial Cells
FAOXC182806m	Beta Oxidation of Fatty Acid	0	1000	Blank (6h)	Intestinal Epithelial Cells
FAOXC18280m	Beta Oxidation of Fatty Acid	0	1000	Blank (6h)	Intestinal Epithelial Cells
FAOXC183803m	Beta Oxidation of Fatty Acid	0	1000	Blank (6h)	Intestinal Epithelial Cells
FAOXC183806m	Beta Oxidation of Fatty Acid	0	1000	Blank (6h)	Intestinal Epithelial Cells
FAOXC183806x	Beta Oxidation of Long Chain Fatty Acid	0	833.333	Blank (6h)	Intestinal Epithelial Cells
FAOXC18480m	Beta Oxidation of Fatty Acid	0	1000	Blank (6h)	Intestinal Epithelial Cells
FAOXC18480x	Beta Oxidation of Long Chain Fatty Acid	0	1000	Blank (6h)	Intestinal Epithelial Cells
FAOXC200180m	Beta Oxidation of Long Chain Fatty Acid	0	1000	Blank (6h)	Intestinal Epithelial Cells
FAOXC200180x	Beta Oxidation of Long Chain Fatty Acid	0	1000	Blank (6h)	Intestinal Epithelial Cells
FAOXC2031836m	Beta Oxidation of Fatty Acid	0	1000	Blank (6h)	Intestinal Epithelial Cells
FAOXC204	Beta Oxidation of Long Chain Fatty Acid	0	872.487	Blank (6h)	Intestinal Epithelial Cells
FAOXC204184m	Beta Oxidation Fatty Acid	0	1000	Blank (6h)	Intestinal Epithelial Cells
FAOXC2051843m	Beta Oxidation of Fatty Acid	0	1000	Blank (6h)	Intestinal Epithelial Cells
FAOXC2051843x	Beta Oxidation of Long Chain Fatty Acid	0	1000	Blank (6h)	Intestinal Epithelial Cells
FAOXC2242046m	Beta Oxidation of Long Chain Fatty Acid	0	1000	Blank (6h)	Intestinal Epithelial Cells
FAOXC2242046x	Beta Oxidation of Long Chain Fatty Acid	0	1000	Blank (6h)	Intestinal Epithelial Cells
FAOXC2251836m	Beta Oxidation of Fatty Acid	0	1000	Blank (6h)	Intestinal Epithelial Cells
FAOXC2251836x	Beta Oxidation of Long Chain Fatty Acid	0	1000	Blank (6h)	Intestinal Epithelial Cells
FAOXC2252053m	Beta Oxidation of Long Chain Fatty Acid	0	1000	Blank (6h)	Intestinal Epithelial Cells
FAOXC2252053x	Beta Oxidation of Long Chain Fatty Acid	0	1000	Blank (6h)	Intestinal Epithelial Cells
FAOXC226	Beta Oxidation of Long Chain Fatty Acid	0	809.333	Blank (6h)	Intestinal Epithelial Cells
FAOXC226205m	Beta Oxidation of Long Chain Fatty Acid	0	1000	Blank (6h)	Intestinal Epithelial Cells
FAOXC226205x	Beta Oxidation of Long Chain Fatty Acid	0	1000	Blank (6h)	Intestinal Epithelial Cells
FAOXC240200x	Beta Oxidation of Long Chain Fatty Acid	0	1000	Blank (6h)	Intestinal Epithelial Cells
FAOXC241181x	Beta Oxidation of Long Chain Fatty Acid	0	833.333	Blank (6h)	Intestinal Epithelial Cells
FAOXC2442246x	Beta Oxidation of Long Chain Fatty Acid	0	3.71643	Blank (6h)	Intestinal Epithelial Cells
FAOXC2452253x	Beta Oxidation of Long Chain Fatty Acid	0	3.71643	Blank (6h)	Intestinal Epithelial Cells
FAOXC2452256x	Beta Oxidation of Long Chain Fatty Acid	0	7.43386	Blank (6h)	Intestinal Epithelial Cells
FAOXC246226x	Beta Oxidation of Long Chain Fatty Acid	0	7.43386	Blank (6h)	Intestinal Epithelial Cells
FAOXC260240x	Beta Oxidation of Long Chain Fatty Acid	0	1000	Blank (6h)	Intestinal Epithelial Cells
FAOXC80	Beta Oxidation of Med/Long Chain Fatty Acid	0	1000	Blank (6h)	Intestinal Epithelial Cells
FAS100COA	Fatty Acyl Coenzyme A Synthase (N-C10:0CoA)	0	1000	Blank (6h)	Intestinal Epithelial Cells
FAS120COA	Fatty-Acyl Coenzyme A Synthase (N-C12:0CoA)	0	1000	Blank (6h)	Intestinal Epithelial Cells
FAS140COA	Fatty-Acyl Coenzyme A Synthase (N-C14:0CoA)	0	1000	Blank (6h)	Intestinal Epithelial Cells
FAS160COA	Fatty-Acyl Coenzyme A Synthase (N-C16:0CoA)	0	1000	Blank (6h)	Intestinal Epithelial Cells
FAS180COA	Fatty-Acyl Coenzyme A Synthase (N-C18:0CoA)	0	1000	Blank (6h)	Intestinal Epithelial Cells
FAS80COA_L	Fatty Acyl Coenzyme A Synthase (N-C8:0CoA), Lumped Reaction	0	666.667	Blank (6h)	Intestinal Epithelial Cells
FATP1t	Fatty Acid Electroneutral Transport	-1000	1000	Blank (6h)	Intestinal Epithelial Cells
FATP2t	Fatty Acid Electroneutral Transport	-1000	1000	Blank (6h)	Intestinal Epithelial Cells
FATP3t	Fatty Acid Electroneutral Transport	-1000	1000	Blank (6h)	Intestinal Epithelial Cells
FATP4t	Fatty Acid Electroneutral Transport	-1000	1000	Blank (6h)	Intestinal Epithelial Cells
FATP5t	Fatty Acid Electroneutral Transport	-1000	1000	Blank (6h)	Intestinal Epithelial Cells
FATP6t	Fatty Acid Electroneutral Transport	-1000	1000	Blank (6h)	Intestinal Epithelial Cells
FATP7t	Fatty Acid Electroneutral Transport	-1000	1000	Blank (6h)	Intestinal Epithelial Cells
FATP8t	Fatty Acid Electroneutral Transport	-1000	1000	Blank (6h)	Intestinal Epithelial Cells
FATP9t	Fatty Acid Electroneutral Transport	-1000	1000	Blank (6h)	Intestinal Epithelial Cells
FBA4	D-Fructose 1-Phosphate D-Glyceraldehyde-3-Phosphate-Lyase	0	1000	Blank (6h)	Intestinal Epithelial Cells
FBA5	D-Tagatose 1-Phosphate D-Glyceraldehyde-3-Phosphate-Lyase	0	0	Blank (6h)	Intestinal Epithelial Cells
FBP26	Fructose-2, 6-Bisphosphate 2-Phosphatase	0	1000	Blank (6h)	Intestinal Epithelial Cells
FCLTm	Ferrochelatase, Mitochondrial	0	894.349	Blank (6h)	Intestinal Epithelial Cells
FCOAH	Formyl Coenzyme A Hydrolase	0	0	Blank (6h)	Intestinal Epithelial Cells
FDH	Formate Dehydrogenase	0	1000	Blank (6h)	Intestinal Epithelial Cells
FE2t	Transport of Iron (Fe2+)	0	1000	Blank (6h)	Intestinal Epithelial Cells
FE2tm	Transport of Iron (Fe2+), Mitochondrial	0	894.349	Blank (6h)	Intestinal Epithelial Cells
FE3R2e	Fe3+ Reduction (Ascorbate)	0	1000	Blank (6h)	Intestinal Epithelial Cells
FK	Fucokinase	0	111.111	Blank (6h)	Intestinal Epithelial Cells
FKYNH	N-Formyl-L-Kynurenine Amidohydrolase	0	67.6057	Blank (6h)	Intestinal Epithelial Cells
FOLR2	Folate Reductase	0	1000	Blank (6h)	Intestinal Epithelial Cells
FOLt2	Folate Transport via Anion Antiport	-1000	1000	Blank (6h)	Intestinal Epithelial Cells
FORMCOAtx	Formyl Coenzyme A Transport	0	0	Blank (6h)	Intestinal Epithelial Cells
FORt2m	Transport of Formate, Mitochondrial	-1000	0	Blank (6h)	Intestinal Epithelial Cells
FORtr	Transport of Formate, Endoplasmatic Reticulum	-742.672	0	Blank (6h)	Intestinal Epithelial Cells
FORtrn	Transport of Formate, Nuclear	-500	0	Blank (6h)	Intestinal Epithelial Cells
FPGS2	Folylpolyglutamate Synthetase	0	1000	Blank (6h)	Intestinal Epithelial Cells
FPGS2m	Folylpolyglutamate Synthetase, Mitochondrial	0	1000	Blank (6h)	Intestinal Epithelial Cells
FPGS3	Folylpolyglutamate Synthetase	0	1000	Blank (6h)	Intestinal Epithelial Cells
FPGS3m	Folylpolyglutamate Synthetase, Mitochondrial	0	1000	Blank (6h)	Intestinal Epithelial Cells
FPGS4	Folylpolyglutamate Synthetase (Dhf)	0	250	Blank (6h)	Intestinal Epithelial Cells
FPGS4m	Folylpolyglutamate Synthetase (Dhf), Mitochondrial	0	200	Blank (6h)	Intestinal Epithelial Cells
FPGS5	Folylpolyglutamate Synthetase (Dhf)	0	200	Blank (6h)	Intestinal Epithelial Cells
FPGS5m	Folylpolyglutamate Synthetase (Dhf), Mitochondrial	0	200	Blank (6h)	Intestinal Epithelial Cells
FPGS6	Folylpolyglutamate Synthetase (Dhf)	0	166.667	Blank (6h)	Intestinal Epithelial Cells
FPGS6m	Folylpolyglutamate Synthetase (Dhf), Mitochondrial	0	166.667	Blank (6h)	Intestinal Epithelial Cells
FPGS7m	Folylpolyglutamate Synthetase (10Fthf), Mitochondrial	0	250	Blank (6h)	Intestinal Epithelial Cells
FPGS8	Folylpolyglutamate Synthetase (10Fthf)	0	200	Blank (6h)	Intestinal Epithelial Cells
FPGS8m	Folylpolyglutamate Synthetase (10Fthf), Mitochondrial	0	200	Blank (6h)	Intestinal Epithelial Cells
FPGS9	Folylpolyglutamate Synthetase (10Fthf)	0	166.667	Blank (6h)	Intestinal Epithelial Cells
FPGS9m	Folylpolyglutamate Synthetase (10Fthf), Mitochondrial	0	166.667	Blank (6h)	Intestinal Epithelial Cells
FPGSm	Folylpolyglutamate Synthetase, Mitochondrial	0	1000	Blank (6h)	Intestinal Epithelial Cells
FRDPtc	Lipid, Flip-Flop Intracellular Transport	-1000	1000	Blank (6h)	Intestinal Epithelial Cells
FRDPtr	Lipid, Flip-Flop Intracellular Transport	-1000	1000	Blank (6h)	Intestinal Epithelial Cells
FRUt1r	Transport of D-Fructose via Uniport	-1000	1000	Blank (6h)	Intestinal Epithelial Cells
FTHFDH	Formyltetrahydrofolate Dehydrogenase	0	1000	Blank (6h)	Intestinal Epithelial Cells
FTHFLm	Formate-Tetrahydrofolate Ligase, Mitochondrial	0	1000	Blank (6h)	Intestinal Epithelial Cells
FUC13GALACGLCGAL14ACGLCGALGLUSIDEte	Blood Group Intracellular Transport	-321.579	0	Blank (6h)	Intestinal Epithelial Cells
FUC13GALACGLCGAL14ACGLCGALGLUSIDEtg	Blood Group Intracellular Transport	0	222.222	Blank (6h)	Intestinal Epithelial Cells
FUC14GALACGLCGALGLUSIDEte	Blood Group Intracellular Transport	-391.526	0	Blank (6h)	Intestinal Epithelial Cells
FUC14GALACGLCGALGLUSIDEtg	Blood Group Intracellular Transport	0	391.526	Blank (6h)	Intestinal Epithelial Cells
FUCACGALFUCGALACGLCGALGLUSIDEte	Blood Group Intracellular Transport	-362.354	0	Blank (6h)	Intestinal Epithelial Cells
FUCACGALFUCGALACGLCGALGLUSIDEtg	Blood Group Intracellular Transport	0	250	Blank (6h)	Intestinal Epithelial Cells
FUCACNGAL14ACGLCGALGLUSIDEte	Blood Group Intracellular Transport	-373.48	0	Blank (6h)	Intestinal Epithelial Cells
FUCACNGAL14ACGLCGALGLUSIDEtg	Blood Group Intracellular Transport	0	333.333	Blank (6h)	Intestinal Epithelial Cells
FUCACNGALACGLCGALGLUSIDEte	Blood Group Intracellular Transport	-333.333	0	Blank (6h)	Intestinal Epithelial Cells
FUCACNGALACGLCGALGLUSIDEtg	Blood Group Intracellular Transport	0	333.333	Blank (6h)	Intestinal Epithelial Cells
FUCASE2e	Alpha-Fucosidase, Extracellular	0	0	Blank (6h)	Intestinal Epithelial Cells
FUCASE2ly	Alpha-Fucosidase, Lysosomal	0	28.5714	Blank (6h)	Intestinal Epithelial Cells
FUCASEe	Alpha-Fucosidase, Extracellular	0	111.111	Blank (6h)	Intestinal Epithelial Cells
FUCASEly	Alpha-Fucosidase, Lysosomal	0	111.111	Blank (6h)	Intestinal Epithelial Cells
FUCFUC12GAL14ACGLCGALGLUSIDEte	Blood Group Intracellular Transport	-333.333	0	Blank (6h)	Intestinal Epithelial Cells
FUCFUC12GAL14ACGLCGALGLUSIDEtg	Blood Group Intracellular Transport	0	333.333	Blank (6h)	Intestinal Epithelial Cells
FUCFUC132GALACGLCGAL14ACGLCGALGLUSIDEte	Blood Group Intracellular Transport	-200	0	Blank (6h)	Intestinal Epithelial Cells
FUCFUC132GALACGLCGAL14ACGLCGALGLUSIDEtg	Blood Group Intracellular Transport	0	200	Blank (6h)	Intestinal Epithelial Cells
FUCFUCFUCGALACGLC13GALACGLCGAL14ACGLCGALGLUSIDEte	Blood Group Intracellular Transport	-1000	1000	Blank (6h)	Intestinal Epithelial Cells
FUCFUCFUCGALACGLC13GALACGLCGAL14ACGLCGALGLUSIDEtg	Blood Group Intracellular Transport	0	133.333	Blank (6h)	Intestinal Epithelial Cells
FUCFUCFUCGALACGLCGAL14ACGLCGALGLUSIDEte	Blood Group Intracellular Transport	-1000	1000	Blank (6h)	Intestinal Epithelial Cells
FUCFUCFUCGALACGLCGAL14ACGLCGALGLUSIDEtg	Blood Group Intracellular Transport	0	181.818	Blank (6h)	Intestinal Epithelial Cells
FUCFUCGALACGLCGALGLUSIDEte	Blood Group Intracellular Transport	-333.333	0	Blank (6h)	Intestinal Epithelial Cells
FUCFUCGALACGLCGALGLUSIDEtg	Blood Group Intracellular Transport	0	333.333	Blank (6h)	Intestinal Epithelial Cells
FUCGAL14ACGLCGALGLUSIDEte	Blood Group Intracellular Transport	-391.526	0	Blank (6h)	Intestinal Epithelial Cells
FUCGAL14ACGLCGALGLUSIDEtg	Blood Group Intracellular Transport	0	391.526	Blank (6h)	Intestinal Epithelial Cells
FUCGALFUCGALACGLCGALGLUSIDEte	Blood Group Intracellular Transport	-1000	1000	Blank (6h)	Intestinal Epithelial Cells
FUCGALFUCGALACGLCGALGLUSIDEtg	Blood Group Intracellular Transport	0	250	Blank (6h)	Intestinal Epithelial Cells
FUCGALGBSIDEte	Transport of Fucosyl Galactosylgloboside	0	285.714	Blank (6h)	Intestinal Epithelial Cells
FUCGALGBSIDEtg	Transport of Fucosyl Galactosylgloboside, Golgi Apparatus	-285.714	0	Blank (6h)	Intestinal Epithelial Cells
FUCtly	L-Fucose Efflux from Lysosome	0	111.111	Blank (6h)	Intestinal Epithelial Cells
FUMAC	Fumarylacetoacetase	0	94.6027	Blank (6h)	Intestinal Epithelial Cells
FUMm	Fumarase, Mitochondrial	-1000	1000	Blank (6h)	Intestinal Epithelial Cells
FUMSO3tm	Fumarate:Sulfite Antiport, Mitochondrial	-1000	1000	Blank (6h)	Intestinal Epithelial Cells
FUMSO4tm	Fumarate:Sulfate Antiport, Mitochondrial	-1000	1000	Blank (6h)	Intestinal Epithelial Cells
FUMtm	Fumarate Transport, Mitochondrial	-1000	1000	Blank (6h)	Intestinal Epithelial Cells
FUMTSULtm	Fumarate:Thiosulfate Antiport, Mitochondrial	-1000	1000	Blank (6h)	Intestinal Epithelial Cells
FUT11g	Galactoside 2-Alpha-L-Fucosyltransferase 1	0	285.714	Blank (6h)	Intestinal Epithelial Cells
FUT12g	Galactoside 2-Alpha-L-Fucosyltransferase 1	0	372.937	Blank (6h)	Intestinal Epithelial Cells
FUT14g	Galactoside 2-Alpha-L-Fucosyltransferase 1	0	372.937	Blank (6h)	Intestinal Epithelial Cells
FUT15g	Galactoside 2-Alpha-L-Fucosyltransferase 1	0	166.667	Blank (6h)	Intestinal Epithelial Cells
FUT16g	Galactoside 2-Alpha-L-Fucosyltransferase 1	0	181.818	Blank (6h)	Intestinal Epithelial Cells
FUT17g	Galactoside 2-Alpha-L-Fucosyltransferase 1	0	125	Blank (6h)	Intestinal Epithelial Cells
FUT18g	Galactoside 2-Alpha-L-Fucosyltransferase 1	0	111.111	Blank (6h)	Intestinal Epithelial Cells
FUT31g	Fucosyltransferase 3 (Galactoside 3 (4)-L-Fucosyltransferase, Lewis Blood Group Included) 1	0	391.526	Blank (6h)	Intestinal Epithelial Cells
FUT32g	Fucosyltransferase 3 (Galactoside 3 (4)-L-Fucosyltransferase, Lewis Blood Group Included) 1	0	333.333	Blank (6h)	Intestinal Epithelial Cells
FUT33g	Fucosyltransferase 3 (Galactoside 3 (4)-L-Fucosyltransferase, Lewis Blood Group Included) 1	0	250	Blank (6h)	Intestinal Epithelial Cells
FUT34g	Fucosyltransferase 3 (Galactoside 3 (4)-L-Fucosyltransferase, Lewis Blood Group Included) 1	0	333.333	Blank (6h)	Intestinal Epithelial Cells
FUT35g	Fucosyltransferase 3 (Galactoside 3 (4)-L-Fucosyltransferase, Lewis Blood Group Included) 1	0	250	Blank (6h)	Intestinal Epithelial Cells
FUT910g	Alpha- (1, 3)-Fucosyltransferase	0	133.333	Blank (6h)	Intestinal Epithelial Cells
FUT911g	Alpha- (1, 3)-Fucosyltransferase	0	133.333	Blank (6h)	Intestinal Epithelial Cells
FUT91g	Alpha- (1, 3)-Fucosyltransferase	0	391.526	Blank (6h)	Intestinal Epithelial Cells
FUT92g	Alpha- (1, 3)-Fucosyltransferase	0	333.333	Blank (6h)	Intestinal Epithelial Cells
FUT93g	Alpha- (1, 3)-Fucosyltransferase	0	333.333	Blank (6h)	Intestinal Epithelial Cells
FUT94g	Alpha- (1, 3)-Fucosyltransferase	0	181.818	Blank (6h)	Intestinal Epithelial Cells
FUT95g	Alpha- (1, 3)-Fucosyltransferase	0	181.818	Blank (6h)	Intestinal Epithelial Cells
FUT96g	Alpha- (1, 3)-Fucosyltransferase	0	200	Blank (6h)	Intestinal Epithelial Cells
FUT97g	Alpha- (1, 3)-Fucosyltransferase	0	200	Blank (6h)	Intestinal Epithelial Cells
FUT98g	Alpha- (1, 3)-Fucosyltransferase	0	222.222	Blank (6h)	Intestinal Epithelial Cells
FUT99g	Alpha- (1, 3)-Fucosyltransferase	0	133.333	Blank (6h)	Intestinal Epithelial Cells
G12MT1_L	Glycolipid 1, 2-Alpha-D-Mannosyltransferase (Liver)	0	125	Blank (6h)	Intestinal Epithelial Cells
G12MT1_U	Glycolipid 1, 2-Alpha-D-Mannosyltransferase (Uterus)	0	111.111	Blank (6h)	Intestinal Epithelial Cells
G12MT2_L	Glycolipid 1, 2-Alpha-D-Mannosyltransferase (Liver)	0	125	Blank (6h)	Intestinal Epithelial Cells
G12MT2_U	Glycolipid 1, 2-Alpha-D-Mannosyltransferase (Uterus)	0	111.111	Blank (6h)	Intestinal Epithelial Cells
G13MT_L	Glycolipid 1, 3-Alpha-D-Mannosyltransferase (Liver)	0	125	Blank (6h)	Intestinal Epithelial Cells
G13MT_U	Glycolipid 1, 3-Alpha-D-Mannosyltransferase (Uterus)	0	111.111	Blank (6h)	Intestinal Epithelial Cells
G14T10g	Beta-N-Acetylglucosaminylglycopeptide Beta-1, 4-Galactosyltransferase, Golgi	0	28.5714	Blank (6h)	Intestinal Epithelial Cells
G14T11g	Beta-N-Acetylglucosaminylglycopeptide Beta-1, 4-Galactosyltransferase, Golgi	0	28.5714	Blank (6h)	Intestinal Epithelial Cells
G14T12g	Beta-N-Acetylglucosaminylglycopeptide Beta-1, 4-Galactosyltransferase, Golgi	0	28.5714	Blank (6h)	Intestinal Epithelial Cells
G14T13g	Beta-N-Acetylglucosaminylglycopeptide Beta-1, 4-Galactosyltransferase, Golgi	0	28.5714	Blank (6h)	Intestinal Epithelial Cells
G14T14g	Beta-N-Acetylglucosaminylglycopeptide Beta-1, 4-Galactosyltransferase, Golgi	0	28.5714	Blank (6h)	Intestinal Epithelial Cells
G14T15g	Beta-N-Acetylglucosaminylglycopeptide Beta-1, 4-Galactosyltransferase, Golgi	0	28.5714	Blank (6h)	Intestinal Epithelial Cells
G14T16g	Beta-N-Acetylglucosaminylglycopeptide Beta-1, 4-Galactosyltransferase, Golgi	0	28.5714	Blank (6h)	Intestinal Epithelial Cells
G14T17g	Beta-N-Acetylglucosaminylglycopeptide Beta-1, 4-Galactosyltransferase, Golgi	0	28.5714	Blank (6h)	Intestinal Epithelial Cells
G14T18g	Beta-N-Acetylglucosaminylglycopeptide Beta-1, 4-Galactosyltransferase, Golgi	0	76.9231	Blank (6h)	Intestinal Epithelial Cells
G14T19g	Beta-N-Acetylglucosaminylglycopeptide Beta-1, 4-Galactosyltransferase, Golgi	0	76.9231	Blank (6h)	Intestinal Epithelial Cells
G14T20g	Beta-N-Acetylglucosaminylglycopeptide Beta-1, 4-Galactosyltransferase, Golgi	0	76.9231	Blank (6h)	Intestinal Epithelial Cells
G14T21g	Beta-N-Acetylglucosaminylglycopeptide Beta-1, 4-Galactosyltransferase, Golgi	0	76.9231	Blank (6h)	Intestinal Epithelial Cells
G14T2g	Beta-N-Acetylglucosaminylglycopeptide Beta-1, 4-Galactosyltransferase, Golgi	0	83.3333	Blank (6h)	Intestinal Epithelial Cells
G14T3g	Beta-N-Acetylglucosaminylglycopeptide Beta-1, 4-Galactosyltransferase, Golgi	0	83.3333	Blank (6h)	Intestinal Epithelial Cells
G14T4g	Beta-N-Acetylglucosaminylglycopeptide Beta-1, 4-Galactosyltransferase, Golgi	0	83.3333	Blank (6h)	Intestinal Epithelial Cells
G14T5g	Beta-N-Acetylglucosaminylglycopeptide Beta-1, 4-Galactosyltransferase, Golgi	0	83.3333	Blank (6h)	Intestinal Epithelial Cells
G14T6g	Beta-N-Acetylglucosaminylglycopeptide Beta-1, 4-Galactosyltransferase, Golgi	0	28.5714	Blank (6h)	Intestinal Epithelial Cells
G14T7g	Beta-N-Acetylglucosaminylglycopeptide Beta-1, 4-Galactosyltransferase, Golgi	0	28.5714	Blank (6h)	Intestinal Epithelial Cells
G14T8g	Beta-N-Acetylglucosaminylglycopeptide Beta-1, 4-Galactosyltransferase, Golgi	0	28.5714	Blank (6h)	Intestinal Epithelial Cells
G14T9g	Beta-N-Acetylglucosaminylglycopeptide Beta-1, 4-Galactosyltransferase, Golgi	0	28.5714	Blank (6h)	Intestinal Epithelial Cells
G14Tg	Beta-N-Acetylglucosaminylglycopeptide Beta-1, 4-Galactosyltransferase	0	111.111	Blank (6h)	Intestinal Epithelial Cells
G16MT_L	Glycolipid 1, 6-Alpha-D-Mannosyltransferase (Liver)	0	125	Blank (6h)	Intestinal Epithelial Cells
G16MT_U	Glycolipid 1, 6-Alpha-D-Mannosyltransferase (Uterus)	0	111.111	Blank (6h)	Intestinal Epithelial Cells
G1M6MASNB1terg	Transport of Glucosyl-(Alpha-D-Mannosyl)6-Beta-D-Mannosyl-Diacetylchitobiosyl-L-Asparagine (Protein), Endoplasmic Reticulum to Golgi Apparatus	0	0	Blank (6h)	Intestinal Epithelial Cells
G1M7MASNBterg	Transport of Glucosyl-(Alpha-D-Mannosyl)7-Beta-D-Mannosyl-Diacetylchitobiosyl-L-Asparagine, Isoform C (Protein), Endoplasmic Reticulum to Golgi Apparatus	0	0	Blank (6h)	Intestinal Epithelial Cells
G1M7MASNCterg	Transport of Glucosyl-(Alpha-D-Mannosyl)7-Beta-D-Mannosyl-Diacetylchitobiosyl-L-Asparagine, Isoform C (Protein), Endoplasmic Reticulum to Golgi Apparatus	0	0	Blank (6h)	Intestinal Epithelial Cells
G1M8MASNterg	Transport of (Alpha-D-Glucosyl)-(Alpha-D-Mannosyl)8-Beta-D-Mannosyl-Diacetylchitobiosyl-L-Asparagine (Protein), Endoplasmic Reticulum to Golgi Apparatus	0	0	Blank (6h)	Intestinal Epithelial Cells
G2M8MASNterg	Transport of (Alpha-D-Glucosyl)2-(Alpha-D-Mannosyl)8-Beta-D-Mannosyl-Diacetylchitobiosyl-L-Asparagine (Protein), Endoplasmic Reticulum to Golgi Apparatus	0	0	Blank (6h)	Intestinal Epithelial Cells
G3M8MASNterg	Transport of (Alpha-D-Glucosyl)3-(Alpha-D-Mannosyl)8-Beta-D-Mannosyl-Diacetylchitobiosyl-L-Asparagine (Protein), Endoplasmic Reticulum to Golgi Apparatus	0	0	Blank (6h)	Intestinal Epithelial Cells
G3PD2m	Glycerol-3-Phosphate Dehydrogenase (FAD), Mitochondrial	0	1000	Blank (6h)	Intestinal Epithelial Cells
G5SADrm	L-Glutamate 5-Semialdehyde Dehydratase, Reversible, Mitochondrial	-1000	1000	Blank (6h)	Intestinal Epithelial Cells
G5SDym	Glutamate-5-Semialdehyde Dehydrogenase, Mitochondrial	0	1000	Blank (6h)	Intestinal Epithelial Cells
G6PDH1rer	Glucose-6-Phosphate Dehydrogenase, Endoplasmic Reticulum	-1000	1000	Blank (6h)	Intestinal Epithelial Cells
G6PDH2rer	Glucose 6-Phosphate Dehydrogenase, Endoplasmic Reticulum	-1000	1000	Blank (6h)	Intestinal Epithelial Cells
G6PPer	Glucose-6-Phosphate Phosphatase, Edoplasmic Reticular	0	1000	Blank (6h)	Intestinal Epithelial Cells
G6Pter	Glucose 6-Phosphate Endoplasmic Reticular Transport via Diffusion	-1000	1000	Blank (6h)	Intestinal Epithelial Cells
GABAVESSEC	GABA Secretion via Secretory Vesicle (ATP Driven)	0	1000	Blank (6h)	Intestinal Epithelial Cells
GACMTRc	Guanidinoacetate N-Methyltransferase, Cytosolic	0	1000	Blank (6h)	Intestinal Epithelial Cells
GACPAILter	Glucosaminyl-Acylphosphatidylinositol Flippase, Endoplasmatic Reticulum	0	0	Blank (6h)	Intestinal Epithelial Cells
GAL3ST11	Galactosylceramide Sulfotransferase	0	1000	Blank (6h)	Intestinal Epithelial Cells
GAL3ST12	Galactosylceramide Sulfotransferase	0	126.416	Blank (6h)	Intestinal Epithelial Cells
GALACGLCGALGBSIDEte	Transport of Gal-GlcNac-Gal Globoside	0	200	Blank (6h)	Intestinal Epithelial Cells
GALACGLCGALGBSIDEtg	Transport of Gal-GlcNac-Gal Globoside, Golgi Apparatus	-200	0	Blank (6h)	Intestinal Epithelial Cells
GALASE10ly	Beta-Galactosidase, Lysosomal	0	28.5714	Blank (6h)	Intestinal Epithelial Cells
GALASE11ly	Beta-Galactosidase, Lysosomal	0	28.5714	Blank (6h)	Intestinal Epithelial Cells
GALASE12ly	Beta-Galactosidase, Lysosomal	0	28.5714	Blank (6h)	Intestinal Epithelial Cells
GALASE13ly	Beta-Galactosidase, Lysosomal	0	28.5714	Blank (6h)	Intestinal Epithelial Cells
GALASE14ly	Beta-Galactosidase, Lysosomal	0	28.5714	Blank (6h)	Intestinal Epithelial Cells
GALASE15ly	Beta-Galactosidase, Lysosomal	0	28.5714	Blank (6h)	Intestinal Epithelial Cells
GALASE16ly	Beta-Galactosidase, Lysosomal	0	83.3333	Blank (6h)	Intestinal Epithelial Cells
GALASE17ly	Beta-Galactosidase, Lysosomal	0	83.3333	Blank (6h)	Intestinal Epithelial Cells
GALASE18ly	Beta-Galactosidase, Lysosomal	0	83.3333	Blank (6h)	Intestinal Epithelial Cells
GALASE19ly	Beta-Galactosidase, Lysosomal	0	333.333	Blank (6h)	Intestinal Epithelial Cells
GALASE1ly	Beta-Galactosidase, Lysosomal	0	111.111	Blank (6h)	Intestinal Epithelial Cells
GALASE20ly	Beta-Galactosidase, Lysosomal	0	76.9231	Blank (6h)	Intestinal Epithelial Cells
GALASE3ly	Beta-Galactosidase, Lysosomal	0	28.5714	Blank (6h)	Intestinal Epithelial Cells
GALASE4ly	Beta-Galactosidase, Lysosomal	0	28.5714	Blank (6h)	Intestinal Epithelial Cells
GALASE5ly	Beta-Galactosidase, Lysosomal	0	28.5714	Blank (6h)	Intestinal Epithelial Cells
GALASE6ly	Beta-Galactosidase, Lysosomal	0	28.5714	Blank (6h)	Intestinal Epithelial Cells
GALASE7ly	Beta-Galactosidase, Lysosomal	0	28.5714	Blank (6h)	Intestinal Epithelial Cells
GALASE8ly	Beta-Galactosidase, Lysosomal	0	28.5714	Blank (6h)	Intestinal Epithelial Cells
GALASE9ly	Beta-Galactosidase, Lysosomal	0	28.5714	Blank (6h)	Intestinal Epithelial Cells
GALC	Galactocerebrosidase	0	1000	Blank (6h)	Intestinal Epithelial Cells
GALFUC12GAL14ACGLCGALGLUSIDEte	Blood Group Intracellular Transport	-285.714	0	Blank (6h)	Intestinal Epithelial Cells
GALFUC12GAL14ACGLCGALGLUSIDEtg	Blood Group Intracellular Transport	0	285.714	Blank (6h)	Intestinal Epithelial Cells
GALFUCGALACGLCGAL14ACGLCGALGLUSIDEte	Blood Group Intracellular Transport	-1000	1000	Blank (6h)	Intestinal Epithelial Cells
GALFUCGALACGLCGAL14ACGLCGALGLUSIDEtg	Blood Group Intracellular Transport	0	181.818	Blank (6h)	Intestinal Epithelial Cells
GALGALFUCFUCGALACGLCGALACGLCGAL14ACGLCGALGLUSIDEte	Blood Group Intracellular Transport	-111.111	0	Blank (6h)	Intestinal Epithelial Cells
GALGALFUCFUCGALACGLCGALACGLCGAL14ACGLCGALGLUSIDEtg	Blood Group Intracellular Transport	0	111.111	Blank (6h)	Intestinal Epithelial Cells
GALGALGALTHCRMte	Transport of Gal-Gal-Gal-Gal-Gal-Glc-Cer	0	200	Blank (6h)	Intestinal Epithelial Cells
GALGALGALTHCRMtg	Transport of Gal-Gal-Gal-Gal-Gal-Glc-Cer	-200	0	Blank (6h)	Intestinal Epithelial Cells
GALGLUSIDEtg	Transport of Galactosyl Glucosyl Ceramide	-1000	690.198	Blank (6h)	Intestinal Epithelial Cells
GALGLUSIDEtl	Transport of Galactosyl Glucosyl Ceramide	-1000	1000	Blank (6h)	Intestinal Epithelial Cells
GALGT1	Beta-1, 4 N-Acetylgalactosaminyltransferase	0	333.333	Blank (6h)	Intestinal Epithelial Cells
GALGT2	Beta-1, 4 N-Acetylgalactosaminyltransferase	0	333.333	Blank (6h)	Intestinal Epithelial Cells
GALGT3	Beta-1, 4 N-Acetylgalactosaminyltransferase	0	250	Blank (6h)	Intestinal Epithelial Cells
GALGT4	Beta-1, 4 N-Acetylgalactosaminyltransferase	0	176.871	Blank (6h)	Intestinal Epithelial Cells
GALNACT1g	UDPgal-Chondroitin Acetylgalactosaminyltransferase I, Golgi	0	142.857	Blank (6h)	Intestinal Epithelial Cells
GALNACT2g	Uridine Diphosphoacetylgalactosamine-Chondroitin Acetylgalactosaminyltransferase Ii, Golgi	0	142.857	Blank (6h)	Intestinal Epithelial Cells
GALNACT3g	Uridine Diphosphoacetylgalactosamine-Chondroitin Acetylgalactosaminyltransferase Ii, Golgi	0	142.857	Blank (6h)	Intestinal Epithelial Cells
GALNACT4g	Uridine Diphosphoacetylgalactosamine-Chondroitin Acetylgalactosaminyltransferase Ii, Golgi	0	125	Blank (6h)	Intestinal Epithelial Cells
GALNACT5g	Uridine Diphosphoacetylgalactosamine-Chondroitin Acetylgalactosaminyltransferase Ii, Golgi	0	117.647	Blank (6h)	Intestinal Epithelial Cells
GALNTg	Galnac Transferase, Golgi Apparatus	0	333.333	Blank (6h)	Intestinal Epithelial Cells
GALOR	D-Galactose:NADP+ 1-Oxidoreductase	0	1000	Blank (6h)	Intestinal Epithelial Cells
GALSIDEtg	Galactocerebroside Intracellular Transport	-1000	1000	Blank (6h)	Intestinal Epithelial Cells
GALSIDEtl	Galactocerebroside Intracellular Transport	-1000	1000	Blank (6h)	Intestinal Epithelial Cells
GALt1r	Galactose Transport (Uniport)	-1000	1000	Blank (6h)	Intestinal Epithelial Cells
GALT2g	UDP-D-Galactose:Galactosylxylose Galactosyltransferase, Golgi Apparatus	0	142.857	Blank (6h)	Intestinal Epithelial Cells
GALTg	UDP-D-Galactose:D-Xylose Galactosyltransferase, Golgi Apparatus	0	142.857	Blank (6h)	Intestinal Epithelial Cells
GALtly	Galactose Efflux from Lysosome	0	1000	Blank (6h)	Intestinal Epithelial Cells
GAMt1r	Glucosamine Transport (Uniport)	0	0	Blank (6h)	Intestinal Epithelial Cells
GAMYe	Glucoamylase, Extracellular (Glygn5 -> Malt)	0	0	Blank (6h)	Intestinal Epithelial Cells
GAO1	Ganglioside O-Acetylation	0	393.546	Blank (6h)	Intestinal Epithelial Cells
GAO1g	Ganglioside O-Acetylation	0	393.546	Blank (6h)	Intestinal Epithelial Cells
GAO2	Ganglioside O-Acetylation	0	344.976	Blank (6h)	Intestinal Epithelial Cells
GAO2g	Ganglioside O-Acetylation	0	333.333	Blank (6h)	Intestinal Epithelial Cells
GARFT	Phosphoribosylglycinamide Formyltransferase	0	925.551	Blank (6h)	Intestinal Epithelial Cells
GASNASE2ly	Glycosylasparaginase, Lysosomal	0	125	Blank (6h)	Intestinal Epithelial Cells
GASNASE3ly	Glycosylasparaginase, Lysosomal	0	28.5714	Blank (6h)	Intestinal Epithelial Cells
GASNASEly	Glycosylasparaginase, Lysosomal	0	111.111	Blank (6h)	Intestinal Epithelial Cells
GBA	Glucosylceramidase	0	1000	Blank (6h)	Intestinal Epithelial Cells
GBAl	Glucosylceramidase	0	1000	Blank (6h)	Intestinal Epithelial Cells
GBGT1	Globoside Alpha-1, 3-N-Acetylgalactosaminyltransferase 1	0	333.333	Blank (6h)	Intestinal Epithelial Cells
GBSIDEte	Globoside Transport	0	422.047	Blank (6h)	Intestinal Epithelial Cells
GBSIDEtl	Globoside Intracellular Transport	-1000	1000	Blank (6h)	Intestinal Epithelial Cells
GCALDDm	Glycolaldehyde Dehydrogenase, Mitochondrial	0	1000	Blank (6h)	Intestinal Epithelial Cells
GCC2am	Glycine-Cleavage Complex (Lipoamide), Mitochondrial	0	1000	Blank (6h)	Intestinal Epithelial Cells
GCC2bim	Glycine-Cleavage System (Lipoamide) Irreversible, Mitochondrial	0	1000	Blank (6h)	Intestinal Epithelial Cells
GCC2cm	Glycine-Cleavage Complex (Lipoamide), Mitochondrial	0	1000	Blank (6h)	Intestinal Epithelial Cells
GCCam	Glycine-Cleavage Complex (Lipoylprotein), Mitochondrial	0	1000	Blank (6h)	Intestinal Epithelial Cells
GCCbim	Glycine-Cleavage Complex (Lipoylprotein) Irreversible, Mitochondrial	0	1000	Blank (6h)	Intestinal Epithelial Cells
GCCcm	Glycine-Cleavage Complex (Lipoylprotein), Mitochondrial	0	1000	Blank (6h)	Intestinal Epithelial Cells
GCHOLAt	Glycocholate Transport via Bicarbonate Antiport	-1000	1000	Blank (6h)	Intestinal Epithelial Cells
GCHOLAt2	Glycocholate Transport via Sodium Symport	0	1000	Blank (6h)	Intestinal Epithelial Cells
GCHOLAte	Bile Acid Intracellular Transport	-1000	1000	Blank (6h)	Intestinal Epithelial Cells
GCHOLAtx	Bile Acid Intracellular Transport	0	1000	Blank (6h)	Intestinal Epithelial Cells
GCNTg	N-Acetyllactosaminide Beta-1, 6-N-Acetylglucosaminyl-Transferase	0	111.111	Blank (6h)	Intestinal Epithelial Cells
GD1B2te	Transport of Gd1Beta	0	333.333	Blank (6h)	Intestinal Epithelial Cells
GD1B2tg	Transport of Gd1Beta	-333.333	0	Blank (6h)	Intestinal Epithelial Cells
GD1Cte	Transport of Gd1C	0	1000	Blank (6h)	Intestinal Epithelial Cells
GD1Ctg	Transport of Gd1C	-333.333	0	Blank (6h)	Intestinal Epithelial Cells
GDPFUCtg	Transport of Guanosine-5'-Diphosphate-L-Fucose via CMP Antiport, Golgi Apparatus	0	757.799	Blank (6h)	Intestinal Epithelial Cells
GDPtg	Transport of Guanosine-5'-Diphosphate	-1000	1000	Blank (6h)	Intestinal Epithelial Cells
GFUCS	GDP-L-Fucose Synthase	0	885.821	Blank (6h)	Intestinal Epithelial Cells
GGH_10FTHF5GLUe	Gamma-Glutamyl Hydrolase (10Fthf5Glu), Extracellular	0	0	Blank (6h)	Intestinal Epithelial Cells
GGH_10FTHF5GLUl	Gamma-Glutamyl Hydrolase (10Fthf5Glu), Lysosomal	0	250	Blank (6h)	Intestinal Epithelial Cells
GGH_10FTHF6GLUe	Gamma-Glutamyl Hydrolase (10Fthf6Glu), Extracellular	0	0	Blank (6h)	Intestinal Epithelial Cells
GGH_10FTHF6GLUl	Gamma-Glutamyl Hydrolase (10Fthf6Glu), Lysosomal	0	200	Blank (6h)	Intestinal Epithelial Cells
GGH_10FTHF7GLUe	Gamma-Glutamyl Hydrolase (10Fthf7Glu), Extracellular	0	0	Blank (6h)	Intestinal Epithelial Cells
GGH_10FTHF7GLUl	Gamma-Glutamyl Hydrolase (10Fthf7Glu), Lysosomal	0	166.667	Blank (6h)	Intestinal Epithelial Cells
GGH_5DHFe	Gamma-Glutamyl Hydrolase (5Dhf), Extracellular	0	0	Blank (6h)	Intestinal Epithelial Cells
GGH_5DHFl	Gamma-Glutamyl Hydrolase (5Dhf), Lysosomal	0	250	Blank (6h)	Intestinal Epithelial Cells
GGH_5THFe	Gamma-Glutamyl Hydrolase (5Thf), Extracellular	0	0	Blank (6h)	Intestinal Epithelial Cells
GGH_5THFl	Gamma-Glutamyl Hydrolase (5Thf), Lysosomal	0	250	Blank (6h)	Intestinal Epithelial Cells
GGH_6DHFe	Gamma-Glutamyl Hydrolase (6Dhf), Extracellular	0	0	Blank (6h)	Intestinal Epithelial Cells
GGH_6DHFl	Gamma-Glutamyl Hydrolase (6Dhf), Lysosomal	0	200	Blank (6h)	Intestinal Epithelial Cells
GGH_6THFe	Gamma-Glutamyl Hydrolase (6Thf), Extracellular	0	0	Blank (6h)	Intestinal Epithelial Cells
GGH_6THFl	Gamma-Glutamyl Hydrolase (6Thf), Lysosomal	0	200	Blank (6h)	Intestinal Epithelial Cells
GGH_7DHFe	Gamma-Glutamyl Hydrolase (7Dhf), Extracellular	0	0	Blank (6h)	Intestinal Epithelial Cells
GGH_7DHFl	Gamma-Glutamyl Hydrolase (7Dhf), Lysosomal	0	166.667	Blank (6h)	Intestinal Epithelial Cells
GGH_7THFe	Gamma-Glutamyl Hydrolase (7Thf), Extracellular	0	0	Blank (6h)	Intestinal Epithelial Cells
GGH_7THFl	Gamma-Glutamyl Hydrolase (7Thf), Lysosomal	0	166.667	Blank (6h)	Intestinal Epithelial Cells
GGLUCT	Gamma-Glutamylcyclotransferase	0	1000	Blank (6h)	Intestinal Epithelial Cells
GGNG	Glycogenin Self-Glucosylation	0	168.317	Blank (6h)	Intestinal Epithelial Cells
GGT_L	Geranylgeranyltransferase (Liver)	0	77.1605	Blank (6h)	Intestinal Epithelial Cells
GGT_U	Geranylgeranyltransferase (Uterus)	0	0	Blank (6h)	Intestinal Epithelial Cells
GGT5r	Gamma-Glutamyltransferase 5	0	126.324	Blank (6h)	Intestinal Epithelial Cells
GGT6	Gamma-Glutamyltransferase	-1000	1000	Blank (6h)	Intestinal Epithelial Cells
GHMT2rm	Glycine Hydroxymethyltransferase, Reversible, Mitochondrial	0	1000	Blank (6h)	Intestinal Epithelial Cells
GHMT3	Glycine Hydroxymethyltransferase	0	0	Blank (6h)	Intestinal Epithelial Cells
GHMT3m	Glycine Hydroxymethyltransferase, Mitochondrial	0	0	Blank (6h)	Intestinal Epithelial Cells
GK1m	Guanylate Kinase (GMP:ATP), Mitochondrial	0	0	Blank (6h)	Intestinal Epithelial Cells
GLACO	D-Glucuronolactone:NAD+ Oxidoreductase	0	1000	Blank (6h)	Intestinal Epithelial Cells
GLACOm	D-Glucuronolactone:NAD+ Oxidoreductase, Mitochondrial	0	0	Blank (6h)	Intestinal Epithelial Cells
GLACter	D-Glucurono-6, 3-Lactone Transport, Endoplasmic Reticulum	-1000	0	Blank (6h)	Intestinal Epithelial Cells
GLAl	Galactosidase, Alpha	0	1000	Blank (6h)	Intestinal Epithelial Cells
GLB1	Beta-Galactosidase	0	1000	Blank (6h)	Intestinal Epithelial Cells
GLBRAN	1, 4-Alpha-Glucan Branching Enzyme (Glygn1 -> Glygn2)	0	455.446	Blank (6h)	Intestinal Epithelial Cells
GLCAASE1ly	Beta-Glucuronidase, Lysosomal	0	57.1429	Blank (6h)	Intestinal Epithelial Cells
GLCAASE4ly	Beta-Glucuronidase, Lysosomal	0	142.857	Blank (6h)	Intestinal Epithelial Cells
GLCAASE5ly	Beta-Glucuronidase, Lysosomal	0	142.857	Blank (6h)	Intestinal Epithelial Cells
GLCAASE6ly	Beta-Glucuronidase, Lysosomal	0	125	Blank (6h)	Intestinal Epithelial Cells
GLCAASE7ly	Beta-Glucuronidase, Lysosomal	0	117.647	Blank (6h)	Intestinal Epithelial Cells
GLCAASE8ly	Beta-Glucuronidase, Lysosomal	0	500	Blank (6h)	Intestinal Epithelial Cells
GLCAASE9ly	Beta-Glucuronidase, Lysosomal	0	500	Blank (6h)	Intestinal Epithelial Cells
GLCAE1g	Chondroitin-Glucuronate 5-Epimerase	0	133.333	Blank (6h)	Intestinal Epithelial Cells
GLCAE2g	Heparosan-N-Sulfate-Glucuronate 5-Epimerase	0	57.1429	Blank (6h)	Intestinal Epithelial Cells
GLCAT2g	Chondroitin Glucuronyltransferase Ii, Golgi Apparatus	0	142.857	Blank (6h)	Intestinal Epithelial Cells
GLCAT3g	Chondroitin Glucuronyltransferase Ii, Golgi Apparatus	0	142.857	Blank (6h)	Intestinal Epithelial Cells
GLCAT4g	Chondroitin Glucuronyltransferase Ii, Golgi Apparatus	0	125	Blank (6h)	Intestinal Epithelial Cells
GLCAT5g	Chondroitin Glucuronyltransferase Ii, Golgi Apparatus	0	117.647	Blank (6h)	Intestinal Epithelial Cells
GLCAT6g	Heparan Glucuronyltransferase Ii	0	57.1429	Blank (6h)	Intestinal Epithelial Cells
GLCAT7g	Heparan Glucuronyltransferase Ii	0	57.1429	Blank (6h)	Intestinal Epithelial Cells
GLCAT8g	Heparan Glucuronyltransferase Ii	0	57.1429	Blank (6h)	Intestinal Epithelial Cells
GLCAT9g	Heparan Glucuronyltransferase Ii	0	57.1429	Blank (6h)	Intestinal Epithelial Cells
GLCATg	UDP-D-Glucuronate:Galactosylgalactosylxylose Glucuronosyltransferase, Golgi Apparatus	0	142.857	Blank (6h)	Intestinal Epithelial Cells
GLCMter	Glucose Transport via Membrane Vesicle	0	1000	Blank (6h)	Intestinal Epithelial Cells
GLCNACASE1ly	Alpha-N-Acetylglucosaminidase, Lysosomal	0	57.1429	Blank (6h)	Intestinal Epithelial Cells
GLCNACASE2ly	Alpha-N-Acetylglucosaminidase, Lysosomal	0	57.1429	Blank (6h)	Intestinal Epithelial Cells
GLCNACASE3ly	Alpha-N-Acetylglucosaminidase, Lysosomal	0	57.1429	Blank (6h)	Intestinal Epithelial Cells
GLCNACASE4ly	Alpha-N-Acetylglucosaminidase, Lysosomal	0	57.1429	Blank (6h)	Intestinal Epithelial Cells
GLCNACASE5ly	Alpha-N-Acetylglucosaminidase, Lysosomal	0	57.1429	Blank (6h)	Intestinal Epithelial Cells
GLCNACDASg	GlcNac N-Deacetylase / N-Sulfotransferase	0	57.1429	Blank (6h)	Intestinal Epithelial Cells
GLCNACPT_L	UDP-GlcNac:Dolichol-Phosphate GlcNac Phosphotransferase (Liver)	0	125	Blank (6h)	Intestinal Epithelial Cells
GLCNACPT_U	UDP-GlcNac:Dolichol-Phosphate GlcNac Phosphotransferase (Uterus)	0	111.111	Blank (6h)	Intestinal Epithelial Cells
GLCNACT_L	UDP-GlcNac:N-Acetyl-D-Glucosaminyl Diphosphodolichol N-Acetyl-D-Glucosaminyltransferase (Liver)	0	125	Blank (6h)	Intestinal Epithelial Cells
GLCNACT_U	UDP-GlcNac:N-Acetyl-D-Glucosaminyl Diphosphodolichol N-Acetyl-D-Glucosaminyltransferase (Uterus)	0	111.111	Blank (6h)	Intestinal Epithelial Cells
GLCNACT1g	Alpha-N-Acetylglucosaminyltransferase I, Golgi Apparatus	0	57.1429	Blank (6h)	Intestinal Epithelial Cells
GLCNACT2g	Alpha-N-Acetylglucosaminyltransferase Ii	0	57.1429	Blank (6h)	Intestinal Epithelial Cells
GLCNACT3g	Alpha-N-Acetylglucosaminyltransferase Ii	0	57.1429	Blank (6h)	Intestinal Epithelial Cells
GLCNACT4g	Alpha-N-Acetylglucosaminyltransferase Ii	0	57.1429	Blank (6h)	Intestinal Epithelial Cells
GLCNACT5g	Alpha-N-Acetylglucosaminyltransferase Ii	0	57.1429	Blank (6h)	Intestinal Epithelial Cells
GLCt1r	Glucose Transport (Uniport)	-1000	1000	Blank (6h)	Intestinal Epithelial Cells
GLCt2_2	Transport of D-Glucose via Proton Symport	-1000	1000	Blank (6h)	Intestinal Epithelial Cells
GLCter	Glucose Transport, Endoplasmic Reticulum	-1000	1000	Blank (6h)	Intestinal Epithelial Cells
GLCtg	Glucose Transport, Golgi Apparatus	0	1000	Blank (6h)	Intestinal Epithelial Cells
GLCtly	Glucose Efflux from Lysosome	0	1000	Blank (6h)	Intestinal Epithelial Cells
GLCURter	Glucuronate Endoplasmic Reticular Transport	0	1000	Blank (6h)	Intestinal Epithelial Cells
GLCURtly	Transport of Glucuronate into Lysososme	-1000	0	Blank (6h)	Intestinal Epithelial Cells
GLDBRAN	Glycogen Debranching Enzyme	0	455.446	Blank (6h)	Intestinal Epithelial Cells
GLGNS1	Glycogen Synthase (Ggn -> Glygn1)	0	455.446	Blank (6h)	Intestinal Epithelial Cells
GLNALANaEx	L-Alanine/L-Glutamine Na-Dependent Exchange (Gln-L In)	0	1000	Blank (6h)	Intestinal Epithelial Cells
GLNASNNaEx	L-Glutamine/L-Asparagine Na-Dependent Exchange (Gln-L In)	0	1000	Blank (6h)	Intestinal Epithelial Cells
GLNCYSNaEx	L-Cysteine/L-Glutamine Na-Dependent Exchange (Gln-L In)	0	1000	Blank (6h)	Intestinal Epithelial Cells
GLNLASEer	Gluconolactonase, Endoplasmic Reticulum	-1000	0	Blank (6h)	Intestinal Epithelial Cells
GLNSERNaEx	L-Serine/L-Glutamine Na-Dependent Exchange (Gln-L In)	0	1000	Blank (6h)	Intestinal Epithelial Cells
GLNTHRNaEx	L-Threonine/L-Glutamine Na-Dependent Exchange (Gln-L In)	0	1000	Blank (6h)	Intestinal Epithelial Cells
GLNtm	L-Glutamine Transport via Electroneutral Transporter	0	1000	Blank (6h)	Intestinal Epithelial Cells
GLNtN1	Glutamine Transport (Na, H Coupled)	-1000	1000	Blank (6h)	Intestinal Epithelial Cells
GLPASE1	Glycogen Phosphorylase (Glygn2 -> Dxtrn)	0	455.446	Blank (6h)	Intestinal Epithelial Cells
GLPASE2	Glycogen Phosphorylase (Amyls -> Glc-D)	0	168.317	Blank (6h)	Intestinal Epithelial Cells
GLRASE	Glucuronolactone Reductase	-1000	0	Blank (6h)	Intestinal Epithelial Cells
GLU5Km	Glutamate 5-Kinase, Mitochondrial	0	1000	Blank (6h)	Intestinal Epithelial Cells
GLUCYS	Gamma-Glutamylcysteine Synthetase	0	1000	Blank (6h)	Intestinal Epithelial Cells
GLUDC	Glutamate Decarboxylase	0	1000	Blank (6h)	Intestinal Epithelial Cells
GLUDxm	Glutamate Dehydrogenase (NAD), Mitochondrial	-1000	1000	Blank (6h)	Intestinal Epithelial Cells
GLUDym	Glutamate Dehydrogenase (NADP), Mitochondrial	-1000	1000	Blank (6h)	Intestinal Epithelial Cells
GluForTx	Glutamate Formimidoyltransferase	0	0	Blank (6h)	Intestinal Epithelial Cells
GLUNm	Glutaminase, Mitochondrial	0	1000	Blank (6h)	Intestinal Epithelial Cells
GLUt2m	L-Glutamate Reversible Transport via Proton Symport, Mitochondrial	-1000	1000	Blank (6h)	Intestinal Epithelial Cells
GLUt6	Glutamate Transport via Na, H Symport And K Antiport	0	1000	Blank (6h)	Intestinal Epithelial Cells
GLUt7l	Glutamate Transport, Lysosomal	0	1000	Blank (6h)	Intestinal Epithelial Cells
GLUTCOADHm	Glutaryl Coenzyme A Dehydrogenase, Mitochondrial	0	1000	Blank (6h)	Intestinal Epithelial Cells
GLUtr	Intracellular Transport	-126.324	0	Blank (6h)	Intestinal Epithelial Cells
GLUVESSEC	L-Glutamate Secretion via Secretory Vesicle (ATP Driven)	0	1000	Blank (6h)	Intestinal Epithelial Cells
GLXO2p	Glyoxylate Oxidase, Peroxisomal	0	1000	Blank (6h)	Intestinal Epithelial Cells
GLXtm	Glyoxylate Transport, Mitochondrial	-1000	1000	Blank (6h)	Intestinal Epithelial Cells
GLXtp	Glyoxylate Transport, Peroxisomal	-1000	1000	Blank (6h)	Intestinal Epithelial Cells
GLYAMDTRc	Glycine Amidinotransferase, Cytosolic	0	1000	Blank (6h)	Intestinal Epithelial Cells
GLYATm	Glycine C-Acetyltransferase	0	1000	Blank (6h)	Intestinal Epithelial Cells
GLYBt4_2_r	Betaine Transport (Sodium Symport) (2:1)	-1000	1000	Blank (6h)	Intestinal Epithelial Cells
GLYBtm	Glycine Betaine Transport via Diffusion (Mitochondria to Cytosol)	0	783.139	Blank (6h)	Intestinal Epithelial Cells
GLYC3Ptm	Glycerol-3-Phosphate Shuttle	0	1000	Blank (6h)	Intestinal Epithelial Cells
GLYCK2	Glycerate Kinase	0	1000	Blank (6h)	Intestinal Epithelial Cells
GLYCLTDy	Glycolate Dehydrogenase (NADP)	0	1000	Blank (6h)	Intestinal Epithelial Cells
GLYCLTDym	Glycolate Dehydrogenase (NADP), Mitochondrial	0	1000	Blank (6h)	Intestinal Epithelial Cells
GLYCLTtp	Transport of Glycolate into Peroxisome	0	1000	Blank (6h)	Intestinal Epithelial Cells
GLYC_St	Secretion of L-Glycerate	0	1000	Blank (6h)	Intestinal Epithelial Cells
GLYCtm	Transport of Glycerol	0	1000	Blank (6h)	Intestinal Epithelial Cells
GLYCTO1p	Glycolate Oxidase, Peroxisome	0	1000	Blank (6h)	Intestinal Epithelial Cells
GLYKm	Glycerol Kinase	0	1000	Blank (6h)	Intestinal Epithelial Cells
GLYOp	Glycine Oxidase, Perixosomal	0	1000	Blank (6h)	Intestinal Epithelial Cells
GLYOXm	Hydroxyacylglutathione Hydrolase, Mitochondrial	0	1000	Blank (6h)	Intestinal Epithelial Cells
GLYt2rL	Transport of Glycine via Proton Symport, Reversible, Lysosomal	0	157.76	Blank (6h)	Intestinal Epithelial Cells
GLYt4	Transport of Glycine via Sodium Symport	0	1000	Blank (6h)	Intestinal Epithelial Cells
GLYt7_211_r	Transport of Glycine via Sodium And Chloride Symport (2:1:1), Reversible	-1000	1000	Blank (6h)	Intestinal Epithelial Cells
GLYtm	Transport of Glycine, Passive, Mitochondrial	-1000	1000	Blank (6h)	Intestinal Epithelial Cells
GLYtp	Transport of Glycine, Passive, Peroxisomal	-1000	1000	Blank (6h)	Intestinal Epithelial Cells
GLYVESSEC	Secretion of Glycine via Secretory Vesicle (ATP Driven)	0	1000	Blank (6h)	Intestinal Epithelial Cells
GMPtg	Transport of GMP, Golgi Apparatus	-1000	757.799	Blank (6h)	Intestinal Epithelial Cells
GMPtn	Transport of GMP, Nuclear	-1000	0	Blank (6h)	Intestinal Epithelial Cells
GNDer	Phosphogluconate Dehydrogenase, Endoplasmic Reticulum	0	1000	Blank (6h)	Intestinal Epithelial Cells
GNMT	Glycine N-Methyltransferase	0	1000	Blank (6h)	Intestinal Epithelial Cells
GP1CALPHAte	Transport of Gp1C Alpha	0	176.871	Blank (6h)	Intestinal Epithelial Cells
GP1CALPHAtg	Transport of Gp1C Alpha	-176.871	0	Blank (6h)	Intestinal Epithelial Cells
GP1Cte	Transport of Gp1C	0	176.871	Blank (6h)	Intestinal Epithelial Cells
GP1Ctg	Transport of Gp1C	-176.871	0	Blank (6h)	Intestinal Epithelial Cells
GPAM_hs	Glycerol-3-Phosphate Acyltransferase	0	1000	Blank (6h)	Intestinal Epithelial Cells
GPAMm_hs	Glycerol-3-Phosphate Acyltransferase	0	0	Blank (6h)	Intestinal Epithelial Cells
GPIAT	Glucosaminylphosphatidyl Inositol Acetyltransferase	0	0	Blank (6h)	Intestinal Epithelial Cells
GPIDA2er	Glycophosphatidylinositol (Gpi) Deacylase, Endoplasmic Reticulum	0	0	Blank (6h)	Intestinal Epithelial Cells
GPIDAer	Glycophosphatidylinositol (Gpi) Deacylase, Endoplasmic Reticulum	0	0	Blank (6h)	Intestinal Epithelial Cells
GPIMTer_L	Glcn-Acylpi Mannosyltransferase, Endoplasmic Reticulum	0	0	Blank (6h)	Intestinal Epithelial Cells
GPIMTer_U	Glcn-Acylpi Mannosyltransferase, Endoplasmic Reticulum	0	0	Blank (6h)	Intestinal Epithelial Cells
GQ1BALPHAte	Transport of Gq1Balpha	0	222.5	Blank (6h)	Intestinal Epithelial Cells
GQ1BALPHAtg	Transport of Gq1Balpha	-222.5	0	Blank (6h)	Intestinal Epithelial Cells
GQ1Bte	Transport of Gq1B	0	666.667	Blank (6h)	Intestinal Epithelial Cells
GQ1Btg	Transport of Gq1B	-250	0	Blank (6h)	Intestinal Epithelial Cells
GRTTx	Geranyltranstransferase	0	555.556	Blank (6h)	Intestinal Epithelial Cells
GSNKm	Guanosine Kinase, Mitochondrial	0	0	Blank (6h)	Intestinal Epithelial Cells
GSNt	Guanosine Faciliated Transport in Cytosol	-1000	1000	Blank (6h)	Intestinal Epithelial Cells
GSNt4	Guanosine Transport in via Sodium Symport	0	1000	Blank (6h)	Intestinal Epithelial Cells
GSNtl	Guanosine Faciliated Transport from Lysosome	0	1000	Blank (6h)	Intestinal Epithelial Cells
GSNtm	Guanosine Faciliated Transport in Mitochondria	0	0	Blank (6h)	Intestinal Epithelial Cells
GT1Ate	Transport of Gt1A	0	278.125	Blank (6h)	Intestinal Epithelial Cells
GT1Atg	Transport of Gt1A	-500	0	Blank (6h)	Intestinal Epithelial Cells
GTHDH	Glutathione Dehydrogenase (Dehydroascorbate Reductase)	0	1000	Blank (6h)	Intestinal Epithelial Cells
GTHO	Glutathione Oxidoreductase	0	1000	Blank (6h)	Intestinal Epithelial Cells
GTHOm	Glutathione Oxidoreductase	0	1000	Blank (6h)	Intestinal Epithelial Cells
GTHP	Glutathione Peroxidase	0	1000	Blank (6h)	Intestinal Epithelial Cells
GTHPe	Glutathione Peroxidase, Extracellular	0	63.1618	Blank (6h)	Intestinal Epithelial Cells
GTHPm	Glutathione Peroxidase, Mitochondria	0	1000	Blank (6h)	Intestinal Epithelial Cells
GTHRDt	Glutathione Transport into Mitochondria	0	1000	Blank (6h)	Intestinal Epithelial Cells
GTHRDtr	Glutathione Transport via Diffusion	0	1000	Blank (6h)	Intestinal Epithelial Cells
GTHS	Glutathione Synthetase	0	1000	Blank (6h)	Intestinal Epithelial Cells
GTMLTe	G-Glutamyltransferase, Extracellular	0	1000	Blank (6h)	Intestinal Epithelial Cells
GTPCIn	GTP Cyclohydrolase I, Nuclear	0	500	Blank (6h)	Intestinal Epithelial Cells
GTPtn	GTP Diffusion in Nucleus	0	500	Blank (6h)	Intestinal Epithelial Cells
GUACYC	Guanylate Cyclase	0	1000	Blank (6h)	Intestinal Epithelial Cells
GUAD	Guanine Deaminase	0	1000	Blank (6h)	Intestinal Epithelial Cells
GULLACter	Gulonolactone Endoplasmic Reticular Transport	0	1000	Blank (6h)	Intestinal Epithelial Cells
GULN3D	L-Gulonate 3-Dehydrogenase	-142.857	1000	Blank (6h)	Intestinal Epithelial Cells
GULNDer	Gulonate Dehydrogenase, Endoplasmic Reticulum	-1000	1000	Blank (6h)	Intestinal Epithelial Cells
GULNter	L-Gulonate Endoplasmic Reticular Export	0	1000	Blank (6h)	Intestinal Epithelial Cells
GUR1PP	Glucuronate 1-Phosphate Phosphatase	0	1000	Blank (6h)	Intestinal Epithelial Cells
H2CO3Dm	Carboxylic Acid Dissociation	0	1000	Blank (6h)	Intestinal Epithelial Cells
H2ETer	H2 Phosphoethanolaminyl Transferase, Endoplasmic Reticulum	0	0	Blank (6h)	Intestinal Epithelial Cells
H2MTer_L	H2 Mannosyltransferase, Endoplasmic Reticulum	0	0	Blank (6h)	Intestinal Epithelial Cells
H2MTer_U	H2 Mannosyltransferase, Endoplasmic Reticulum	0	0	Blank (6h)	Intestinal Epithelial Cells
H2O2syn	Hydrogen Peroxide Synthesis (NADPH Dependent)	0	1000	Blank (6h)	Intestinal Epithelial Cells
H2O2t	Hydrogen Peroxide Transport via Diffusion	-1000	1000	Blank (6h)	Intestinal Epithelial Cells
H2O2tly	Hydrogen Peroxide Lysosomal Transport via Diffusion	-500	1000	Blank (6h)	Intestinal Epithelial Cells
H2O2tm	Hydrogen Peroxide Mitochondrial Transport	0	1000	Blank (6h)	Intestinal Epithelial Cells
H2O2tn	Hydrogen Peroxide Nuclear Transport	-500	0	Blank (6h)	Intestinal Epithelial Cells
H2O2tp	Hydrogen Peroxide Peroxisomal Transport via Diffusion	-1000	1000	Blank (6h)	Intestinal Epithelial Cells
H2Oter	H2O Endoplasmic Reticulum Transport	-1000	1000	Blank (6h)	Intestinal Epithelial Cells
H2Otg	H2O Transport, Golgi Apparatus	0	1000	Blank (6h)	Intestinal Epithelial Cells
H2Otly	H2O Transport, Lysosomal	-1000	1000	Blank (6h)	Intestinal Epithelial Cells
H2Otm	H2O Transport, Mitochondrial	-1000	1000	Blank (6h)	Intestinal Epithelial Cells
H2Otn	H2O Transport, Nuclear	-1000	1000	Blank (6h)	Intestinal Epithelial Cells
H2Otp	H2O Transport, Peroxisomal	-1000	1000	Blank (6h)	Intestinal Epithelial Cells
H3ETer	H3 Phosphoethanolaminyl Transferase, Endoplasmic Reticulum	0	0	Blank (6h)	Intestinal Epithelial Cells
H3MTer_L	H3 Mannosyltransferase, Endoplasmic Reticulum	0	0	Blank (6h)	Intestinal Epithelial Cells
H3MTer_U	H3 Mannosyltransferase, Endoplasmic Reticulum	0	0	Blank (6h)	Intestinal Epithelial Cells
H4ET3er	H4 Phosphoethanolaminyl Transferase, Endoplasmic Reticulum	0	0	Blank (6h)	Intestinal Epithelial Cells
H4ETer	H4 Phosphoethanolaminyl Transferase, Endoplasmic Reticulum	0	0	Blank (6h)	Intestinal Epithelial Cells
H5MTer_L	H5 Mannosyltransferase, Endoplasmic Reticulum	0	0	Blank (6h)	Intestinal Epithelial Cells
H5MTer_U	H5 Mannosyltransferase, Endoplasmic Reticulum	0	0	Blank (6h)	Intestinal Epithelial Cells
H6_ET2er	H6' Phosphoethanolaminyl Transferase, Endoplasmic Reticulum	0	0	Blank (6h)	Intestinal Epithelial Cells
H6ET3er	H6 Phosphoethanolaminyl Transferase, Endoplasmic Reticulum	0	0	Blank (6h)	Intestinal Epithelial Cells
H6_ETer	H6' Phosphoethanolaminyl Transferase, Endoplasmic Reticulum	0	0	Blank (6h)	Intestinal Epithelial Cells
H6MTer_L	H6 Mannosyltransferase, Endoplasmic Reticulum	0	0	Blank (6h)	Intestinal Epithelial Cells
H6MTer_U	H6 Mannosyltransferase, Endoplasmic Reticulum	0	0	Blank (6h)	Intestinal Epithelial Cells
H7ET2er	H7 Phosphoethanolaminyl Transferase, Endoplasmic Reticulum	0	0	Blank (6h)	Intestinal Epithelial Cells
H7_ETer	H7' Phosphoethanolaminyl Transferase, Endoplasmic Reticulum	0	0	Blank (6h)	Intestinal Epithelial Cells
H7MTer_L	H7 Mannosyltransferase, Endoplasmic Reticulum	0	0	Blank (6h)	Intestinal Epithelial Cells
H7MTer_U	H7 Mannosyltransferase, Endoplasmic Reticulum	0	0	Blank (6h)	Intestinal Epithelial Cells
H7_TAer	H7' Transamidase, Endoplasmic Reticulum	0	0	Blank (6h)	Intestinal Epithelial Cells
H8MTer_L	H8 Mannosyltransferase, Endoplasmic Reticulum	0	0	Blank (6h)	Intestinal Epithelial Cells
H8MTer_U	H8 Mannosyltransferase, Endoplasmic Reticulum	0	0	Blank (6h)	Intestinal Epithelial Cells
H8TAer	H8 Transamidase, Endoplasmic Reticulum	0	0	Blank (6h)	Intestinal Epithelial Cells
HACD1m	3-Hydroxyacyl Coenzyme A Dehydrogenase (Acetoacetyl Coenzyme A), Mitochondrial	-1000	1000	Blank (6h)	Intestinal Epithelial Cells
HACD1x	3-Hydroxyacyl Coenzyme A Dehydrogenase (Acetoacetyl Coenzyme A), Peroxisomal	-1000	0	Blank (6h)	Intestinal Epithelial Cells
HACD9m	3-Hydroxyacyl Coenzyme A Dehydrogenase (2-Methylacetoacetyl Coenzyme A), Mitochondrial	-1000	329.338	Blank (6h)	Intestinal Epithelial Cells
HAS1	Hyaluronan Synthase	0	1000	Blank (6h)	Intestinal Epithelial Cells
HAS2	Hyaluronan Synthase	0	500	Blank (6h)	Intestinal Epithelial Cells
HAtly	Hyaluronan Transport, Extracellular to Lysosome	0	500	Blank (6h)	Intestinal Epithelial Cells
HBZOPT10m	Hydroxybenzoate Decaprenyltransferase	0	94.6027	Blank (6h)	Intestinal Epithelial Cells
HCO3_CLt	Bicarbonate Transport (Cl-/Hco3- Exchange)	-1000	1000	Blank (6h)	Intestinal Epithelial Cells
HCOUMARINte	Transport of Xenobiotic	0	0	Blank (6h)	Intestinal Epithelial Cells
HDCAter	Palmitate Er Export	0	1000	Blank (6h)	Intestinal Epithelial Cells
HDCAtr	Fatty Acid Transport via Diffusion	-1000	1000	Blank (6h)	Intestinal Epithelial Cells
HDCEAtr	Fatty Acid Transport via Diffusion	-1000	1000	Blank (6h)	Intestinal Epithelial Cells
HDD2COAtx	Transport of Trans-Hexadec-2-Enoyl Coenzyme A	-1000	833.333	Blank (6h)	Intestinal Epithelial Cells
HESTRATRIOLte	Hydroxylated Estrogen Derivative Transport	0	690.66	Blank (6h)	Intestinal Epithelial Cells
HESTRATRIOLtr	Hydroxylated Estrogen Derivative Transport	-690.66	0	Blank (6h)	Intestinal Epithelial Cells
HEX10	Hexokinase (D-Glucosamine:ATP)	0	0	Blank (6h)	Intestinal Epithelial Cells
HEX4	Hexokinase (D-Mannose:ATP)	0	1000	Blank (6h)	Intestinal Epithelial Cells
HEXCCOAtx	Fatty Acid Intracellular Transport	0	1000	Blank (6h)	Intestinal Epithelial Cells
HEXCCPT1	Carnitine O-Palmitoyltransferase	0	0.1	Blank (6h)	Intestinal Epithelial Cells
HEXCCPT2	Carnitine Transferase	0	0	Blank (6h)	Intestinal Epithelial Cells
HEXCCRNt	Transport into the Mitochondria (Carnitine)	0	0	Blank (6h)	Intestinal Epithelial Cells
HEXCt	Fatty Acid Transport via Diffusion	-505.694	1000	Blank (6h)	Intestinal Epithelial Cells
HGNTOR	Homogentisate:Oxygen 1, 2-Oxidoreductase (Decyclizing)	0	94.6027	Blank (6h)	Intestinal Epithelial Cells
HIBDm	3-Hydroxyisobutyrate Dehydrogenase, Mitochondrial	-1000	90.638	Blank (6h)	Intestinal Epithelial Cells
HISDC	Histidine Decarboxylase	0	0	Blank (6h)	Intestinal Epithelial Cells
HISt4	L-Histidine Transport in via Sodium Symport	0	1000	Blank (6h)	Intestinal Epithelial Cells
HISTASE	Histaminase	0	0	Blank (6h)	Intestinal Epithelial Cells
HISTAtu	Histamine Uniport	-1000	1000	Blank (6h)	Intestinal Epithelial Cells
HISTAVESSEC	Histamine Secretion via Secretory Vesicle (ATP Driven)	0	1000	Blank (6h)	Intestinal Epithelial Cells
HIStiDF	L-Histidine Transport via Diffusion (Extracellular to Cytosol)	0	1000	Blank (6h)	Intestinal Epithelial Cells
HIStN1	Histidine Transport (Na, H Coupled)	-1000	1000	Blank (6h)	Intestinal Epithelial Cells
HKt	H+/K+ Gastric/Non-Gastric P-ATPase And ABC ATPase	0	1000	Blank (6h)	Intestinal Epithelial Cells
HKYNH	3-Hydroxy-L-Kynurenine Hydrolase	0	67.8084	Blank (6h)	Intestinal Epithelial Cells
HMGCOARr	Hydroxymethylglutaryl Coenzyme A Reductase (Ir)	0	0	Blank (6h)	Intestinal Epithelial Cells
HMGCOASi	Hydroxymethylglutaryl Coenzyme A Synthase (Ir)	0	1000	Blank (6h)	Intestinal Epithelial Cells
HMGCOASim	Hydroxymethylglutaryl Coenzyme A Synthase (Ir)	0	1000	Blank (6h)	Intestinal Epithelial Cells
HMGCOAtm	Hydroxymethylglutaryl Coenzyme A Reversible Mitochondrial Transport	-1000	1000	Blank (6h)	Intestinal Epithelial Cells
HMGCOAtx	Hydroxymethylglutaryl Coenzyme A Reversible Peroxisomal Transport	-1000	1000	Blank (6h)	Intestinal Epithelial Cells
HMGLm	Hydroxymethylglutaryl Coenzyme A Lyase	0	1000	Blank (6h)	Intestinal Epithelial Cells
HMGLx	Hydroxymethylglutaryl Coenzyme A Lyase	0	1000	Blank (6h)	Intestinal Epithelial Cells
HOMt4	L-Homoserine via Sodium Symport	0	1000	Blank (6h)	Intestinal Epithelial Cells
HOXG	Heme Oxygenase 1	0	888.417	Blank (6h)	Intestinal Epithelial Cells
HPACtr	Hydroxyphenylacetate Transport via Diffusion	0	94.6027	Blank (6h)	Intestinal Epithelial Cells
HPCLx	2-Hydroxyphytanoyl Coenzyme A Lyase	0	0	Blank (6h)	Intestinal Epithelial Cells
HPDCACRNCPT1	Carnitine Fatty-Acyl Transferase	-1000	146.569	Blank (6h)	Intestinal Epithelial Cells
HPDCACRNCPT2	Carnitine Fatty-Acyl Transferase	-1000	146.569	Blank (6h)	Intestinal Epithelial Cells
HPDCACRNt	Heptadecanoate Transport into the Mitochondria	-1000	1000	Blank (6h)	Intestinal Epithelial Cells
HPDCAt	Fatty Acid Transport via Diffusion	-153.993	1000	Blank (6h)	Intestinal Epithelial Cells
HPYRDC	Hydroxypyruvate Decarboxylase	0	1000	Blank (6h)	Intestinal Epithelial Cells
HPYRDCm	Hydroxypyruvate Decarboxylase, Mitochondria	0	1000	Blank (6h)	Intestinal Epithelial Cells
HPYRR2x	Hydroxypyruvate Reductase (NADH)	0	500	Blank (6h)	Intestinal Epithelial Cells
HPYRRy	Hydroxypyruvate Reductase (NADPH)	0	1000	Blank (6h)	Intestinal Epithelial Cells
HPYRtp	Hydroxypyruate Transport, Peroxisomal	-1000	0	Blank (6h)	Intestinal Epithelial Cells
HRETNtn	4-Hydroxyretinoic Acid Transport, Nuclear	0	0	Blank (6h)	Intestinal Epithelial Cells
HS1ly	Heparan-N-Sulfatase, Lysosomal	0	57.1429	Blank (6h)	Intestinal Epithelial Cells
HS2ly	Heparan-N-Sulfatase, Lysosomal	0	57.1429	Blank (6h)	Intestinal Epithelial Cells
HS3ly	Heparan-N-Sulfatase, Lysosomal	0	57.1429	Blank (6h)	Intestinal Epithelial Cells
HS4ly	Heparan-N-Sulfatase, Lysosomal	0	57.1429	Blank (6h)	Intestinal Epithelial Cells
HSAT1ly	Heparan-Glucosaminide N-Acetyltransferase, Lysosomal	0	57.1429	Blank (6h)	Intestinal Epithelial Cells
HSAT2ly	Heparan-Glucosaminide N-Acetyltransferase, Lysosomal	0	57.1429	Blank (6h)	Intestinal Epithelial Cells
HSAT3ly	Heparan-Glucosaminide N-Acetyltransferase, Lysosomal	0	57.1429	Blank (6h)	Intestinal Epithelial Cells
HSAT4ly	Heparan-Glucosaminide N-Acetyltransferase, Lysosomal	0	57.1429	Blank (6h)	Intestinal Epithelial Cells
HSD11B1r	11-Beta-Hydroxysteroid Dehydrogenase Type 1	-1000	1000	Blank (6h)	Intestinal Epithelial Cells
HSD11B2r	11-Beta-Hydroxysteroid Dehydrogenase Type 2	-1000	1000	Blank (6h)	Intestinal Epithelial Cells
HSD17B1	Testicular 17-Beta-Hydroxysteroid Dehydrogenase	-1000	704.07	Blank (6h)	Intestinal Epithelial Cells
HSD17B2r	17-Beta-Hydroxysteroid Dehydrogenase	0	730.91	Blank (6h)	Intestinal Epithelial Cells
HSD17B42x	Hydroxysteroid (17-Beta) Dehydrogenase 4	0	1000	Blank (6h)	Intestinal Epithelial Cells
HSD17B4x	Hydroxysteroid (17-Beta) Dehydrogenase 4	0	663.284	Blank (6h)	Intestinal Epithelial Cells
HSD17B7r	Testicular 17-Beta-Hydroxysteroid Dehydrogenase	0	1000	Blank (6h)	Intestinal Epithelial Cells
HSD17B8r	17-Beta-Hydroxysteroid Dehydrogenase	0	1000	Blank (6h)	Intestinal Epithelial Cells
HSD17B9r	17-Beta-Hydroxysteroid Dehydrogenase (Type 7)	0	1000	Blank (6h)	Intestinal Epithelial Cells
HSD3A1r	3 Alpha-Hydroxysteroid Dehydrogenase (Type 3)	-1000	1000	Blank (6h)	Intestinal Epithelial Cells
HSD3A2r	3 Alpha-Hydroxysteroid Dehydrogenase (Type 3)	-1000	1000	Blank (6h)	Intestinal Epithelial Cells
HSD3B11	3 Beta-Hydroxysteroid Dehydrogenase/Delta 5->4-Isomerase Type I	0	743.717	Blank (6h)	Intestinal Epithelial Cells
HSD3B11r	3 Beta-Hydroxysteroid Dehydrogenase/Delta 5->4-Isomerase Type I	0	730.91	Blank (6h)	Intestinal Epithelial Cells
HSD3B12r	3 Beta-Hydroxysteroid Dehydrogenase/Delta 5->4-Isomerase Type I	0	730.91	Blank (6h)	Intestinal Epithelial Cells
HSD3B13	3 Beta-Hydroxysteroid Dehydrogenase/Delta 5->4-Isomerase Type I	0	730.91	Blank (6h)	Intestinal Epithelial Cells
HSD3B13r	3 Beta-Hydroxysteroid Dehydrogenase/Delta 5->4-Isomerase Type I	0	730.91	Blank (6h)	Intestinal Epithelial Cells
HSD3B2r	3 Beta-Hydroxysteroid Dehydrogenase Type 1	0	1000	Blank (6h)	Intestinal Epithelial Cells
HSD3B3r	3 Beta-Hydroxysteroid Dehydrogenase Type 1	0	1000	Blank (6h)	Intestinal Epithelial Cells
HSD3B7P	Hydroxy-Delta-5-Steroid Dehydrogenase, 3 Beta- And Steroid Delta-Isomerase 7	0	1000	Blank (6h)	Intestinal Epithelial Cells
HSPASEly	Heparan Sulfate Proteoglycan Protease, Lysosomal (Endosome)	0	57.1429	Blank (6h)	Intestinal Epithelial Cells
HSPGt	Heparan Sulfate Transport, Golgi to Extracellular	0	57.1429	Blank (6h)	Intestinal Epithelial Cells
HSPGtly	Heparan Sulfate Transport, Extracellular to Lysosome	0	57.1429	Blank (6h)	Intestinal Epithelial Cells
HTAXOLte	Transport of Xenobiotic	0	0	Blank (6h)	Intestinal Epithelial Cells
Htg	Proton Diffusion, Golgi Apparatus	-1000	1000	Blank (6h)	Intestinal Epithelial Cells
Htr	H Transporter, Endoplasmic Reticulum	-1000	1000	Blank (6h)	Intestinal Epithelial Cells
Htx	H Transporter, Peroxisome	-1000	1000	Blank (6h)	Intestinal Epithelial Cells
HXANtl	Hypoxanthine Faciliated Transport from Lysosome	0	0	Blank (6h)	Intestinal Epithelial Cells
HXANtx	Hypoxanthine Diffusion in Peroxisome	0	1000	Blank (6h)	Intestinal Epithelial Cells
HYPOE	Hypothetical Enyme	0	1000	Blank (6h)	Intestinal Epithelial Cells
HYPTROX	Hypotaurine Oxidase	0	1000	Blank (6h)	Intestinal Epithelial Cells
ICDHxm	Isocitrate Dehydrogenase (NAD+)	0	1000	Blank (6h)	Intestinal Epithelial Cells
ICDHy	Isocitrate Dehydrogenase (NADP)	0	1000	Blank (6h)	Intestinal Epithelial Cells
ICDHyp	Isocitrate Dehydrogenase (NADP+)	0	1000	Blank (6h)	Intestinal Epithelial Cells
ICDHyrm	Isocitrate Dehydrogenase (NADP+)	-1000	1000	Blank (6h)	Intestinal Epithelial Cells
IDHPOXOX2b	Iodide:Hydrogen-Peroxide Oxidoreductase 2	0	0	Blank (6h)	Intestinal Epithelial Cells
IDHPOXOX3	Iodide:Hydrogen-Peroxide Oxidoreductase 3	0	0	Blank (6h)	Intestinal Epithelial Cells
IDHPOXOX4	Iodide:Hydrogen-Peroxide Oxidoreductase 4	0	0	Blank (6h)	Intestinal Epithelial Cells
IDHPOXOXb	Iodide:Hydrogen-Peroxide Oxidoreductase	0	0	Blank (6h)	Intestinal Epithelial Cells
IDOAASE1ly	Alpha-L-Iduronidase, Lysosomal	0	57.1429	Blank (6h)	Intestinal Epithelial Cells
IDOAASE2ly	Alpha-L-Iduronidase, Lysosomal	0	57.1429	Blank (6h)	Intestinal Epithelial Cells
IDOAASE3ly	Alpha-L-Iduronidase, Lysosomal	0	57.1429	Blank (6h)	Intestinal Epithelial Cells
IDOAASE4ly	Alpha-L-Iduronidase, Lysosomal	0	133.333	Blank (6h)	Intestinal Epithelial Cells
IDOURtly	Transport of Iduronate, Lysososmal	-171.429	0	Blank (6h)	Intestinal Epithelial Cells
IDPtn	Transport of IDP, Nuclear	-1000	1000	Blank (6h)	Intestinal Epithelial Cells
ILEt4	Transport of L-Isoleucine via Sodium Symport	0	1000	Blank (6h)	Intestinal Epithelial Cells
ILEt5m	Transport of Isoleucine, Mitochondrial	-1000	329.338	Blank (6h)	Intestinal Epithelial Cells
ILETAm	Isoleucine Transaminase, Mitochondrial	-1000	329.338	Blank (6h)	Intestinal Epithelial Cells
ILEtec	Transport of L-Isoleucine via Diffusion	-1000	1000	Blank (6h)	Intestinal Epithelial Cells
IMACTD_m	Imidazole Acetaldeyde Dehydrogenase, Mitochondrial	0	0	Blank (6h)	Intestinal Epithelial Cells
INOSTO	Inositol Oxygenase	0	1000	Blank (6h)	Intestinal Epithelial Cells
INSKm	Insosine Kinase, Mitochondrial	0	0	Blank (6h)	Intestinal Epithelial Cells
INSt	Transport of Inosine (Diffusion)	-1000	1000	Blank (6h)	Intestinal Epithelial Cells
INSt4	Transport of Inosine via Sodium Symport	0	1000	Blank (6h)	Intestinal Epithelial Cells
INStl	Transport of Inosine, Faciliated, Lysosomal	0	0	Blank (6h)	Intestinal Epithelial Cells
INStm	Transport of Inosine, Faciliated, Mitochondrial	0	0	Blank (6h)	Intestinal Epithelial Cells
INSTt2r	Transport of Inositol via Proton Symport	-1000	1000	Blank (6h)	Intestinal Epithelial Cells
INSTt4	Transport of Inositol via Sodium Symport	-1000	1000	Blank (6h)	Intestinal Epithelial Cells
IPDDIx	Isopentenyl-Diphosphate D-Isomerase	0	555.556	Blank (6h)	Intestinal Epithelial Cells
IPDPtr	Isopentenyl Diphosphate Transport, Endoplasmatic Reticulum	0	0	Blank (6h)	Intestinal Epithelial Cells
IPDPtx	Isopentenyl Diphosphate Transport, Peroxisomal	-1000	666.667	Blank (6h)	Intestinal Epithelial Cells
It	Transport of Iodide via Uniport	-1000	1000	Blank (6h)	Intestinal Epithelial Cells
ITCOAL1m	Itaconate- Coenzyme A Ligase (GDP-Forming), Mitochondrial	-1000	1000	Blank (6h)	Intestinal Epithelial Cells
ITCOALm	Itaconate- Coenzyme A Ligase (ADP-Forming), Mitochondrial	-1000	1000	Blank (6h)	Intestinal Epithelial Cells
ITPtn	Transport of ITP, Nuclear	-1000	1000	Blank (6h)	Intestinal Epithelial Cells
KAS8	B-Ketoacyl Synthetase (Palmitate, N-C16:0)	0	285.714	Blank (6h)	Intestinal Epithelial Cells
KCC2t	K+-Cl- Symporter (NH4+)	-1000	1000	Blank (6h)	Intestinal Epithelial Cells
KCCt	K+-Cl- Symport	-1000	1000	Blank (6h)	Intestinal Epithelial Cells
KDNH	2-Keto-3Deoxy-D-Glycero-D-Galactononic Acid Phosphohydrolase	0	1000	Blank (6h)	Intestinal Epithelial Cells
KHK	Ketohexokinase	0	1000	Blank (6h)	Intestinal Epithelial Cells
KHK2	Ketohexokinase (D-Xylulose)	0	1000	Blank (6h)	Intestinal Epithelial Cells
KHK3	Ketohexokinase (D-Tagatose)	0	0	Blank (6h)	Intestinal Epithelial Cells
KSII_CORE2t	Keratan Sulfate Ii (Core2) Transport, Golgi to Extracellular	0	83.3333	Blank (6h)	Intestinal Epithelial Cells
KSII_CORE2tly	Keratan Sulfate Ii (Core 2) Transport, Extracellular to Lysosome	0	83.3333	Blank (6h)	Intestinal Epithelial Cells
KSII_CORE4t	Keratan Sulfate Ii (Core4) Transport, Golgi to Extracellular	0	76.9231	Blank (6h)	Intestinal Epithelial Cells
KSII_CORE4tly	Keratan Sulfate Ii (Core 4) Transport, Extracellular to Lysosome	0	76.9231	Blank (6h)	Intestinal Epithelial Cells
KSIt	Keratan Sulfate I Transport, Golgi to Extracellular	0	28.5714	Blank (6h)	Intestinal Epithelial Cells
KSItly	Keratan Sulfate I Transport, Extracellular to Lysosome	0	28.5714	Blank (6h)	Intestinal Epithelial Cells
Kt3g	Potassium Transport via Proton Antiport	0	0	Blank (6h)	Intestinal Epithelial Cells
KYN	Kynureninase	0	67.8084	Blank (6h)	Intestinal Epithelial Cells
KYN3OX	Kynurenine 3-Monooxygenase	0	67.8084	Blank (6h)	Intestinal Epithelial Cells
KYNAKGAT	L-Kynurenine:2-Oxoglutarate Aminotransferase	0	1000	Blank (6h)	Intestinal Epithelial Cells
KYNATESYN	4- (2-Aminophenyl)-2, 4-Dioxobutanoate Dehydratase	0	1000	Blank (6h)	Intestinal Epithelial Cells
LACZe	B-Galactosidase, Extracellular	0	1000	Blank (6h)	Intestinal Epithelial Cells
LACZly	B-Galactosidase, Lysosomal	0	0	Blank (6h)	Intestinal Epithelial Cells
LALDO	D-Lactaldehyde:NAD+ Oxidoreductase (Glutathione-Formylating)	-1000	1000	Blank (6h)	Intestinal Epithelial Cells
LALDO2x	D-Lactaldehyde:NAD+ 1-Oxidoreductase	0	1000	Blank (6h)	Intestinal Epithelial Cells
LAPCOAl	Lysosomal Acid Phosphorylase (CoA)	0	1000	Blank (6h)	Intestinal Epithelial Cells
LCADi_D	Lactaldehyde Dehydrogenase	0	1000	Blank (6h)	Intestinal Epithelial Cells
LCADi_Dm	Lactaldehyde Dehydrogenase, Mitochondrial	0	0	Blank (6h)	Intestinal Epithelial Cells
LCADim	Lactaldehyde Dehydrogenase, Mitochondrial	0	1000	Blank (6h)	Intestinal Epithelial Cells
LCAT1e	Lecithin-Cholesterol Acyltransferase	0	1000	Blank (6h)	Intestinal Epithelial Cells
LCTStg	Lactose Transport from Golgi to Extracellular (Via Vesicle)	0	1000	Blank (6h)	Intestinal Epithelial Cells
LCTStl	Lactose Transport from Cytosol to Lysosome (Via Autophagocytosis)	0	0	Blank (6h)	Intestinal Epithelial Cells
LCYSTAT	L-Cysteate:2-Oxoglutarate Aminotransferase	0	126.449	Blank (6h)	Intestinal Epithelial Cells
LCYSTATm	L-Cysteate:2-Oxoglutarate Aminotransferase, Mitochondrial	0	0	Blank (6h)	Intestinal Epithelial Cells
LCYSTCBOXL	3-Sulfoalanine Carboxy-Lyase	0	126.449	Blank (6h)	Intestinal Epithelial Cells
LDH_Lm	L-Lactate Dehydrogenase	0	1000	Blank (6h)	Intestinal Epithelial Cells
LEUKTRA4t	Transport of Leukotriene A4	-1000	1000	Blank (6h)	Intestinal Epithelial Cells
LEUKTRA4tr	Transport of Leukotriene Intracellular	0	126.324	Blank (6h)	Intestinal Epithelial Cells
LEUKTRB4t	Transport of Leukotriene B4	-1000	1000	Blank (6h)	Intestinal Epithelial Cells
LEUKTRB4tr	Transport of Leukotriene B4, Endoplasmatic Reticulum	-1000	859.374	Blank (6h)	Intestinal Epithelial Cells
LEUKTRC4t	Transport of Leukotriene C4 via Bicarbonate Antiport	-1000	1000	Blank (6h)	Intestinal Epithelial Cells
LEUKTRD4t	Transport of Leukotriene D4	-1000	1000	Blank (6h)	Intestinal Epithelial Cells
LEUKTRD4tr	Transport of Leukotriene D4, Endoplasmatic Reticulum	-126.324	0	Blank (6h)	Intestinal Epithelial Cells
LEUKTRE4t	Transport of Leukotriene E4	-1000	1000	Blank (6h)	Intestinal Epithelial Cells
LEUKTRF4t	Transport of Leukotriene F4	-1000	1000	Blank (6h)	Intestinal Epithelial Cells
LEUt4	Transport of L-Leucine via Sodium Symport	0	1000	Blank (6h)	Intestinal Epithelial Cells
LEUt5m	Transport of L-Leucine, Mitochondrial	-1000	294.075	Blank (6h)	Intestinal Epithelial Cells
LEUTAm	Leucine Transaminase, Mitochondrial	-1000	294.075	Blank (6h)	Intestinal Epithelial Cells
LEUtec	Transport of L-Leucine via Diffusion	-1000	1000	Blank (6h)	Intestinal Epithelial Cells
LFORKYNHYD	L-Formylkynurenine Hydrolase	0	67.6057	Blank (6h)	Intestinal Epithelial Cells
LGNCCOAtx	Fatty Acid Intracellular Transport	-1000	1000	Blank (6h)	Intestinal Epithelial Cells
LGNCCPT1	Carnitine O-Palmitoyltransferase	0	0.1	Blank (6h)	Intestinal Epithelial Cells
LGNCCPT2	Transport into the Mitochondria (Carnitine)	0	0	Blank (6h)	Intestinal Epithelial Cells
LGNCCRNt	Transport into the Mitochondria (Carnitine)	0	0	Blank (6h)	Intestinal Epithelial Cells
LGNCt	Fatty Acid Transport via Diffusion	-1000	1000	Blank (6h)	Intestinal Epithelial Cells
LIMNENte	Transport of Xenobiotic	0	0	Blank (6h)	Intestinal Epithelial Cells
LINKDEG1ly	Degradation of Proteoglycan Linkage Region, Lysosomal	0	57.1429	Blank (6h)	Intestinal Epithelial Cells
LINKDEG2ly	Degradation of Proteoglycan Linkage Region, Lysosomal	0	142.857	Blank (6h)	Intestinal Epithelial Cells
LINKDEG3ly	Degradation of Proteoglycan Linkage Region, Lysosomal	0	142.857	Blank (6h)	Intestinal Epithelial Cells
LINKDEG4ly	Degradation of Proteoglycan Linkage Region, Lysosomal	0	117.647	Blank (6h)	Intestinal Epithelial Cells
LIPOti	Transport of Lipoate via Sodium Symport	0	0.0224595	Blank (6h)	Intestinal Epithelial Cells
L_LACDcm	L-Lactate Dehydrogenase, Cytosolic/Mitochondrial	0	1000	Blank (6h)	Intestinal Epithelial Cells
L_LACtcm	Transport of L-Lactate via Diffusion, Mitochondrial	0	1000	Blank (6h)	Intestinal Epithelial Cells
L_LACtm	Transport of L-Lactate, Mitochondrial	0	1000	Blank (6h)	Intestinal Epithelial Cells
LNELDCCPT1	Carnitine O-Palmitoyltransferase	0	1000	Blank (6h)	Intestinal Epithelial Cells
LNELDCCPT2	Carnitine Transferase	0	1000	Blank (6h)	Intestinal Epithelial Cells
LNELDCCRNt	Transport into the Mitochondria (Carnitine)	-1000	1000	Blank (6h)	Intestinal Epithelial Cells
LNELDCt	Fatty Acid Transport via Diffusion	-1000	1000	Blank (6h)	Intestinal Epithelial Cells
LNLCCPT1	Carnitine O-Palmitoyltransferase	-1000	1000	Blank (6h)	Intestinal Epithelial Cells
LNLCCPT2	Carnitine Transferase	0	1000	Blank (6h)	Intestinal Epithelial Cells
LNLCCRNt	Transport into the Mitochondria (Carnitine)	-1000	1000	Blank (6h)	Intestinal Epithelial Cells
LNLCt	Linoleic Acid (N-C18:2) Transport in via Diffusion	-1000	1000	Blank (6h)	Intestinal Epithelial Cells
LNLNCACPT1	Carnitine O-Palmitoyltransferase	-1000	1000	Blank (6h)	Intestinal Epithelial Cells
LNLNCACPT2	Carnitine Transferase	-1000	1000	Blank (6h)	Intestinal Epithelial Cells
LNLNCACRNt	Transport into the Mitochondria (Carnitine)	-1000	1000	Blank (6h)	Intestinal Epithelial Cells
LNLNCAt	Fatty Acid Transport via Diffusion	-937.343	1000	Blank (6h)	Intestinal Epithelial Cells
LNLNCGCPT1	Carnitine O-Palmitoyltransferase	-1000	1000	Blank (6h)	Intestinal Epithelial Cells
LNLNCGCPT2	Carnitine Transferase	-1000	1000	Blank (6h)	Intestinal Epithelial Cells
LNLNCGCRNt	Transport into the Mitochondria (Carnitine)	-1000	1000	Blank (6h)	Intestinal Epithelial Cells
LNLNCGt	Fatty Acid Transport via Diffusion	-999.727	1000	Blank (6h)	Intestinal Epithelial Cells
LNS14DM	Cytochrome P450 Lanosterol 14-Alpha-Demethylase (NADP)	0	277.778	Blank (6h)	Intestinal Epithelial Cells
LNSTLSr	Lanosterol Synthase	0	277.778	Blank (6h)	Intestinal Epithelial Cells
LPASE	Lysophospholipase	0	1000	Blank (6h)	Intestinal Epithelial Cells
LPCHOLt	Lysophosphatidylcholine Transport	-449.956	1000	Blank (6h)	Intestinal Epithelial Cells
LPCOXp	L-Pipecolate Oxidase, Peroxisomal	0	0	Blank (6h)	Intestinal Epithelial Cells
LPS	Lipase	0	1000	Blank (6h)	Intestinal Epithelial Cells
LPS2	Lipase	0	1000	Blank (6h)	Intestinal Epithelial Cells
LPS2e	Lipase, Extracellular	0	1000	Blank (6h)	Intestinal Epithelial Cells
LPS3	Lipase	0	1000	Blank (6h)	Intestinal Epithelial Cells
LPS3e	Lipase, Extracellular	0	1000	Blank (6h)	Intestinal Epithelial Cells
LPS4e	Phospholipase	0	784.95	Blank (6h)	Intestinal Epithelial Cells
LPSe	Lipase	0	1000	Blank (6h)	Intestinal Epithelial Cells
LRAT	Lecithin Retinol Acyltransferase	0	1000	Blank (6h)	Intestinal Epithelial Cells
LRAT1	Lecithin Retinol Acyltransferase (11-Cis)	0	1000	Blank (6h)	Intestinal Epithelial Cells
LRAT2	Lecithin Retinol Acyltransferase (9-Cis)	0	1000	Blank (6h)	Intestinal Epithelial Cells
LS3	Lumisterol 3 Formation	0	0	Blank (6h)	Intestinal Epithelial Cells
LSTO1r	Lathosterol Oxidase	0	277.778	Blank (6h)	Intestinal Epithelial Cells
LSTO2r	Lathosterol Oxidase	0	277.778	Blank (6h)	Intestinal Epithelial Cells
LTA4H	Leukotriene A-4 Hydrolase	0	1000	Blank (6h)	Intestinal Epithelial Cells
LTC4CP	Leukotriene C4 Carboxypeptidase	-1000	1000	Blank (6h)	Intestinal Epithelial Cells
LTC4Sr	Leukotriene C4 Synthase	0	126.324	Blank (6h)	Intestinal Epithelial Cells
LTD4DP	Leukotriene D4 Dipeptidase	-1000	1000	Blank (6h)	Intestinal Epithelial Cells
LTDCL	L-Tryptophan Decarboxy-Lyase	0	67.6057	Blank (6h)	Intestinal Epithelial Cells
LYSMTF1n	Histone-Lysine N-Methyltransferase, Nuclear	0	0	Blank (6h)	Intestinal Epithelial Cells
LYSMTF2n	Histone-Lysine N-Methyltransferase, Nuclear	0	0	Blank (6h)	Intestinal Epithelial Cells
LYSMTF3n	Histone-Lysine N-Methyltransferase, Nuclear	0	0	Blank (6h)	Intestinal Epithelial Cells
LYSOXp	Transport of L-Lysine Oxidase, Peroxisomal	0	0	Blank (6h)	Intestinal Epithelial Cells
LYSt4	Transport of L-Lysine via Sodium Symport	0	1000	Blank (6h)	Intestinal Epithelial Cells
LYStiDF	Transport of L-Lysine via Diffusion	0	1000	Blank (6h)	Intestinal Epithelial Cells
LYStip	Transport of L-Lysine, Peroxisomal (Irreversible)	0	0	Blank (6h)	Intestinal Epithelial Cells
LYStm	Transport of Lysine via Ornithine Carrier, Mitochondrial	-1000	1000	Blank (6h)	Intestinal Epithelial Cells
LYStn	Transport of L-Lysine, Nuclear	-1000	0	Blank (6h)	Intestinal Epithelial Cells
M1316Mg	Mannosyl-Oligosaccharide 1, 3-1, 6-Alpha-Mannosidase	0	125	Blank (6h)	Intestinal Epithelial Cells
M13N2Tg	Alpha-1, 3-Mannosyl-Glycoprotein 2-Beta-N-Acetylglucosaminyltransferase	0	125	Blank (6h)	Intestinal Epithelial Cells
M13N4Tg	Alpha-1, 3-Mannosyl-Glycoprotein 4-Beta-N-Acetylglucosaminyltransferase	0	0	Blank (6h)	Intestinal Epithelial Cells
M14NTg	Beta-1, 4-Mannosyl-Glycoprotein 4-Beta-N-Acetylglucosaminyltransferase	0	125	Blank (6h)	Intestinal Epithelial Cells
M16N4Tg	Alpha-1, 6-Mannosyl-Glycoprotein 4-Beta-N-Acetylglucosaminyltransferase	0	0	Blank (6h)	Intestinal Epithelial Cells
M16N6Tg	Alpha-1, 6-Mannosyl-Glycoprotein 6-Beta-N-Acetylglucosaminyltransferase	0	0	Blank (6h)	Intestinal Epithelial Cells
M16NTg	Alpha-1, 6-Mannosyl-Glycoprotein 2-Beta-N-Acetylglucosaminyltransferase	0	125	Blank (6h)	Intestinal Epithelial Cells
M4ATAer	M4A Transamidase, Endoplasmic Reticulum	0	0	Blank (6h)	Intestinal Epithelial Cells
M4BET2er	M4B Phosphoethanolaminyl Transferase, Endoplasmic Reticulum	0	0	Blank (6h)	Intestinal Epithelial Cells
M4BTAer	M4B Transamidase, Endoplasmic Reticulum	0	0	Blank (6h)	Intestinal Epithelial Cells
M4CET3er	M4C Phosphoethanolaminyl Transferase, Endoplasmic Reticulum	0	0	Blank (6h)	Intestinal Epithelial Cells
M4MPDOL_Lter	Transport of (Alpha-D-Mannosyl)4-Beta-D-Mannosyl-Diacetylchitobiosyldiphosphodolicho Flippase	0	12.5	Blank (6h)	Intestinal Epithelial Cells
M4MPDOL_Uter	Transport of (Alpha-D-Mannosyl)4-Beta-D-Mannosyl-Diacetylchitobiosyldiphosphodolichol Flippase	0	11.1111	Blank (6h)	Intestinal Epithelial Cells
M7MASNBterg	Transport of (Alpha-D-Mannosyl)7-Beta-D-Mannosyl-Diacetylchitobiosyl-L-Asparagine, Isoform B (Protein), Endoplasmic Reticulum to Golgi Apparatus	0	125	Blank (6h)	Intestinal Epithelial Cells
M8MASNterg	Transport of (Alpha-D-Mannosyl)8-Beta-D-Mannosyl-Diacetylchitobiosyl-L-Asparagine (Protein), Endoplasmic Reticulum to Golgi Apparatus	0	111.111	Blank (6h)	Intestinal Epithelial Cells
MACACI	Maleylacetoacetate Isomerase	0	94.6027	Blank (6h)	Intestinal Epithelial Cells
MACOXO	3-Methylimidazole Acetaldehyde:NAD+ Oxidoreductase	0	0	Blank (6h)	Intestinal Epithelial Cells
MAGt	Monoacylglycerol 2 Transport	-1000	1000	Blank (6h)	Intestinal Epithelial Cells
MALSO3tm	Malate:Sulfite Antiport, Mitochondrial	-1000	1000	Blank (6h)	Intestinal Epithelial Cells
MALSO4tm	Malate:Sulfate Antiport, Mitochondrial	-1000	1000	Blank (6h)	Intestinal Epithelial Cells
MALTe	Alpha-Glucosidase, Extracellular	0	0	Blank (6h)	Intestinal Epithelial Cells
MALTly	Alpha-Glucosidase, Lysosomal	0	0	Blank (6h)	Intestinal Epithelial Cells
MALtm	Malate Transport, Mitochondrial	-1000	1000	Blank (6h)	Intestinal Epithelial Cells
MALTSULtm	Malate:Thiosulfate Antiport, Mitochondrial	-1000	1000	Blank (6h)	Intestinal Epithelial Cells
MALTt1r	Maltose Transport (Uniport)	0	0	Blank (6h)	Intestinal Epithelial Cells
MAN1_6B1er	Mannosidase I, Endoplasmic Reticulum (G1M6Masnb1-Producing)	0	0	Blank (6h)	Intestinal Epithelial Cells
MAN1_7Ber	Mannosidase I, Endoplasmic Reticulum (G1M7Masnb-Producing)	0	0	Blank (6h)	Intestinal Epithelial Cells
MAN2_6B1er	Mannosidase Ii, Endoplasmic Reticulum (G1M6Masnb1-Producing)	0	0	Blank (6h)	Intestinal Epithelial Cells
MAN2_7Cer	Mannosidase Ii, Endoplasmic Reticulum (G1M7Masnc-Producing)	0	0	Blank (6h)	Intestinal Epithelial Cells
MANt1r	Mannose Transport (Uniport)	-1000	1000	Blank (6h)	Intestinal Epithelial Cells
MANter	Mannose Efflux from Endoplasmic Reticulum	0	125	Blank (6h)	Intestinal Epithelial Cells
MANtg	Mannose Efflux from Golgi Apparatus	0	666.667	Blank (6h)	Intestinal Epithelial Cells
MANtly	Mannose Efflux from Lysosome	0	375	Blank (6h)	Intestinal Epithelial Cells
MAOLNOR	Monoamine Oxidase (L-Normetanephrine)	0	94.6027	Blank (6h)	Intestinal Epithelial Cells
MAOX	Methylamine Oxidase	0	94.6027	Blank (6h)	Intestinal Epithelial Cells
MCCCrm	Methylcrotonoyl Coenzyme A Carboxylase, Mitochondrial	-1000	294.075	Blank (6h)	Intestinal Epithelial Cells
MCD	Malonyl Coenzyme A Decarboxylase Cytoplasmic	0	1000	Blank (6h)	Intestinal Epithelial Cells
MCDm	Malonyl Coenzyme A Decarboxylase, Mitochondrial	0	1000	Blank (6h)	Intestinal Epithelial Cells
MCDp	Malonyl Coenzyme A Decarboxylase Peroxisomal	0	1000	Blank (6h)	Intestinal Epithelial Cells
MCITS	2-Methylcitrate Synthase	0	1000	Blank (6h)	Intestinal Epithelial Cells
MCLACCYSR	3-Mercaptolactate:Cysteine Reductase	0	63.1618	Blank (6h)	Intestinal Epithelial Cells
MCLOR	3-Mercaptolactate:NAD+ Oxidoreductase	-63.1618	0	Blank (6h)	Intestinal Epithelial Cells
MCOATAm	Malonyl Coenzyme A-Acp Transacylase, Mitochondrial	0	0	Blank (6h)	Intestinal Epithelial Cells
MCPST	3-Mercaptopyruvate Sulfurtransferase	0	0	Blank (6h)	Intestinal Epithelial Cells
MDHm	Malate Dehydrogenase, Mitochondrial	-1000	1000	Blank (6h)	Intestinal Epithelial Cells
MDRPD	5-Methylthio-5-Deoxy-D-Ribulose 1-Phosphate Dehydratase	0	1000	Blank (6h)	Intestinal Epithelial Cells
ME1m	Malic Enzyme (NAD), Mitochondrial	0	1000	Blank (6h)	Intestinal Epithelial Cells
ME2	Malic Enzyme (NADP)	0	1000	Blank (6h)	Intestinal Epithelial Cells
ME2m	Malic Enzyme (NADP), Mitochondrial	0	1000	Blank (6h)	Intestinal Epithelial Cells
MECOALm	Mesaconate- Coenzyme A Ligase (ADP-Forming), Mitochondrial	-1000	1000	Blank (6h)	Intestinal Epithelial Cells
MECOAS1m	Mesaconate- Coenzyme A Ligase (GDP-Forming)	-1000	1000	Blank (6h)	Intestinal Epithelial Cells
MELATN23DOX	Melatonin:Oxygen 2, 3-Dioxygenase (Indole-Decyclizing)	0	67.6057	Blank (6h)	Intestinal Epithelial Cells
MELATNOX	Melatonin:NADP Oxidoreductase	0	1000	Blank (6h)	Intestinal Epithelial Cells
MEOHt2	Methanol Diffusion	-1000	0	Blank (6h)	Intestinal Epithelial Cells
MEOHtly	Methanol Transporter, Lysosomal	0	1000	Blank (6h)	Intestinal Epithelial Cells
MEOHtr	Methanol Transporter, Endoplasmic Reticulum	0	0	Blank (6h)	Intestinal Epithelial Cells
MEPIVESSte	Metanephrine Secretion via Secretory Vesicle (ATP Driven)	0	1000	Blank (6h)	Intestinal Epithelial Cells
MERCPLACCYSt	3-Mercaptolactate-Cysteine Disulfide Transport, Extracellular	0	63.1618	Blank (6h)	Intestinal Epithelial Cells
MESCOALm	Mesaconyl Coenzyme A Pyruvate-Lyase	0	0	Blank (6h)	Intestinal Epithelial Cells
METAT	Methionine Adenosyltransferase	0	1000	Blank (6h)	Intestinal Epithelial Cells
METLEUex	Methionine/Leucine Exchange (Met In)	0	1000	Blank (6h)	Intestinal Epithelial Cells
METS	Methionine Synthase	0	1000	Blank (6h)	Intestinal Epithelial Cells
METt4	L-Methionine Transport in via Sodium Symport	0	1000	Blank (6h)	Intestinal Epithelial Cells
METtec	L-Methionine Transport via Diffusion (Extracellular to Cytosol)	-1000	1000	Blank (6h)	Intestinal Epithelial Cells
MEVK1x	Mevalonate Kinase (ATP)	0	666.667	Blank (6h)	Intestinal Epithelial Cells
MG1er	Mannosyl-Oligosaccharide Glucosidase, Endoplasmic Reticulum	0	125	Blank (6h)	Intestinal Epithelial Cells
MG2er	Mannosyl-Oligosaccharide Glucosidase, Endoplasmic Reticulum	0	125	Blank (6h)	Intestinal Epithelial Cells
MG3er	Mannosyl-Oligosaccharide Glucosidase, Endoplasmic Reticulum	0	125	Blank (6h)	Intestinal Epithelial Cells
MGACONm	Methylglutaconase, Mitochondrial	0	0	Blank (6h)	Intestinal Epithelial Cells
MGCHrm	Methylglutaconyl Coenzyme A Hydratase (Reversible), Mitochondrial	-1000	294.075	Blank (6h)	Intestinal Epithelial Cells
MGSA	Methylglyoxal Synthase	0	1000	Blank (6h)	Intestinal Epithelial Cells
MGSA2	Methyglyoxylate Synthase 2 (from G3P)	0	1000	Blank (6h)	Intestinal Epithelial Cells
MHISOR	N-Methylhistamine:Oxygen Oxidoreductase (Deaminating)	0	0	Blank (6h)	Intestinal Epithelial Cells
MI13456PK	Inositol-1, 3, 4, 5, 6-Pentakisphosphate 2-Kinase	0	1000	Blank (6h)	Intestinal Epithelial Cells
MI13456Ptn	Inositol 1, 3, 4, 5, 6-Pentakisphosphate Nuclear Transport (Diffusion)	-1000	0	Blank (6h)	Intestinal Epithelial Cells
MI1345PKn	Inositol-1, 3, 4, 5-Triphosphate 6-Kinase, Nucleus	0	0	Blank (6h)	Intestinal Epithelial Cells
MI1345PP	Inositol-1, 3, 4, 5-Trisphosphate 5-Phosphatase	0	1000	Blank (6h)	Intestinal Epithelial Cells
MI1346PKn	Inositol-1, 3, 4, 6-Tetrakisphosphate 5-Kinase, Nucleus	0	0	Blank (6h)	Intestinal Epithelial Cells
MI1346Ptn	1D-Myo-Inositol 1, 3, 4, 6-Tetrakisphosphate Nuclear Transport (Diffusion)	0	0	Blank (6h)	Intestinal Epithelial Cells
MI134P4P	Inositol-1, 3, 4-Trisphosphate 4-Phosphatase	0	1000	Blank (6h)	Intestinal Epithelial Cells
MI134PK	Inositol-1, 3, 4-Trisphosphate 6-Kinase	0	0	Blank (6h)	Intestinal Epithelial Cells
MI134PP	Inositol-1, 3, 4-Trisphosphate 1-Phosphatase	0	1000	Blank (6h)	Intestinal Epithelial Cells
MI13PP	Inositol-1, 3-Bisphosphate 3-Phosphatase	0	1000	Blank (6h)	Intestinal Epithelial Cells
MI1456PKn	Inositol-1, 4, 5, 6- Tetrakisphosphate 3-Kinase, Nucleus	0	0	Blank (6h)	Intestinal Epithelial Cells
MI145P6Kn	Inositol-1, 4, 5-Triphosphate 6-Kinase, Nucleus	0	0	Blank (6h)	Intestinal Epithelial Cells
MI145PK	Inositol-1, 4, 5-Trisphosphate 3-Kinase	0	1000	Blank (6h)	Intestinal Epithelial Cells
MI145PKn	Inositol-1, 4, 5-Trisphosphate 3-Kinase, Nucleus	0	0	Blank (6h)	Intestinal Epithelial Cells
[truncated: 119,103 more rows]
