# Supplementary material for: Lactobacillus rhamnosus colonisation antagonizes Candida albicans by forcing metabolic adaptations that compromise pathogenicity
Source: Nat Commun. 2022 Jun 9;13:3192. doi: 10.1038/s41467-022-30661-5 (PMC9184479; doi:10.1038/s41467-022-30661-5)
Supplement: Supplementary file 7 — Supplementary Data 3 [file 41467_2022_30661_MOESM7_ESM.xlsx]

## Sheet: Description
sheet	Description
fva_lr_iec_80 fva_lr_iec_85 fva_lr_iec_90 fva_lr_iec_95 Fva_lr_iec_100	These sheets summarize qualitative uptake/secretion analyses based on FVA.
	The values in the sheets (80 to 100) are percentage fractions of the minimum flux required through the objective function.
	Given categories are based on feasible flux ranges from FVA analysis associated to the metabolite respective exchange (EX) reactions.
	category	Description
	none	Flux ranges were zero for the respected EX reaction.
	secretion	Only secretion (positive) flux was feasible for the indicated optimization fraction of the objective function (biomass).
	uptake	Only uptake (negative) flux was feasible for the indicated optimization fraction of the objective function (biomass).
	both	Both, uptake and secretion (negative and positive fluxes) were feasible for the indicated optimization fraction of the objective function (biomass).
pwy activity - deviation 5 Pwy activity – deviation 10 pwy activity - deviation 15	These sheets summarize changes in pathway activity analysis given assuming different minimum relative deviations between the compared conditions.
	A deviation threshold of 5% (10%, or 15%) associate to the number of reactions per pathway that showed a change in lower bound or upper bound
	of at least 5% (10% or 15%) following FVA analysis.

## Sheet: fva_lr_iec_80
metabolite	IEC_blank6	Lr_blank6	IEC_blank12	Lr_blank12	IEC_IEC6	Lr_IEC6	IEC_IEC12	Lr_IEC12
cysteine	both	secretion	both	secretion	both	both	both	both
pyruvate	both	none	both	none	both	none	both	none
phenylalanine	both	secretion	both	secretion	both	both	both	both
tryptophan	both	secretion	both	secretion	both	both	both	both
malonate	none	none	none	none	none	none	none	none
adenosine	both	none	both	none	both	none	both	none
2'-deoxyadenosine	both	none	both	none	both	none	both	none
glycine	both	both	both	both	both	both	both	both
ribitol	secretion	none	secretion	none	secretion	none	secretion	none
3-sulfo-L-alanine	both	none	both	none	both	none	both	none
phosphoethanolamine	both	none	both	none	both	none	both	none
guanine	both	none	both	none	both	none	both	none
methionine	both	none	both	none	both	uptake	both	uptake
alpha-ketoglutarate	both	none	both	none	both	none	both	none
thymine	both	none	both	none	both	none	both	none
arabitol/xylitol	both	none	both	none	both	none	both	none
trans-4-hydroxyproline	none	none	none	none	none	none	none	none
uridine	both	none	both	none	both	none	both	none
N-acetylglutamate	secretion	none	secretion	none	secretion	none	secretion	none
3-(4-hydroxyphenyl)lactate	both	none	both	none	both	none	both	none
glucuronate	both	none	both	none	both	none	both	none
choline phosphate	both	none	both	none	both	none	both	none
sulfate*	both	none	both	none	both	uptake	both	uptake
hypotaurine	both	none	both	none	both	none	both	none
glucose	both	uptake	both	uptake	both	uptake	both	uptake
ethylmalonate	secretion	none	secretion	none	secretion	none	secretion	none
mannose	both	uptake	both	uptake	both	uptake	both	uptake
citrate	both	uptake	both	uptake	both	uptake	both	uptake
N-acetylmethionine	both	none	both	none	both	none	both	none
adenine	both	none	both	none	both	none	both	none
N-acetylglucosamine/N-acetylgalactosamine	secretion	uptake	secretion	uptake	secretion	uptake	secretion	uptake
taurine	both	none	both	none	both	none	both	none
urate	both	none	both	none	both	none	both	none
inosine	both	none	both	none	both	none	both	none
alanine	both	both	both	both	both	both	both	both
serine	both	both	both	both	both	both	both	both
glutamate	both	both	both	both	both	both	both	both
succinate	both	secretion	both	secretion	both	secretion	both	secretion
myo-inositol	both	uptake	both	uptake	both	uptake	both	uptake
histidine	both	secretion	both	secretion	both	both	both	both
fructose	both	uptake	both	uptake	both	uptake	both	uptake
uracil	both	none	both	none	both	uptake	both	uptake
phosphothreonine	none	none	none	none	none	none	none	none
methionine sulfoxide	none	none	none	none	none	uptake	none	uptake
asparagine	both	both	both	both	both	both	both	both
arginine	both	none	both	none	both	uptake	both	uptake
N-acetylneuraminate	both	none	both	none	both	none	both	none
allantoin	both	none	both	none	both	none	both	none
cystathionine	both	none	both	none	both	none	both	none
cytosine	uptake	none	uptake	none	uptake	uptake	uptake	uptake
cytidine 5'-monophosphate (5'-CMP)	both	none	both	none	both	none	both	none
leucine	both	secretion	both	secretion	both	both	both	both
valine	both	none	both	none	both	uptake	both	uptake
lactate	both	both	both	both	both	both	both	both
mannitol/sorbitol	both	uptake	both	uptake	both	uptake	both	uptake
thymidine	both	none	both	none	both	none	both	none
5-oxoproline	both	none	both	none	both	none	both	none
isoleucine	both	none	both	none	both	uptake	both	uptake
xanthine	both	uptake	both	uptake	both	uptake	both	uptake
malate	both	both	both	both	both	both	both	both
gluconate	both	uptake	both	uptake	both	uptake	both	uptake
adenosine 5'-monophosphate (AMP)	both	none	both	none	both	none	both	none
glycerol	both	both	both	both	both	both	both	both
cytidine	both	none	both	none	both	none	both	none
lysine	both	secretion	both	secretion	both	both	both	both
threonine	both	secretion	both	secretion	both	both	both	both
methionine sulfone	none	none	none	none	none	none	none	none
glycerol 3-phosphate	both	none	both	none	both	uptake	both	uptake
fumarate	both	none	both	none	both	none	both	none
alpha-lipoate	uptake	none	uptake	none	uptake	none	uptake	none
aspartate	both	both	both	both	both	both	both	both
glutamine	both	uptake	both	uptake	both	uptake	both	uptake
2-hydroxybutyrate/2-hydroxyisobutyrate	both	none	both	none	both	none	both	none
erythritol	none	none	none	none	none	none	none	none
cysteine sulfinic acid	none	none	none	none	none	none	none	none
proline	both	none	both	none	both	uptake	both	uptake
ornithine	both	none	both	none	both	none	both	none
tyrosine	both	secretion	both	secretion	both	both	both	both
phosphate	both	none	both	none	both	uptake	both	uptake

## Sheet: fva_lr_iec_85
metabolite	IEC_blank6	Lr_blank6	IEC_blank12	Lr_blank12	IEC_IEC6	Lr_IEC6	IEC_IEC12	Lr_IEC12
cysteine	both	secretion	both	secretion	both	both	both	both
pyruvate	both	none	both	none	both	none	both	none
phenylalanine	both	secretion	both	secretion	both	both	both	both
tryptophan	both	secretion	both	secretion	both	both	both	both
malonate	none	none	none	none	none	none	none	none
adenosine	both	none	both	none	both	none	both	none
2'-deoxyadenosine	both	none	both	none	both	none	both	none
glycine	both	both	both	both	both	both	both	both
ribitol	secretion	none	secretion	none	secretion	none	secretion	none
3-sulfo-L-alanine	both	none	both	none	both	none	both	none
phosphoethanolamine	both	none	both	none	both	none	both	none
guanine	both	none	both	none	both	none	both	none
methionine	both	none	both	none	both	uptake	both	uptake
alpha-ketoglutarate	both	none	both	none	both	none	both	none
thymine	both	none	both	none	both	none	both	none
arabitol/xylitol	both	none	both	none	both	none	both	none
trans-4-hydroxyproline	none	none	none	none	none	none	none	none
uridine	both	none	both	none	both	none	both	none
N-acetylglutamate	secretion	none	secretion	none	secretion	none	secretion	none
3-(4-hydroxyphenyl)lactate	both	none	both	none	both	none	both	none
glucuronate	both	none	both	none	both	none	both	none
choline phosphate	both	none	both	none	both	none	both	none
sulfate*	both	none	both	none	both	uptake	both	uptake
hypotaurine	both	none	both	none	both	none	both	none
glucose	both	uptake	both	uptake	both	uptake	both	uptake
ethylmalonate	secretion	none	secretion	none	secretion	none	secretion	none
mannose	both	uptake	both	uptake	both	uptake	both	uptake
citrate	both	uptake	both	uptake	both	uptake	both	uptake
N-acetylmethionine	both	none	both	none	both	none	both	none
adenine	both	none	both	none	both	none	both	none
N-acetylglucosamine/N-acetylgalactosamine	secretion	uptake	secretion	uptake	secretion	uptake	secretion	uptake
taurine	both	none	both	none	both	none	both	none
urate	both	none	both	none	both	none	both	none
inosine	both	none	both	none	both	none	both	none
alanine	both	both	both	both	both	both	both	both
serine	both	both	both	both	both	both	both	both
glutamate	both	both	both	both	both	both	both	both
succinate	both	secretion	both	secretion	both	secretion	both	secretion
myo-inositol	both	uptake	both	uptake	both	uptake	both	uptake
histidine	both	secretion	both	secretion	both	both	both	both
fructose	both	uptake	both	uptake	both	uptake	both	uptake
uracil	both	none	both	none	both	uptake	both	uptake
phosphothreonine	none	none	none	none	none	none	none	none
methionine sulfoxide	none	none	none	none	none	uptake	none	uptake
asparagine	both	both	both	both	both	both	both	both
arginine	both	none	both	none	both	uptake	both	uptake
N-acetylneuraminate	both	none	both	none	both	none	both	none
allantoin	both	none	both	none	both	none	both	none
cystathionine	both	none	both	none	both	none	both	none
cytosine	uptake	none	uptake	none	uptake	uptake	uptake	uptake
cytidine 5'-monophosphate (5'-CMP)	both	none	both	none	both	none	both	none
leucine	both	secretion	both	secretion	both	both	both	both
valine	both	none	both	none	both	uptake	both	uptake
lactate	both	both	both	both	both	both	both	both
mannitol/sorbitol	both	uptake	both	uptake	both	uptake	both	uptake
thymidine	both	none	both	none	both	none	both	none
5-oxoproline	both	none	both	none	both	none	both	none
isoleucine	both	none	both	none	both	uptake	both	uptake
xanthine	both	uptake	both	uptake	both	uptake	both	uptake
malate	both	both	both	both	both	both	both	both
gluconate	both	uptake	both	uptake	both	uptake	both	uptake
adenosine 5'-monophosphate (AMP)	both	none	both	none	both	none	both	none
glycerol	both	both	both	both	both	both	both	both
cytidine	both	none	both	none	both	none	both	none
lysine	both	secretion	both	secretion	both	both	both	both
threonine	both	secretion	both	secretion	both	both	both	both
methionine sulfone	none	none	none	none	none	none	none	none
glycerol 3-phosphate	both	none	both	none	both	uptake	both	uptake
fumarate	both	none	both	none	both	none	both	none
alpha-lipoate	uptake	none	uptake	none	uptake	none	uptake	none
aspartate	both	both	both	both	both	both	both	both
glutamine	both	uptake	both	uptake	both	uptake	both	uptake
2-hydroxybutyrate/2-hydroxyisobutyrate	both	none	both	none	both	none	both	none
erythritol	none	none	none	none	none	none	none	none
cysteine sulfinic acid	none	none	none	none	none	none	none	none
proline	both	none	both	none	both	uptake	both	uptake
ornithine	both	none	both	none	both	none	both	none
tyrosine	both	secretion	both	secretion	both	both	both	both
phosphate	both	none	both	none	both	uptake	both	uptake

## Sheet: fva_lr_iec_90
metabolite	IEC_blank6	Lr_blank6	IEC_blank12	Lr_blank12	IEC_IEC6	Lr_IEC6	IEC_IEC12	Lr_IEC12
cysteine	both	secretion	both	secretion	both	both	both	both
pyruvate	both	none	both	none	both	none	both	none
phenylalanine	both	secretion	both	secretion	both	both	both	both
tryptophan	both	secretion	both	secretion	both	both	both	both
malonate	none	none	none	none	none	none	none	none
adenosine	both	none	both	none	both	none	both	none
2'-deoxyadenosine	both	none	both	none	both	none	both	none
glycine	both	both	both	both	both	both	both	both
ribitol	secretion	none	secretion	none	secretion	none	secretion	none
3-sulfo-L-alanine	both	none	both	none	both	none	both	none
phosphoethanolamine	both	none	both	none	both	none	both	none
guanine	both	none	both	none	both	none	both	none
methionine	both	none	both	none	both	uptake	both	uptake
alpha-ketoglutarate	both	none	both	none	both	none	both	none
thymine	both	none	both	none	both	none	both	none
arabitol/xylitol	both	none	both	none	both	none	both	none
trans-4-hydroxyproline	none	none	none	none	none	none	none	none
uridine	both	none	both	none	both	none	both	none
N-acetylglutamate	secretion	none	secretion	none	secretion	none	secretion	none
3-(4-hydroxyphenyl)lactate	both	none	both	none	both	none	both	none
glucuronate	both	none	both	none	both	none	both	none
choline phosphate	both	none	both	none	both	none	both	none
sulfate*	both	none	both	none	both	uptake	both	uptake
hypotaurine	both	none	both	none	both	none	both	none
glucose	both	uptake	both	uptake	both	uptake	both	uptake
ethylmalonate	secretion	none	secretion	none	secretion	none	secretion	none
mannose	both	uptake	both	uptake	both	uptake	both	uptake
citrate	both	uptake	both	uptake	both	uptake	both	uptake
N-acetylmethionine	both	none	both	none	both	none	both	none
adenine	both	none	both	none	both	none	both	none
N-acetylglucosamine/N-acetylgalactosamine	secretion	uptake	secretion	uptake	secretion	uptake	secretion	uptake
taurine	both	none	both	none	both	none	both	none
urate	both	none	both	none	both	none	both	none
inosine	both	none	both	none	both	none	both	none
alanine	both	both	both	both	both	both	both	both
serine	both	both	both	both	both	both	both	both
glutamate	both	both	both	both	both	both	both	both
succinate	both	secretion	both	secretion	both	secretion	both	secretion
myo-inositol	both	uptake	both	uptake	both	uptake	both	uptake
histidine	both	secretion	both	secretion	both	both	both	both
fructose	both	uptake	both	uptake	both	uptake	both	uptake
uracil	both	none	both	none	both	uptake	both	uptake
phosphothreonine	none	none	none	none	none	none	none	none
methionine sulfoxide	none	none	none	none	none	uptake	none	uptake
asparagine	both	both	both	both	both	both	both	both
arginine	both	none	both	none	both	uptake	both	uptake
N-acetylneuraminate	both	none	both	none	both	none	both	none
allantoin	both	none	both	none	both	none	both	none
cystathionine	both	none	both	none	both	none	both	none
cytosine	uptake	none	uptake	none	uptake	uptake	uptake	uptake
cytidine 5'-monophosphate (5'-CMP)	both	none	both	none	both	none	both	none
leucine	both	secretion	both	secretion	both	both	both	both
valine	both	none	both	none	both	uptake	both	uptake
lactate	both	both	both	both	both	both	both	both
mannitol/sorbitol	both	uptake	both	uptake	both	uptake	both	uptake
thymidine	both	none	both	none	both	none	both	none
5-oxoproline	both	none	both	none	both	none	both	none
isoleucine	both	none	both	none	both	uptake	both	uptake
xanthine	both	uptake	both	uptake	both	uptake	both	uptake
malate	both	both	both	both	both	both	both	both
gluconate	both	uptake	both	uptake	both	uptake	both	uptake
adenosine 5'-monophosphate (AMP)	both	none	both	none	both	none	both	none
glycerol	both	both	both	both	both	both	both	both
cytidine	both	none	both	none	both	none	both	none
lysine	both	secretion	both	secretion	both	both	both	both
threonine	both	secretion	both	secretion	both	both	both	both
methionine sulfone	none	none	none	none	none	none	none	none
glycerol 3-phosphate	both	none	both	none	both	uptake	both	uptake
fumarate	both	none	both	none	both	none	both	none
alpha-lipoate	uptake	none	uptake	none	uptake	none	uptake	none
aspartate	both	both	both	both	both	both	both	both
glutamine	both	uptake	both	uptake	both	uptake	both	uptake
2-hydroxybutyrate/2-hydroxyisobutyrate	both	none	both	none	both	none	both	none
erythritol	none	none	none	none	none	none	none	none
cysteine sulfinic acid	none	none	none	none	none	none	none	none
proline	both	none	both	none	both	uptake	both	uptake
ornithine	both	none	both	none	both	none	both	none
tyrosine	both	secretion	both	secretion	both	both	both	both
phosphate	both	none	both	none	both	uptake	both	uptake

## Sheet: fva_lr_iec_95
metabolite	IEC_blank6	Lr_blank6	IEC_blank12	Lr_blank12	IEC_IEC6	Lr_IEC6	IEC_IEC12	Lr_IEC12
cysteine	both	secretion	both	secretion	both	both	both	both
pyruvate	both	none	both	none	both	none	both	none
phenylalanine	both	secretion	both	secretion	both	both	both	both
tryptophan	both	secretion	both	secretion	both	both	both	both
malonate	none	none	none	none	none	none	none	none
adenosine	both	none	both	none	both	none	both	none
2'-deoxyadenosine	both	none	both	none	both	none	both	none
glycine	both	both	both	both	both	both	both	both
ribitol	secretion	none	secretion	none	secretion	none	secretion	none
3-sulfo-L-alanine	both	none	both	none	both	none	both	none
phosphoethanolamine	both	none	both	none	both	none	both	none
guanine	both	none	both	none	both	none	both	none
methionine	both	none	both	none	both	uptake	both	uptake
alpha-ketoglutarate	both	none	both	none	both	none	both	none
thymine	both	none	both	none	both	none	both	none
arabitol/xylitol	both	none	both	none	both	none	both	none
trans-4-hydroxyproline	none	none	none	none	none	none	none	none
uridine	both	none	both	none	both	none	both	none
N-acetylglutamate	secretion	none	secretion	none	secretion	none	secretion	none
3-(4-hydroxyphenyl)lactate	both	none	both	none	both	none	both	none
glucuronate	both	none	both	none	both	none	both	none
choline phosphate	both	none	both	none	both	none	both	none
sulfate*	both	none	both	none	both	uptake	both	uptake
hypotaurine	both	none	both	none	both	none	both	none
glucose	both	uptake	both	uptake	both	uptake	both	uptake
ethylmalonate	secretion	none	secretion	none	secretion	none	secretion	none
mannose	both	uptake	both	uptake	both	uptake	both	uptake
citrate	both	uptake	both	uptake	both	uptake	both	uptake
N-acetylmethionine	both	none	both	none	both	none	both	none
adenine	both	none	both	none	both	none	both	none
N-acetylglucosamine/N-acetylgalactosamine	secretion	uptake	secretion	uptake	secretion	uptake	secretion	uptake
taurine	both	none	both	none	both	none	both	none
urate	both	none	both	none	both	none	both	none
inosine	both	none	both	none	both	none	both	none
alanine	both	both	both	both	both	both	both	both
serine	both	both	both	both	both	both	both	both
glutamate	both	both	both	both	both	both	both	both
succinate	both	secretion	both	secretion	both	secretion	both	secretion
myo-inositol	both	uptake	both	uptake	both	uptake	both	uptake
histidine	both	secretion	both	secretion	both	both	both	both
fructose	both	uptake	both	uptake	both	uptake	both	uptake
uracil	both	none	both	none	both	uptake	both	uptake
phosphothreonine	none	none	none	none	none	none	none	none
methionine sulfoxide	none	none	none	none	none	uptake	none	uptake
asparagine	both	both	both	both	both	both	both	both
arginine	both	none	both	none	both	uptake	both	uptake
N-acetylneuraminate	both	none	both	none	both	none	both	none
allantoin	both	none	both	none	both	none	both	none
cystathionine	both	none	both	none	both	none	both	none
cytosine	uptake	none	uptake	none	uptake	uptake	uptake	uptake
cytidine 5'-monophosphate (5'-CMP)	both	none	both	none	both	none	both	none
leucine	both	secretion	both	secretion	both	both	both	both
valine	both	none	both	none	both	uptake	both	uptake
lactate	both	both	both	both	both	both	both	both
mannitol/sorbitol	both	uptake	both	uptake	both	uptake	both	uptake
thymidine	both	none	both	none	both	none	both	none
5-oxoproline	both	none	both	none	both	none	both	none
isoleucine	both	none	both	none	both	uptake	both	uptake
xanthine	both	uptake	both	uptake	both	uptake	both	uptake
malate	both	both	both	both	both	both	both	both
gluconate	both	uptake	both	uptake	both	uptake	both	uptake
adenosine 5'-monophosphate (AMP)	both	none	both	none	both	none	both	none
glycerol	both	both	both	both	both	both	both	both
cytidine	both	none	both	none	both	none	both	none
lysine	both	secretion	both	secretion	both	both	both	both
threonine	both	secretion	both	secretion	both	both	both	both
methionine sulfone	none	none	none	none	none	none	none	none
glycerol 3-phosphate	both	none	both	none	both	uptake	both	uptake
fumarate	both	none	both	none	both	none	both	none
alpha-lipoate	uptake	none	uptake	none	uptake	none	uptake	none
aspartate	both	both	both	both	both	both	both	both
glutamine	both	uptake	both	uptake	both	uptake	both	uptake
2-hydroxybutyrate/2-hydroxyisobutyrate	both	none	both	none	both	none	both	none
erythritol	none	none	none	none	none	none	none	none
cysteine sulfinic acid	none	none	none	none	none	none	none	none
proline	both	none	both	none	both	uptake	both	uptake
ornithine	both	none	both	none	both	none	both	none
tyrosine	both	secretion	both	secretion	both	both	both	both
phosphate	both	none	both	none	both	uptake	both	uptake

## Sheet: fva_lr_iec_100
metabolite	IEC_blank6	Lr_blank6	IEC_blank12	Lr_blank12	IEC_IEC6	Lr_IEC6	IEC_IEC12	Lr_IEC12
cysteine	both	secretion	both	secretion	both	both	both	both
pyruvate	both	none	both	none	both	none	both	none
phenylalanine	both	secretion	both	secretion	both	both	both	both
tryptophan	both	secretion	both	secretion	both	both	both	both
malonate	none	none	none	none	none	none	none	none
adenosine	both	none	both	none	both	none	both	none
2'-deoxyadenosine	both	none	both	none	both	none	both	none
glycine	both	both	both	both	both	both	both	both
ribitol	secretion	none	secretion	none	secretion	none	secretion	none
3-sulfo-L-alanine	both	none	both	none	both	none	both	none
phosphoethanolamine	both	none	both	none	both	none	both	none
guanine	both	none	both	none	both	none	both	none
methionine	both	none	both	none	both	uptake	both	uptake
alpha-ketoglutarate	both	none	both	none	both	none	both	none
thymine	both	none	both	none	both	none	both	none
arabitol/xylitol	both	none	both	none	both	none	both	none
trans-4-hydroxyproline	none	none	none	none	none	none	none	none
uridine	both	none	both	none	both	none	both	none
N-acetylglutamate	secretion	none	secretion	none	secretion	none	secretion	none
3-(4-hydroxyphenyl)lactate	both	none	both	none	both	none	both	none
glucuronate	both	none	both	none	both	none	both	none
choline phosphate	both	none	both	none	both	none	both	none
sulfate*	both	none	both	none	both	uptake	both	uptake
hypotaurine	both	none	both	none	both	none	both	none
glucose	both	uptake	both	uptake	both	uptake	both	uptake
ethylmalonate	secretion	none	secretion	none	secretion	none	secretion	none
mannose	both	uptake	both	uptake	both	uptake	both	uptake
citrate	both	uptake	both	uptake	both	uptake	both	uptake
N-acetylmethionine	both	none	both	none	both	none	both	none
adenine	both	none	both	none	both	none	both	none
N-acetylglucosamine/N-acetylgalactosamine	secretion	uptake	secretion	uptake	secretion	uptake	secretion	uptake
taurine	both	none	both	none	both	none	both	none
urate	both	none	both	none	both	none	both	none
inosine	both	none	both	none	both	none	both	none
alanine	both	both	both	both	both	both	both	both
serine	both	both	both	both	both	both	both	both
glutamate	both	both	both	both	both	both	both	both
succinate	both	secretion	both	secretion	both	secretion	both	secretion
myo-inositol	both	uptake	both	uptake	both	uptake	both	uptake
histidine	both	secretion	both	secretion	both	both	both	both
fructose	both	uptake	both	uptake	both	uptake	both	uptake
uracil	both	none	both	none	both	uptake	both	uptake
phosphothreonine	none	none	none	none	none	none	none	none
methionine sulfoxide	none	none	none	none	none	uptake	none	uptake
asparagine	both	both	both	both	both	both	both	both
arginine	both	none	both	none	both	uptake	both	uptake
N-acetylneuraminate	both	none	both	none	both	none	both	none
allantoin	both	none	both	none	both	none	both	none
cystathionine	both	none	both	none	both	none	both	none
cytosine	uptake	none	uptake	none	uptake	uptake	uptake	uptake
cytidine 5'-monophosphate (5'-CMP)	both	none	both	none	both	none	both	none
leucine	both	secretion	both	secretion	both	both	both	both
valine	both	none	both	none	both	uptake	both	uptake
lactate	both	both	both	both	both	both	both	both
mannitol/sorbitol	both	uptake	both	uptake	both	uptake	both	uptake
thymidine	both	none	both	none	both	none	both	none
5-oxoproline	both	none	both	none	both	none	both	none
isoleucine	both	none	both	none	both	uptake	both	uptake
xanthine	both	uptake	both	uptake	both	uptake	both	uptake
malate	both	both	both	both	both	both	both	both
gluconate	both	uptake	both	uptake	both	uptake	both	uptake
adenosine 5'-monophosphate (AMP)	both	none	both	none	both	none	both	none
glycerol	both	both	both	both	both	both	both	both
cytidine	both	none	both	none	both	none	both	none
lysine	both	secretion	both	secretion	both	both	both	both
threonine	both	secretion	both	secretion	both	both	both	both
methionine sulfone	none	none	none	none	none	none	none	none
glycerol 3-phosphate	both	none	both	none	both	uptake	both	uptake
fumarate	both	none	both	none	both	none	both	none
alpha-lipoate	uptake	none	uptake	none	uptake	none	uptake	none
aspartate	both	both	both	both	both	both	both	both
glutamine	both	uptake	both	uptake	both	uptake	both	uptake
2-hydroxybutyrate/2-hydroxyisobutyrate	both	none	both	none	both	none	both	none
erythritol	none	none	none	none	none	none	none	none
cysteine sulfinic acid	none	none	none	none	none	none	none	none
proline	both	none	both	none	both	uptake	both	uptake
ornithine	both	none	both	none	both	none	both	none
tyrosine	both	secretion	both	secretion	both	both	both	both
phosphate	both	none	both	none	both	uptake	both	uptake

## Sheet: pwy activity - deviation 5
Model	Pathway category	ptw_size	Lr+IEC vs blank (6h)	Lr+IEC vs blank (12h)	Ca+IEC vs blank (6h)	Ca+IEC vs blank (12h)	Lr+IEC vs IEC (6h)	Lr+IEC vs IEC (12h)	Ca+IEC vs IEC (6h)	Ca+IEC vs IEC (12h)
IECs	Alanine and aspartate metabolism	16	0.125	0.0625	0.125	0.0625	0.0625	0	0.0625	0
IECs	Aminoacyl-tRNA biosynthesis	21	0.666667	0.333333	0	0.047619	0.666667	0.809524	0	0.809524
IECs	Androgen and estrogen synthesis and metabolism	85	0.305882	0.305882	0.0235294	0.305882	0.305882	0.305882	0	0.305882
IECs	Arachidonic acid metabolism	135	0.185185	0.185185	0	0	0.185185	0.185185	0	0.185185
IECs	Bile acid synthesis	232	0.530172	0.530172	0.0560345	0.50431	0.530172	0.530172	0	0.530172
IECs	Butanoate metabolism	5	0.4	0.4	0.4	0.4	0.4	0.4	0.4	0.4
IECs	Cholesterol metabolism	321	0.23676	0.333333	0	0.23676	0.23676	0.23676	0	0.23676
IECs	CoA catabolism	6	0.5	0.5	0.5	0.5	0.5	0.5	0.166667	0.5
IECs	CoA synthesis	20	0.2	0.2	0.2	0.2	0.2	0.2	0	0.2
IECs	Eicosanoid metabolism	284	0.183099	0.183099	0.00704225	0.00704225	0.183099	0.183099	0	0.183099
IECs	Exchange/demand reaction	1971	0.0948757	0.0872653	0.028412	0.0730594	0.0933536	0.0898021	0.00608828	0.0776256
IECs	Fatty acid oxidation	1146	0.0933682	0.0628272	0.0418848	0.0471204	0.0977312	0.0933682	0.0418848	0.0584642
IECs	Fatty acid synthesis	340	0.138235	0.0558824	0	0.00588235	0.138235	0.114706	0	0.0558824
IECs	Folate metabolism	62	0.016129	0.016129	0.016129	0.016129	0	0.016129	0	0
IECs	Glutathione metabolism	16	0.0625	0.0625	0.0625	0.0625	0.0625	0.0625	0	0.0625
IECs	Glycerophospholipid metabolism	316	0.221519	0.313291	0	0.189873	0.227848	0.221519	0	0.221519
IECs	Glycine, serine, alanine and threonine metabolism	49	0.0816327	0.102041	0.0204082	0.0204082	0.0816327	0.0816327	0.0816327	0.0612245
IECs	Leukotriene metabolism	35	0.114286	0.114286	0.0285714	0.0285714	0.114286	0.114286	0	0.114286
IECs	Linoleate metabolism	33	0.242424	0.0606061	0	0.0606061	0.242424	0.242424	0	0.0909091
IECs	Lipoate metabolism	9	0.111111	0.111111	0.111111	0.111111	0.111111	0	0.111111	0.111111
IECs	Lysine metabolism	42	0.238095	0.285714	0.142857	0.0952381	0.238095	0.166667	0.0238095	0.142857
IECs	Methionine and cysteine metabolism	55	0.381818	0.381818	0.381818	0.254545	0.381818	0.381818	0.0181818	0.381818
IECs	Miscellaneous	374	0.0508021	0.0481283	0.0320856	0.0294118	0.0561497	0.0508021	0.013369	0.026738
IECs	NAD metabolism	32	0.125	0.03125	0.0625	0	0.125	0.03125	0	0.125
IECs	Nucleotide interconversion	178	0.0168539	0.0168539	0.011236	0.011236	0.0168539	0.0168539	0.011236	0.0168539
IECs	Pentose phosphate pathway	44	0.0454545	0.0227273	0.0454545	0.0227273	0.0454545	0.0227273	0.0227273	0.0454545
IECs	Peptide metabolism	242	0.595041	0.400826	0.504132	0.165289	0.595041	0.446281	0.165289	0.355372
IECs	Phenylalanine metabolism	50	0.46	0.46	0.46	0.24	0.46	0.46	0	0
IECs	Phosphatidylinositol phosphate metabolism	60	0.05	0.05	0	0.05	0.05	0.05	0	0.05
IECs	Propanoate metabolism	18	0.111111	0.111111	0.111111	0.0555556	0.111111	0.111111	0.0555556	0.111111
IECs	Protein assembly	24	0.875	0.833333	0	0.875	0.875	0.875	0	0.875
IECs	Protein degradation	8	0.625	0.625	0.125	0.625	0.625	0.625	0.125	0.625
IECs	Purine catabolism	42	0.0714286	0.0714286	0.047619	0.047619	0.0714286	0.0714286	0.047619	0.047619
IECs	Pyrimidine catabolism	35	0.114286	0.114286	0.0857143	0.0857143	0.114286	0.114286	0.0857143	0.0857143
IECs	Pyrimidine synthesis	24	0.291667	0.291667	0.25	0.25	0.291667	0.291667	0.25	0.291667
IECs	Sphingolipid metabolism	141	0.0851064	0.0851064	0.0070922	0.070922	0.0851064	0.0851064	0	0.070922
IECs	Steroid metabolism	116	0.543103	0.543103	0.0172414	0.543103	0.543103	0.543103	0	0.543103
IECs	Taurine and hypotaurine metabolism	8	0.625	0.625	0.625	0.625	0.625	0.625	0.125	0.625
IECs	Tetrahydrobiopterin metabolism	28	0.214286	0.178571	0.214286	0	0.214286	0.178571	0	0.0357143
IECs	Transport, endoplasmic reticular	364	0.17033	0.148352	0.010989	0.112637	0.175824	0.17033	0	0.148352
IECs	Transport, extracellular	2851	0.17187	0.150474	0.108734	0.104875	0.171168	0.149772	0.0434935	0.131533
IECs	Transport, golgi apparatus	116	0.0517241	0.0517241	0.0172414	0.0344828	0.0517241	0.0517241	0	0.0344828
IECs	Transport, lysosomal	208	0.394231	0.394231	0	0.379808	0.394231	0.394231	0	0.394231
IECs	Transport, mitochondrial	530	0.120755	0.107547	0.045283	0.0716981	0.120755	0.113208	0.0226415	0.0886792
IECs	Transport, nuclear	92	0.076087	0.076087	0.0108696	0.0543478	0.076087	0.076087	0.0108696	0.076087
IECs	Transport, peroxisomal	182	0.0549451	0.0604396	0	0.032967	0.0549451	0.0549451	0	0.043956
IECs	Triacylglycerol synthesis	14	0.0714286	0.0714286	0	0.0714286	0.0714286	0.0714286	0	0.0714286
IECs	Tryptophan metabolism	77	0.38961	0.025974	0.415584	0	0.38961	0	0	0.415584
IECs	Tyrosine metabolism	151	0.450331	0.450331	0.450331	0.443709	0.450331	0.450331	0	0
IECs	Ubiquinone synthesis	24	0.75	0.75	0.75	0.75	0.75	0.75	0	0
IECs	Urea cycle	69	0.0434783	0.0289855	0.0434783	0.0289855	0	0.0289855	0	0.0289855
IECs	Valine, leucine, and isoleucine metabolism	52	0.519231	0.346154	0.519231	0.173077	0.519231	0.519231	0.307692	0.0384615
IECs	Vitamin B6 metabolism	11	0.454545	0.454545	0.454545	0.454545	0.363636	0.454545	0.454545	0.272727
Model	Pathway category	ptw_size	blank 12h vs blank 6h	IEC vs blank (6h)	IEC vs blank (12h)	Ca+IEC vs IEC (6h)	Ca+IEC vs IEC (12h)
L. rhamnosus	Alanine and aspartate metabolism	8	0	0.75	0.375	0.125	0.75
L. rhamnosus	Aminosugar metabolism	13	0	0.230769	0.230769	0.0769231	0.230769
L. rhamnosus	Arginine and Proline Metabolism	10	0	0.2	0.2	0	0.2
L. rhamnosus	Cell wall biosynthesis	42	0	0.285714	0.285714	0	0.285714
L. rhamnosus	Cholesterol metabolism	4	0	0.75	0.75	0	0.75
L. rhamnosus	Citric acid cycle	6	0.166667	1	0.833333	0.166667	1
L. rhamnosus	CoA synthesis	7	0	1	1	0	1
L. rhamnosus	Energy metabolism	7	0	0.285714	0.285714	0	0.285714
L. rhamnosus	Exchange/demand reaction	459	0	0.0108932	0.0087146	0	0.0108932
L. rhamnosus	Folate metabolism	14	0	0.214286	0.214286	0	0.285714
L. rhamnosus	Fructose and mannose metabolism	11	0.181818	0.272727	0.272727	0.272727	0.272727
L. rhamnosus	Glutamate metabolism	5	0	0.8	0.4	0	0.8
L. rhamnosus	Glycerophospholipid metabolism	101	0	0.039604	0.039604	0.019802	0.039604
L. rhamnosus	Glycine, serine, alanine and threonine metabolism	14	0	0.214286	0.357143	0	0.357143
L. rhamnosus	Glycolysis/gluconeogenesis	31	0.129032	0.645161	0.483871	0.0645161	0.645161
L. rhamnosus	Glyoxylate and dicarboxylate metabolism	9	0	0.333333	0.333333	0	0.333333
L. rhamnosus	Histidine metabolism	13	0	0.846154	0	0	0.846154
L. rhamnosus	Inositol phosphate metabolism	10	0	0.7	0	0.7	0.7
L. rhamnosus	Lysine metabolism	8	0	0.75	0.75	0	0.75
L. rhamnosus	Methionine and cysteine metabolism	14	0.285714	0.642857	0.357143	0	0.642857
L. rhamnosus	Miscellaneous	2	0	1	1	0.5	1
L. rhamnosus	NAD metabolism	9	0	0.777778	0.777778	0.111111	0.777778
L. rhamnosus	Nucleotide interconversion	65	0	0.538462	0.369231	0	0.538462
L. rhamnosus	Nucleotide salvage pathway	4	0	1	1	0	1
L. rhamnosus	Oxidative phosphorylation	1	0	1	1	1	1
L. rhamnosus	Pentose and glucuronate interconversions	10	0.1	0.1	0.1	0.1	0.1
L. rhamnosus	Pentose phosphate pathway	23	0.130435	0.695652	0.608696	0.173913	0.695652
L. rhamnosus	Peptide metabolism	15	0	0.0666667	0.0666667	0	0.0666667
L. rhamnosus	Purine catabolism	12	0	0.75	0.5	0	0.75
L. rhamnosus	Purine synthesis	11	0	0.818182	0.727273	0	1
L. rhamnosus	Pyrimidine catabolism	6	0	0.5	0.333333	0	0.5
L. rhamnosus	Pyrimidine synthesis	25	0	0.68	0.68	0.2	0.68
L. rhamnosus	Pyruvate metabolism	16	0.0625	0.625	0.625	0.125	0.625
L. rhamnosus	Squalene and cholesterol synthesis	5	0	1	1	0	1
L. rhamnosus	Starch and sucrose metabolism	19	0	0.210526	0.105263	0	0.210526
L. rhamnosus	Sulfur metabolism	1	0	1	1	0	1
L. rhamnosus	Transport, extracellular	163	0.0368098	0.460123	0.453988	0.0981595	0.484663
L. rhamnosus	Tryptophan metabolism	10	0	0.1	0.1	0	0.1
L. rhamnosus	Urea cycle	3	0	0.333333	0.333333	0	0.333333
L. rhamnosus	Valine, leucine, and isoleucine metabolism	10	0	0.1	0	0.1	0.1
L. rhamnosus	Vitamin B2 metabolism	5	0	0.4	0.4	0	0.4
L. rhamnosus	Vitamin B6 metabolism	8	0	0.375	0.375	0	0.375
Model	Pathway category	ptw_size	IEC vs blank (6h)	IEC vs blank (12h)	Lr+IEC vs IEC (6h)	Lr+IEC vs IEC (12h)
C. albicans	Alanine, aspartate, asparagine, glutamate and glutamine metabolism	32	0.15625	0.1875	0.09375	0.09375
C. albicans	Amino sugar and nucleotide sugar metabolism	38	0.105263	0.157895	0.105263	0.105263
C. albicans	Arachidonic acid metabolism	23	0.0434783	0.0434783	0.0434783	0
C. albicans	Arginine and proline metabolism	74	0.135135	0.121622	0.0540541	0.0540541
C. albicans	Ascorbate and aldarate metabolism	17	0.117647	0.117647	0.117647	0.117647
C. albicans	Biotin metabolism	22	0.590909	0.590909	0.590909	0.590909
C. albicans	Butanoate metabolism	25	0.4	0.4	0.4	0.28
C. albicans	Citrate cycle (TCA cycle)	18	0.222222	0.222222	0.222222	0.222222
C. albicans	Conversion	9	0.111111	0.111111	0.111111	0.111111
C. albicans	Cyanoamino acid metabolism	23	0.130435	0.130435	0.130435	0.130435
C. albicans	Cysteine and methionine metabolism	61	0.131148	0.180328	0.0983607	0.0983607
C. albicans	D-Alanine metabolism	8	0.125	0	0.125	0.125
C. albicans	Fatty acid metabolism	234	0.145299	0.123932	0.123932	0.132479
C. albicans	Glutathione metabolism	36	0.111111	0.111111	0.111111	0.111111
C. albicans	Glycerolipid metabolism	42	0.214286	0.214286	0.190476	0.238095
C. albicans	Glycerophospholipid metabolism	58	0.189655	0.189655	0.258621	0.241379
C. albicans	Glycine, serine and threonine metabolism	54	0.185185	0.314815	0.259259	0.259259
C. albicans	Glycolysis / Gluconeogenesis	45	0.4	0.422222	0.355556	0.333333
C. albicans	Glyoxylate and dicarboxylate metabolism	29	0.172414	0.206897	0.206897	0.172414
C. albicans	Growth	2	0.5	0.5	0.5	0.5
C. albicans	Histidine metabolism	31	0.16129	0.193548	0.193548	0.193548
C. albicans	Lysine metabolism	54	0.203704	0.203704	0.203704	0.203704
C. albicans	Mannose/Mannitol, Fructose and Sorbose/Sorbitol metabolism	38	0.289474	0.289474	0.315789	0.315789
C. albicans	Metabolism of terpenoids and polyketides	143	0.0699301	0.0699301	0.0699301	0.0699301
C. albicans	Methane metabolism	16	0.5	0.5	0.5	0.5
C. albicans	Nicotinate and nicotinamide metabolism	32	0.4375	0.46875	0.375	0.375
C. albicans	Nitrogen metabolism	15	0.333333	0.333333	0.333333	0.333333
C. albicans	Nucleotide salvage pathway	6	0.166667	0.166667	0.166667	0.166667
C. albicans	One carbon pool by folate	10	0.4	0.4	0.4	0.4
C. albicans	Oxidative phosphorylation	13	0.692308	0.692308	0.692308	0.692308
C. albicans	Pantothenate and CoA biosynthesis	23	0.565217	0.565217	0.565217	0.565217
C. albicans	Pentose phosphate pathway	29	0.344828	0.344828	0.344828	0.344828
C. albicans	Phenylalanine, tyrosine and tryptophan metabolism	151	0.0993377	0.10596	0.10596	0.10596
C. albicans	Phenylpropanoid biosynthesis	32	0.0625	0.0625	0.0625	0.0625
C. albicans	Polysaccharide metabolism (Starch, Cellulose, Chitin, and Xylan)	62	0.177419	0.193548	0.145161	0.145161
C. albicans	Propanoate metabolism	25	0.08	0.08	0.08	0.08
C. albicans	Purine metabolism	123	0.268293	0.276423	0.268293	0.276423
C. albicans	Pyrimidine metabolism	88	0.477273	0.488636	0.511364	0.522727
C. albicans	Pyruvate metabolism	44	0.204545	0.204545	0.204545	0.204545
C. albicans	Riboflavin metabolism	13	0.153846	0.153846	0.153846	0.153846
C. albicans	Selenocompound metabolism	18	0.0555556	0.0555556	0.0555556	0.0555556
C. albicans	Steroid biosynthesis	58	0.362069	0.344828	0.344828	0.344828
C. albicans	Sulfur metabolism	17	0.176471	0.235294	0.235294	0.176471
C. albicans	Taurine and hypotaurine metabolism	10	0.1	0.1	0	0
C. albicans	Ubiquinone and other terpenoid-quinone biosynthesis	108	0.0277778	0.0277778	0.0277778	0.0277778
C. albicans	Valine, leucine and isoleucine metabolism	71	0.28169	0.338028	0.253521	0.239437
C. albicans	Vitamin B6 metabolism	13	0.0769231	0.0769231	0.0769231	0.0769231
C. albicans	Xenobiotics biodegradation and metabolism	271	0.0110701	0.0110701	0.0110701	0.0110701
C. albicans	beta-Alanine metabolism	8	0.125	0.125	0.125	0.125

## Sheet: pwy activity - deviation 10
Model	Pathway category	ptw_size	Lr+IEC vs blank (6h)	Lr+IEC vs blank (12h)	Ca+IEC vs blank (6h)	Ca+IEC vs blank (12h)	Lr+IEC vs IEC (6h)	Lr+IEC vs IEC (12h)	Ca+IEC vs IEC (6h)	Ca+IEC vs IEC (12h)
IECs	Alanine and aspartate metabolism	16	0.0625	0.0625	0.0625	0.0625	0.0625	0	0.0625	0
IECs	Aminoacyl-tRNA biosynthesis	21	0.047619	0	0	0	0.238095	0.047619	0	0
IECs	Androgen and estrogen synthesis and metabolism	85	0.305882	0.0235294	0.0235294	0	0.305882	0.282353	0	0
IECs	Bile acid synthesis	232	0.50431	0.0560345	0.0560345	0	0.50431	0.448276	0	0
IECs	Butanoate metabolism	5	0.4	0.4	0.4	0.4	0.4	0.4	0.2	0.4
IECs	Cholesterol metabolism	321	0.17757	0	0	0	0.17757	0.17757	0	0
IECs	CoA catabolism	6	0.5	0.5	0.5	0.166667	0.5	0.166667	0.166667	0.166667
IECs	CoA synthesis	20	0.2	0.2	0.2	0	0.2	0	0	0
IECs	Eicosanoid metabolism	284	0.00704225	0.00704225	0.00704225	0	0.00704225	0	0	0
IECs	Exchange/demand reaction	1971	0.0690005	0.0258752	0.0167428	0.00659564	0.0664637	0.0578387	0.0035515	0.00405885
IECs	Fatty acid oxidation	1146	0.0453752	0.0418848	0.0418848	0.0418848	0.0453752	0.0453752	0	0.0418848
IECs	Folate metabolism	62	0.016129	0.016129	0.016129	0.016129	0	0	0	0
IECs	Glutathione metabolism	16	0.0625	0.0625	0.0625	0	0.0625	0	0	0
IECs	Glycerophospholipid metabolism	316	0	0	0	0	0.00316456	0	0	0
IECs	Glycine, serine, alanine and threonine metabolism	49	0.0816327	0.0612245	0.0204082	0	0.0816327	0.0612245	0	0.0612245
IECs	Leukotriene metabolism	35	0.0285714	0.0285714	0.0285714	0	0.0285714	0	0	0
IECs	Lipoate metabolism	9	0.111111	0.111111	0.111111	0.111111	0.111111	0	0.111111	0.111111
IECs	Lysine metabolism	42	0.238095	0.238095	0.0952381	0.0952381	0.166667	0.166667	0.0238095	0.0952381
IECs	Methionine and cysteine metabolism	55	0.381818	0.381818	0.381818	0.0181818	0.381818	0.145455	0	0
IECs	Miscellaneous	374	0.0454545	0.0160428	0.013369	0.0026738	0.0374332	0.0294118	0	0
IECs	Nucleotide interconversion	178	0.011236	0.011236	0.011236	0.011236	0.011236	0.011236	0.00561798	0.011236
IECs	Pentose phosphate pathway	44	0.0454545	0.0227273	0.0227273	0.0227273	0.0227273	0.0227273	0.0227273	0.0227273
IECs	Peptide metabolism	242	0.466942	0.380165	0.169421	0	0.42562	0.293388	0	0.0909091
IECs	Phenylalanine metabolism	50	0.46	0.46	0.02	0.02	0.46	0.46	0	0
IECs	Propanoate metabolism	18	0.111111	0.111111	0.0555556	0.0555556	0.111111	0.111111	0.0555556	0.111111
IECs	Protein assembly	24	0.875	0	0	0	0.875	0.833333	0	0
IECs	Protein degradation	8	0.625	0.125	0	0.125	0.625	0.625	0.125	0.125
IECs	Purine catabolism	42	0.047619	0.047619	0.047619	0.047619	0.047619	0.047619	0.047619	0.047619
IECs	Pyrimidine catabolism	35	0.114286	0.114286	0.0857143	0.0857143	0.114286	0.114286	0.0857143	0.0571429
IECs	Pyrimidine synthesis	24	0.25	0.25	0.25	0.25	0.25	0.25	0.166667	0.25
IECs	Sphingolipid metabolism	141	0.0212766	0.0212766	0.0070922	0.0141844	0.0212766	0.0141844	0	0.0141844
IECs	Steroid metabolism	116	0.543103	0.0172414	0.0172414	0	0.543103	0.525862	0	0
IECs	Taurine and hypotaurine metabolism	8	0.625	0.625	0.625	0.125	0.625	0.125	0.125	0.125
IECs	Tetrahydrobiopterin metabolism	28	0.178571	0.178571	0	0	0.178571	0.178571	0	0
IECs	Transport, endoplasmic reticular	364	0.107143	0.010989	0.010989	0	0.10989	0.0961538	0	0
IECs	Transport, extracellular	2851	0.135391	0.0897931	0.0575237	0.0301649	0.126622	0.104525	0.0101719	0.0333216
IECs	Transport, golgi apparatus	116	0.0172414	0.0172414	0.0172414	0	0.0172414	0	0	0
IECs	Transport, lysosomal	208	0.375	0.00480769	0	0	0.384615	0.375	0	0.00961538
IECs	Transport, mitochondrial	530	0.0830189	0.0433962	0.0226415	0.0132075	0.0792453	0.0641509	0.0132075	0.0113208
IECs	Transport, nuclear	92	0.0326087	0.0326087	0.0108696	0.0326087	0.0326087	0.0326087	0.0108696	0.0217391
IECs	Transport, peroxisomal	182	0.043956	0.010989	0	0	0.043956	0.043956	0	0
IECs	Tyrosine metabolism	151	0.450331	0.450331	0	0	0.450331	0.450331	0	0
IECs	Ubiquinone synthesis	24	0.75	0.75	0	0	0.75	0.75	0	0
IECs	Urea cycle	69	0.0289855	0.0289855	0.0289855	0.0289855	0	0	0	0.0289855
IECs	Valine, leucine, and isoleucine metabolism	52	0.519231	0.192308	0.346154	0.0384615	0.365385	0.0576923	0	0.0384615
IECs	Vitamin B6 metabolism	11	0.454545	0.454545	0.454545	0.454545	0.181818	0.454545	0.181818	0.272727
Model	Pathway category	ptw_size	blank 12h vs blank 6h	IEC vs blank (6h)	IEC vs blank (12h)	Ca+IEC vs IEC (6h)	Ca+IEC vs IEC (12h)
L. rhamnosus	Alanine and aspartate metabolism	8	0	0.375	0.375	0	0.75
L. rhamnosus	Aminosugar metabolism	13	0	0.230769	0.230769	0	0.230769
L. rhamnosus	Arginine and Proline Metabolism	10	0	0.2	0.2	0	0.2
L. rhamnosus	Cell wall biosynthesis	42	0	0.285714	0.285714	0	0.285714
L. rhamnosus	Cholesterol metabolism	4	0	0.75	0.75	0	0.75
L. rhamnosus	Citric acid cycle	6	0.166667	0.833333	0.833333	0.166667	1
L. rhamnosus	CoA synthesis	7	0	1	1	0	1
L. rhamnosus	Energy metabolism	7	0	0.142857	0.285714	0	0.285714
L. rhamnosus	Exchange/demand reaction	459	0	0.0087146	0.0087146	0	0.0108932
L. rhamnosus	Folate metabolism	14	0	0.214286	0.214286	0	0.285714
L. rhamnosus	Fructose and mannose metabolism	11	0.181818	0.272727	0.272727	0.181818	0.272727
L. rhamnosus	Glutamate metabolism	5	0	0.4	0.4	0	0.8
L. rhamnosus	Glycerophospholipid metabolism	101	0	0.039604	0.039604	0.019802	0.039604
L. rhamnosus	Glycine, serine, alanine and threonine metabolism	14	0	0.214286	0.214286	0	0.357143
L. rhamnosus	Glycolysis/gluconeogenesis	31	0	0.354839	0.451613	0.0322581	0.645161
L. rhamnosus	Glyoxylate and dicarboxylate metabolism	9	0	0.333333	0.333333	0	0.333333
L. rhamnosus	Histidine metabolism	13	0	0	0	0	0.846154
L. rhamnosus	Inositol phosphate metabolism	10	0	0	0	0	0.7
L. rhamnosus	Lysine metabolism	8	0	0.75	0.75	0	0.75
L. rhamnosus	Methionine and cysteine metabolism	14	0	0.357143	0.357143	0	0.357143
L. rhamnosus	NAD metabolism	9	0	0.777778	0.777778	0.111111	0.777778
L. rhamnosus	Nucleotide interconversion	65	0	0.369231	0.369231	0	0.538462
L. rhamnosus	Nucleotide salvage pathway	4	0	1	1	0	1
L. rhamnosus	Pentose and glucuronate interconversions	10	0.1	0	0.1	0.1	0.1
L. rhamnosus	Pentose phosphate pathway	23	0.130435	0.478261	0.608696	0.130435	0.695652
L. rhamnosus	Peptide metabolism	15	0	0.0666667	0.0666667	0	0.0666667
L. rhamnosus	Purine catabolism	12	0	0.5	0.5	0	0.75
L. rhamnosus	Purine synthesis	11	0	0.727273	0.727273	0	1
L. rhamnosus	Pyrimidine catabolism	6	0	0.333333	0.333333	0	0.5
L. rhamnosus	Pyrimidine synthesis	25	0	0.68	0.68	0.2	0.68
L. rhamnosus	Pyruvate metabolism	16	0.0625	0.625	0.625	0.125	0.625
L. rhamnosus	Squalene and cholesterol synthesis	5	0	1	1	0	1
L. rhamnosus	Starch and sucrose metabolism	19	0	0.105263	0	0	0.210526
L. rhamnosus	Transport, extracellular	163	0.0306748	0.374233	0.386503	0.0613497	0.478528
L. rhamnosus	Tryptophan metabolism	10	0	0.1	0.1	0	0.1
L. rhamnosus	Valine, leucine, and isoleucine metabolism	10	0	0	0	0	0.1
L. rhamnosus	Vitamin B2 metabolism	5	0	0.4	0.4	0	0.4
L. rhamnosus	Vitamin B6 metabolism	8	0	0.375	0.375	0	0.375
Model	Pathway category	ptw_size	IEC vs blank (6h)	IEC vs blank (12h)	Lr+IEC vs IEC (6h)	Lr+IEC vs IEC (12h)
C. albicans	Alanine, aspartate, asparagine, glutamate and glutamine metabolism	32	0.125	0.125	0.09375	0.09375
C. albicans	Amino sugar and nucleotide sugar metabolism	38	0.105263	0.105263	0.105263	0.105263
C. albicans	Arachidonic acid metabolism	23	0.0434783	0.0434783	0.0434783	0
C. albicans	Arginine and proline metabolism	74	0.108108	0.121622	0.0540541	0.0540541
C. albicans	Ascorbate and aldarate metabolism	17	0.117647	0.117647	0.117647	0.117647
C. albicans	Biotin metabolism	22	0	0.590909	0.590909	0.590909
C. albicans	Butanoate metabolism	25	0.36	0.36	0.36	0.28
C. albicans	Citrate cycle (TCA cycle)	18	0.222222	0.222222	0.222222	0.111111
C. albicans	Conversion	9	0.111111	0.111111	0.111111	0.111111
C. albicans	Cyanoamino acid metabolism	23	0	0.130435	0	0.130435
C. albicans	Cysteine and methionine metabolism	61	0.131148	0.180328	0.0819672	0.0819672
C. albicans	D-Alanine metabolism	8	0	0	0.125	0.125
C. albicans	Fatty acid metabolism	234	0.123932	0.123932	0.119658	0.111111
C. albicans	Glutathione metabolism	36	0.111111	0.111111	0.111111	0.111111
C. albicans	Glycerolipid metabolism	42	0.0952381	0.166667	0.166667	0.166667
C. albicans	Glycerophospholipid metabolism	58	0.12069	0.172414	0.224138	0.224138
C. albicans	Glycine, serine and threonine metabolism	54	0.185185	0.259259	0.259259	0.259259
C. albicans	Glycolysis / Gluconeogenesis	45	0.311111	0.311111	0.355556	0.333333
C. albicans	Glyoxylate and dicarboxylate metabolism	29	0.103448	0.172414	0.172414	0.172414
C. albicans	Histidine metabolism	31	0.16129	0.193548	0.193548	0.193548
C. albicans	Lysine metabolism	54	0.203704	0.203704	0.166667	0.203704
C. albicans	Mannose/Mannitol, Fructose and Sorbose/Sorbitol metabolism	38	0.210526	0.210526	0.315789	0.315789
C. albicans	Metabolism of terpenoids and polyketides	143	0	0	0.0699301	0.0699301
C. albicans	Methane metabolism	16	0.4375	0.5	0.5	0.5
C. albicans	Nicotinate and nicotinamide metabolism	32	0.4375	0.4375	0.34375	0.375
C. albicans	Nitrogen metabolism	15	0.333333	0.333333	0.333333	0.133333
C. albicans	Nucleotide salvage pathway	6	0.166667	0.166667	0.166667	0.166667
C. albicans	One carbon pool by folate	10	0.4	0.4	0.4	0.4
C. albicans	Oxidative phosphorylation	13	0.692308	0.692308	0.692308	0.692308
C. albicans	Pantothenate and CoA biosynthesis	23	0.26087	0.26087	0.565217	0.565217
C. albicans	Pentose phosphate pathway	29	0.344828	0.344828	0.344828	0.344828
C. albicans	Phenylalanine, tyrosine and tryptophan metabolism	151	0.0463576	0.0596026	0.10596	0.10596
C. albicans	Phenylpropanoid biosynthesis	32	0	0	0.0625	0.0625
C. albicans	Polysaccharide metabolism (Starch, Cellulose, Chitin, and Xylan)	62	0.0322581	0.0322581	0.145161	0.145161
C. albicans	Propanoate metabolism	25	0.08	0.08	0.08	0.08
C. albicans	Purine metabolism	123	0.211382	0.219512	0.268293	0.268293
C. albicans	Pyrimidine metabolism	88	0.465909	0.477273	0.511364	0.522727
C. albicans	Pyruvate metabolism	44	0.204545	0.204545	0.204545	0.181818
C. albicans	Riboflavin metabolism	13	0.153846	0.153846	0	0.153846
C. albicans	Selenocompound metabolism	18	0.0555556	0.0555556	0.0555556	0.0555556
C. albicans	Steroid biosynthesis	58	0.0344828	0.0172414	0.344828	0.344828
C. albicans	Sulfur metabolism	17	0.176471	0.235294	0.235294	0.176471
C. albicans	Taurine and hypotaurine metabolism	10	0.1	0.1	0	0
C. albicans	Ubiquinone and other terpenoid-quinone biosynthesis	108	0	0	0.0277778	0.0277778
C. albicans	Valine, leucine and isoleucine metabolism	71	0.28169	0.28169	0.140845	0.225352
C. albicans	Vitamin B6 metabolism	13	0	0.0769231	0	0.0769231
C. albicans	Xenobiotics biodegradation and metabolism	271	0.00738007	0.00738007	0.0110701	0.0110701
C. albicans	beta-Alanine metabolism	8	0.125	0.125	0.125	0.125

## Sheet: pwy activity - deviation 15
Model	Pathway category	ptw_size	Lr+IEC vs blank (6h)	Lr+IEC vs blank (12h)	Ca+IEC vs blank (6h)	Ca+IEC vs blank (12h)	Lr+IEC vs IEC (6h)	Lr+IEC vs IEC (12h)	Ca+IEC vs IEC (6h)	Ca+IEC vs IEC (12h)
IECs	Alanine and aspartate metabolism	16	0.0625	0.0625	0.0625	0.0625	0	0	0.0625	0
IECs	Androgen and estrogen synthesis and metabolism	85	0.0235294	0	0	0	0	0	0	0
IECs	Bile acid synthesis	232	0.0560345	0	0	0	0	0	0	0
IECs	Butanoate metabolism	5	0.4	0.4	0.4	0.4	0.4	0.4	0	0.4
IECs	CoA catabolism	6	0.5	0.166667	0.166667	0.166667	0.166667	0.166667	0	0.166667
IECs	CoA synthesis	20	0.2	0	0	0	0	0	0	0
IECs	Eicosanoid metabolism	284	0.00704225	0	0	0	0	0	0	0
IECs	Exchange/demand reaction	1971	0.0233384	0.0152207	0.00456621	0.00507357	0.0126839	0.0152207	0	0.0035515
IECs	Fatty acid oxidation	1146	0.0418848	0.0418848	0.0418848	0.0418848	0.0418848	0.0418848	0	0.0418848
IECs	Folate metabolism	62	0	0.016129	0	0.016129	0	0	0	0
IECs	Glutathione metabolism	16	0.0625	0	0	0	0	0	0	0
IECs	Glycine, serine, alanine and threonine metabolism	49	0.0816327	0.0612245	0	0	0.0816327	0.0612245	0	0.0612245
IECs	Leukotriene metabolism	35	0.0285714	0	0	0	0	0	0	0
IECs	Lipoate metabolism	9	0.111111	0.111111	0.111111	0.111111	0.111111	0	0.111111	0.111111
IECs	Lysine metabolism	42	0.238095	0.238095	0.0952381	0.0952381	0.166667	0.166667	0	0.0952381
IECs	Methionine and cysteine metabolism	55	0.381818	0.0181818	0.0181818	0.0181818	0.145455	0.145455	0	0
IECs	Miscellaneous	374	0.0213904	0.00534759	0.0026738	0.0026738	0.0187166	0.0106952	0	0
IECs	Nucleotide interconversion	178	0.011236	0.011236	0.00561798	0.011236	0.011236	0.011236	0.00561798	0.011236
IECs	Pentose phosphate pathway	44	0.0227273	0.0227273	0	0.0227273	0.0227273	0.0227273	0.0227273	0
IECs	Peptide metabolism	242	0.413223	0.173554	0	0	0.363636	0.293388	0	0.0909091
IECs	Phenylalanine metabolism	50	0.46	0.24	0.02	0.02	0.46	0.46	0	0
IECs	Propanoate metabolism	18	0.111111	0.111111	0.0555556	0.0555556	0.111111	0.111111	0.0555556	0.0555556
IECs	Protein degradation	8	0.125	0.125	0	0.125	0.125	0.125	0.125	0.125
IECs	Purine catabolism	42	0.047619	0.047619	0.047619	0.047619	0	0.047619	0.047619	0.047619
IECs	Pyrimidine catabolism	35	0.114286	0.114286	0.0857143	0.0857143	0.114286	0.114286	0.0857143	0.0571429
IECs	Pyrimidine synthesis	24	0.25	0.25	0.25	0.25	0.25	0.25	0.166667	0.25
IECs	Sphingolipid metabolism	141	0.0212766	0.0141844	0	0.0141844	0.0141844	0.0141844	0	0.0141844
IECs	Steroid metabolism	116	0.0172414	0	0	0	0	0	0	0
IECs	Taurine and hypotaurine metabolism	8	0.625	0.125	0.125	0.125	0.125	0.125	0	0.125
IECs	Tetrahydrobiopterin metabolism	28	0.178571	0	0	0	0.178571	0.0357143	0	0
IECs	Transport, endoplasmic reticular	364	0.010989	0	0	0	0	0	0	0
IECs	Transport, extracellular	2851	0.0940021	0.0575237	0.0291126	0.0301649	0.0754121	0.0676955	0.00806734	0.0298141
IECs	Transport, golgi apparatus	116	0.0172414	0	0	0	0	0	0	0
IECs	Transport, lysosomal	208	0.00480769	0.00480769	0	0	0	0	0	0.00480769
IECs	Transport, mitochondrial	530	0.0433962	0.0339623	0.0132075	0.0113208	0.0377358	0.0320755	0.00377358	0.0113208
IECs	Transport, nuclear	92	0.0217391	0.0326087	0.0108696	0.0217391	0.0217391	0.0326087	0	0.0217391
IECs	Transport, peroxisomal	182	0.010989	0.010989	0	0	0.010989	0.010989	0	0
IECs	Tyrosine metabolism	151	0.450331	0.443709	0	0	0.450331	0.450331	0	0
IECs	Ubiquinone synthesis	24	0.75	0.75	0	0	0.75	0.75	0	0
IECs	Urea cycle	69	0.0289855	0.0289855	0.0289855	0.0289855	0	0	0	0.0289855
IECs	Valine, leucine, and isoleucine metabolism	52	0.365385	0.0384615	0.0384615	0.0384615	0.365385	0.0576923	0	0.0192308
IECs	Vitamin B6 metabolism	11	0.272727	0.454545	0.272727	0.454545	0.181818	0.363636	0	0.181818
Model	Pathway category	ptw_size	blank 12h vs blank 6h	IEC vs blank (6h)	IEC vs blank (12h)	Ca+IEC vs IEC (6h)	Ca+IEC vs IEC (12h)
L. rhamnosus	Alanine and aspartate metabolism	8	0	0.375	0.375	0	0.75
L. rhamnosus	Aminosugar metabolism	13	0	0.230769	0.230769	0	0.230769
L. rhamnosus	Arginine and Proline Metabolism	10	0	0.2	0.2	0	0.2
L. rhamnosus	Cell wall biosynthesis	42	0	0.285714	0.285714	0	0.285714
L. rhamnosus	Cholesterol metabolism	4	0	0.75	0.75	0	0.75
L. rhamnosus	Citric acid cycle	6	0.166667	0.833333	0.666667	0	1
L. rhamnosus	CoA synthesis	7	0	1	1	0	1
L. rhamnosus	Energy metabolism	7	0	0.142857	0.285714	0	0.285714
L. rhamnosus	Exchange/demand reaction	459	0	0.00653595	0.00653595	0	0.0108932
L. rhamnosus	Folate metabolism	14	0	0.214286	0.214286	0	0.285714
L. rhamnosus	Fructose and mannose metabolism	11	0.181818	0.272727	0.272727	0.181818	0.272727
L. rhamnosus	Glutamate metabolism	5	0	0.4	0.2	0	0.8
L. rhamnosus	Glycerophospholipid metabolism	101	0	0.039604	0.039604	0.019802	0.039604
L. rhamnosus	Glycine, serine, alanine and threonine metabolism	14	0	0.214286	0.214286	0	0.357143
L. rhamnosus	Glycolysis/gluconeogenesis	31	0	0.290323	0.419355	0.0322581	0.645161
L. rhamnosus	Glyoxylate and dicarboxylate metabolism	9	0	0.333333	0.333333	0	0.333333
L. rhamnosus	Histidine metabolism	13	0	0	0	0	0.846154
L. rhamnosus	Lysine metabolism	8	0	0.75	0.75	0	0.75
L. rhamnosus	Methionine and cysteine metabolism	14	0	0.0714286	0.0714286	0	0.357143
L. rhamnosus	Miscellaneous	2	0	1	1	0.5	1
L. rhamnosus	NAD metabolism	9	0	0.777778	0.777778	0.111111	0.777778
L. rhamnosus	Nucleotide interconversion	65	0	0.369231	0.353846	0	0.523077
L. rhamnosus	Nucleotide salvage pathway	4	0	0.75	0.5	0	0.75
L. rhamnosus	Oxidative phosphorylation	1	0	1	1	0	1
L. rhamnosus	Pentose and glucuronate interconversions	10	0.1	0	0.1	0.1	0
L. rhamnosus	Pentose phosphate pathway	23	0.130435	0.347826	0.478261	0.130435	0.565217
L. rhamnosus	Peptide metabolism	15	0	0.0666667	0.0666667	0	0.0666667
L. rhamnosus	Purine catabolism	12	0	0.5	0.166667	0	0.75
L. rhamnosus	Purine synthesis	11	0	0.727273	0.727273	0	1
L. rhamnosus	Pyrimidine catabolism	6	0	0.333333	0.333333	0	0.333333
L. rhamnosus	Pyrimidine synthesis	25	0	0.68	0.68	0.2	0.32
L. rhamnosus	Pyruvate metabolism	16	0.0625	0.625	0.625	0.125	0.625
L. rhamnosus	Squalene and cholesterol synthesis	5	0	1	1	0	1
L. rhamnosus	Starch and sucrose metabolism	19	0	0	0	0	0.210526
L. rhamnosus	Sulfur metabolism	1	0	1	1	0	1
L. rhamnosus	Transport, extracellular	163	0.0245399	0.361963	0.386503	0.0613497	0.453988
L. rhamnosus	Tryptophan metabolism	10	0	0.1	0.1	0	0.1
L. rhamnosus	Urea cycle	3	0	0.333333	0.333333	0	0.333333
L. rhamnosus	Vitamin B2 metabolism	5	0	0.4	0.4	0	0.4
L. rhamnosus	Vitamin B6 metabolism	8	0	0.375	0.375	0	0.375
Model	Pathway category	ptw_size	IEC vs blank (6h)	IEC vs blank (12h)	Lr+IEC vs IEC (6h)	Lr+IEC vs IEC (12h)
C. albicans	Alanine, aspartate, asparagine, glutamate and glutamine metabolism	32	0.125	0.125	0.09375	0.09375
C. albicans	Amino sugar and nucleotide sugar metabolism	38	0.105263	0.105263	0.105263	0.105263
C. albicans	Arachidonic acid metabolism	23	0.0434783	0.0434783	0.0434783	0
C. albicans	Arginine and proline metabolism	74	0.108108	0.121622	0.0540541	0.0540541
C. albicans	Ascorbate and aldarate metabolism	17	0.117647	0.117647	0.117647	0
C. albicans	Biotin metabolism	22	0	0.590909	0.590909	0.590909
C. albicans	Butanoate metabolism	25	0.36	0.36	0.28	0.2
C. albicans	Citrate cycle (TCA cycle)	18	0.222222	0.222222	0.222222	0.111111
C. albicans	Conversion	9	0.111111	0.111111	0.111111	0.111111
C. albicans	Cyanoamino acid metabolism	23	0	0.130435	0	0.130435
C. albicans	Cysteine and methionine metabolism	61	0.131148	0.180328	0.0819672	0.0819672
C. albicans	D-Alanine metabolism	8	0	0	0.125	0
C. albicans	Fatty acid metabolism	234	0.119658	0.123932	0.119658	0.106838
C. albicans	Glutathione metabolism	36	0.111111	0.111111	0.111111	0
C. albicans	Glycerolipid metabolism	42	0.0952381	0.0952381	0.166667	0.166667
C. albicans	Glycerophospholipid metabolism	58	0.12069	0.12069	0.172414	0.224138
C. albicans	Glycine, serine and threonine metabolism	54	0.185185	0.203704	0.259259	0.12963
C. albicans	Glycolysis / Gluconeogenesis	45	0.288889	0.288889	0.333333	0.266667
C. albicans	Glyoxylate and dicarboxylate metabolism	29	0.103448	0.172414	0.172414	0.137931
C. albicans	Growth	2	0	0	0.5	0.5
C. albicans	Histidine metabolism	31	0.16129	0.193548	0.193548	0.193548
C. albicans	Lysine metabolism	54	0.203704	0.203704	0.166667	0.0740741
C. albicans	Mannose/Mannitol, Fructose and Sorbose/Sorbitol metabolism	38	0.210526	0.210526	0.315789	0.315789
C. albicans	Metabolism of terpenoids and polyketides	143	0	0	0.0699301	0.0699301
C. albicans	Methane metabolism	16	0.4375	0.5	0.5	0.5
C. albicans	Nicotinate and nicotinamide metabolism	32	0.40625	0.40625	0.34375	0.34375
C. albicans	Nitrogen metabolism	15	0.266667	0.333333	0.266667	0.0666667
C. albicans	Nucleotide salvage pathway	6	0.166667	0.166667	0.166667	0.166667
C. albicans	One carbon pool by folate	10	0.1	0.1	0.4	0.4
C. albicans	Oxidative phosphorylation	13	0.692308	0.692308	0.692308	0.230769
C. albicans	Pantothenate and CoA biosynthesis	23	0.26087	0.26087	0.565217	0.565217
C. albicans	Pentose phosphate pathway	29	0.344828	0.344828	0.344828	0.344828
C. albicans	Phenylalanine, tyrosine and tryptophan metabolism	151	0.0463576	0.0529801	0.10596	0.10596
C. albicans	Polysaccharide metabolism (Starch, Cellulose, Chitin, and Xylan)	62	0.0322581	0.0322581	0.0483871	0.0483871
C. albicans	Propanoate metabolism	25	0.08	0.08	0.08	0.04
C. albicans	Purine metabolism	123	0.138211	0.146341	0.243902	0.243902
C. albicans	Pyrimidine metabolism	88	0.465909	0.465909	0.488636	0.522727
C. albicans	Pyruvate metabolism	44	0.204545	0.204545	0.204545	0.181818
C. albicans	Selenocompound metabolism	18	0.0555556	0.0555556	0.0555556	0.0555556
C. albicans	Steroid biosynthesis	58	0.0344828	0.0172414	0.344828	0.344828
C. albicans	Sulfur metabolism	17	0.176471	0.235294	0.235294	0.176471
C. albicans	Taurine and hypotaurine metabolism	10	0.1	0.1	0	0
C. albicans	Ubiquinone and other terpenoid-quinone biosynthesis	108	0	0	0.0277778	0.0277778
C. albicans	Valine, leucine and isoleucine metabolism	71	0.239437	0.267606	0.112676	0.211268
C. albicans	Vitamin B6 metabolism	13	0	0.0769231	0	0.0769231
C. albicans	Xenobiotics biodegradation and metabolism	271	0.00738007	0.00738007	0.0110701	0.0110701
C. albicans	beta-Alanine metabolism	8	0.125	0.125	0.125	0.125
