# Supplementary material for: Lactobacillus rhamnosus colonisation antagonizes Candida albicans by forcing metabolic adaptations that compromise pathogenicity
Source: Nat Commun. 2022 Jun 9;13:3192. doi: 10.1038/s41467-022-30661-5 (PMC9184479; doi:10.1038/s41467-022-30661-5)
Supplement: Supplementary file 10 — Source Data [file 41467_2022_30661_MOESM10_ESM.xlsx]

## Sheet: Fig. 1A
Fig. 1A: C. albicans damage to IECs (LDH, ng/ml)
	C. albicans inoculum (*10^5)
	4	4	0.1
	-L.r.	+L.r.	-L.r
1	376	298.82	349.22
2	471.127	196.219	345.108
3	320.02	211.95	311.06

## Sheet: Fig. 1B
Fig. 1B: C. albicans growth (total CFUs)
	C. albicans inoculum (*10^5)
	4	4	0.1
	-L.r.	+L.r.	-L.r
1	153000	79000	38000
2	212000	29700	69000
3	113000	39000	42000

## Sheet: Fig. 1C
Fig. 1C: C. albicans damage to IECs (LDH, ng/ml)
	-	-	+	-	L.r.
	-	+	-	+	Antibiotics
1	153.662	157.056	79.936	119.424
2	151.208	188.504	70.9073	141.651
3	87.4531	113.448	43.3935	94.5686
4	100.845	114.057	49.999	82.098

## Sheet: Fig. 1D
Fig. 1D: C. albicans damage to IECs (LDH, ng/ml)
	In contact		Separated
	-	+	-	+	L.r.
1	303.824	-32.2058	437.206	-15.7354
2	259.318	2.5	142.349	7.0455
3	347.187	44.6875	165.833	-58.3333

## Sheet: Fig. 2D
Fig. 2D: L. rhamnosus growth in vitro (total CFUs)
	IECs			KBM			IECs supernatants (Spent)			Transwells
0 h	4757.5	180	2900	5547.5	400	2900	7042.5	180	2760	3725	180	2900
24 h	1596667	565000	2202500	3250	390	3580	29858330	4560000	3090000	1014167	610000	1883333
48 h	917433300	72500000	29500000	1.1	1370	2970	381000000	70500000	14000000	24981500000	195000000	79500000

## Sheet: Fig. 2E
Fig. 2E: L. rhamnosus growth rate in silico
	KBM	IECs supernatants	IECs + C.a. supernatants
6 h	0	0.389893	0.40921
12 h	0	0.408023	0.524147

## Sheet: Fig. 2F
Fig. 2F: L. rhamnosus growth in vitro (total CFUs at 48h/ total CFUs at 0h)
IEC spent	KBM	Nicotinamide	Xanthine	Fructose	N-acetylglucosamine (NAG)	Aminoacids	3-methyl-2-oxobutyrate (OB)	3-methyl-2-oxovalerate (OV)	Carnosine (CAR)	Citric acid (CA)	Gamma-Glutammyl-Alanine (GGA)	Carnitine (CARN)	CA+CARN	CA+GGA	GGA+CARN	CA+OV	CA+OB	CARN+OV	CARN+OB	CA+NAG	CA+GGA+CARN
95570	0.56	0.98	1.75	1	0.25	1.1	1.36842	2.28947	2.43	968.75	0.6875	4.36	6575	2688.68	298.909	834.906	1509.43	2.45454	45.4545	17.1233	15625
7022	2.42	1.1	1.34	0.9	0.445205	1	0.839572	0.433155	1.15	1320.76	2.60963	3.59375	68.4931	8937.5	2.43506	29.2208	180.519	0.941558	1.16883	183.243	81090.9
822	2.41	1.2	1	1.12	0.3	1	0.9	0.45	0.31	282.192	0.36	67.1233	4025.42	659.74	152.34	6.30509	7.05085	0.152542	0.050847	101.356	22.5763
148	0.74									215		920	3697.37								526.667
1093.75	2.92									14.5455			8800								142.56
144.068	1.015																				457
833.333	1.21
	1.61
	0.64
	1.03125
	0.272727
	2.73797
	1.25424
	4.24657
	0.25
	0.292208
	0.40678

## Sheet: Fig. 3D
Fig. 3D: C. albicans damage to IECs (LDH, ng/ml)
	KBM	Metabolites
1	618.152	193.152
2	933.043	118.478
3	924.186	510.465
4	1235.23	636.047

## Sheet: Fig. 3C
Fig. 3D: C. albicans hyphal length (µm)
				Means
	KBM	Metabolites		KBM	Metabolites
	94.5359	84.2472		79.315	74.4935	Exp1
	40.402	59.4305		79.245	67.4207	Exp2
	92.1804	111.219		80.5462	71.548	Exp3
	72.6755	104.585		84.0989	72.3334	Exp4
	82.7964	40.8374
	97.5739	73.9038
	76.9013	87.3062
	38.0316	104.09
	75.4553	64.5373
	95.2015	85.6159
	108.076	51.8549
	43.1223	75.8753
	79.5053	80.2763
	101.15	45.6072
	60.1285	88.9335
	82.8418	128.702
	92.6746	116.21
	88.4745	81.307
	104.082	93.3386
	71.5433	60.7631
	56.4116	70.7881
	84.2503	112.54
	91.819	62.9366
	69.6946	44.7643
	129.974	73.2903
	58.9613	90.3823
	42.742	77.9573
	97.2615	65.3317
	63.9188	97.5894
	106.942	72.6734
	51.1445	97.4429
	100.901	118.083
	62.5323	31.3397
	57.841	41.0226
	53.1912	73.4774
	66.1179	39.1534
	41.4368	48.2956
	118.775	48.8637
	91.3419	63.3304
	117.67	79.2053
	47.664	35.8811
	108.567	85.331
	107.857	47.2991
	105.454	48.7234
	36.466	70.7301
	63.2037	98.2808
	88.0315	58.397
	83.7789	111.697
	89.884	97.3405
	72.5593	65.0949
	121.726	78.8631
	85.3323	63.0621
	92.5504	77.6814
	77.1914	52.0623
	76.7086	66.0293
	118.798	119.948
	56.9827	54.6069
	96.0814	56.4872
	69.66	81.4643
	117.769	63.6332
	103.446	80.3357
	73.1263	86.1923
	84.4279	58.6459
	47.5031	93.6379
	56.1133	76.0968
	85.5436	74.8498
	116.92	50.9517
	97.9056	79.6075
	55.3244	58.9856
	43.3813	89.6132
	118.245	99.1696
	91.846	76.5399
	63.0642	54.0706
	122.667	59.9834
	94.0968	51.9714
	103.881	50.9393
	107.609	42.9163
	57.4858	40.3725
	60.6717	98.1804
	74.9508	111.356
	111.12	77.7015
	109.986	95.2152
	71.4911	46.5791
	56.1504	95.3643
	55.3642	32.7581
	104.2	106.675
	73.9752	78.2869
	43.6057	87.5523
	51.938	81.6666
	54.0744	72.5923
	95.771	89.036
	37.3368	94.5589
	81.7967	75.2422
	56.7002	65.692
	27.2029	70.6803
	83.9311	100.732
	35.6524	46.9368
	93.948	46.8628
	102.328	88.1582
	87.4549	85.6211
	72.3451	66.9046
	49.0053	79.3869
	96.1841	52.6884
	90.3693	88.2593
	60.6376	66.1982
	84.9722	40.1533
	102.854	44.3914
	87.7932	86.9625
	55.5057	58.9336
	92.2138	73.6693
	63.2866	76.9266
	83.8943	68.5209
	106.337	61.6049
	96.7068	70.629
	125.872	72.7149
	69.1631	81.1286
	68.1955	72.3727
	61.9281	50.2303
	80.093	105.468
	68.7045	61.2256
	71.1548	79.3128
	94.7606	89.3519
	64.288	91.7316
	58.9011	71.2351
	70.903	64.2291
	70.7767	61.9047
	50.7456	59.5556
	86.9549	42.1132
	88.7532	34.6682
	46.5943	76.077
	103.37	73.0276
	85.8889	60.0841
	110.47	85.9294
	81.6561	60.5529
	62.1538	92.269
	83.3885	41.0062
	69.3165	31.3182
	72.8033	52.1218
	80.2258	31.4038
	77.6191	34.2395
	96.8856	35.9361
	83.4768	38.3664
	79.4146	40.3634
	56.6098	40.3978
	38.6713	41.5372
	99.5573	41.5789
	71.4555	48.1374
	107.796	49.1972
	61.3057	49.3824
	83.2951	54.3792
	76.5523	54.5244
	72.2964	55.1525
	85.8782	55.5745
	74.9667	57.0442
	80.1026	57.1546
	75.9848	59.2981
	77.2721	59.5837
	81.0096	59.8256
	100.829	60.33
	79.5503	60.542
	101.144	62.8178
	102.76	63.453
	82.2986	63.676
	95.5176	63.8994
	88.8597	64.7851
	77.3276	64.9188
	72.2465	64.9619
	50.4304	65.9322
	78.1765	66.1498
	65.495	67.7667
	66.4082	68.2025
	78.7831	68.3567
	78.6798	68.6484
	86.3972	68.7333
	90.8691	68.9358
	65.3543	69.7933
	100.501	71.3634
	83.3702	71.4933
	77.1539	71.7077
	78.1387	73.7022
	103.392	74.258
	75.7425	75.7949
	36.5446	76.2533
	89.4263	77.0389
	103.863	77.0665
	80.667	78.6975
	77.6224	78.9486
	65.7897	79.3404
	79.0997	79.5417
	104.808	80.0746
	65.1798	81.6504
	86.2011	82.6533
	66.23	84.4567
	103.13	84.7348
	79.0296	86.287
	67.2069	86.8849
	101.717	89.1712
	64.4766	91.5328
	98.139	92.5644
	77.1503	93.0605
	95.0824	94.2001
	89.7291	97.9808
	70.0464	100.089
	70.4866	102.822
	81.9284	99.0445
	76.336	76.3767
	66.0098	49.7673
	70.6222	21.4898
	73.4538	73.3216
	99.1661	57.1828
	73.8828	22.4001
	43.3782	66.8227
	73.1747	37.9711
	69.1785	98.4415
	53.1438	79.1314
	71.2131	90.991
	29.4067	80.2973
	113.895	63.2378
	97.8587	35.5982
	69.1874	61.3057
	92.8521	70.1146
	31.7003	107.56
	79.5058	83.9266
	49.8801	63.9906
	77.1634	63.3915
	83.9517	82.8944
	81.407	79.6801
	68.2417	86.1897
	83.632	84.8578
	41.9746	102.337
	38.9142	65.5808
	73.2395	75.7439
	89.8385	80.4453
	52.5823	57.4346
	53.5701	87.934
	94.1017	92.4369
	99.8863	63.6461
	63.4621	62.1068
	91.695	70.4058
	52.6985	81.2902
	97.115	91.271
	67.3791	101.098
	95.2119	89.64
	74.4702	97.2736
	30.7729	76.3571
	95.5443	55.6708
	101.811	38.4029
	77.21	76.7484
	78.6382	82.2198
	120.662	89.376
	62.7107	39.0128
	94.1963	63.4841
	30.6011	64.1325
	86.1889	75.0843
	54.9657	43.5695
	39.2371	80.3928
	103.524	70.7565
	56.228	87.4669
	88.801	53.7483
	52.2932	27.6819
	66.9707	72.3202
	100.756	67.6462
	104.334	91.8074
	112.646	91.8923
	87.942	56.0868
	58.474	86.035
	94.2971	84.3434
	121.947	92.579
	71.6196	73.1581
	56.3281	89.6228
	86.8077	67.6051
	95.2237	96.9505
	52.5755	86.3433
	98.2229	83.8034
	86.7386	67.5517
	37.6185	69.006
	80.2805	77.6874
	112.751	59.0261
	121.561	64.2083
	123.273	47.3953
	95.8098	82.1551
	42.6901	99.265
	101.091	80.6638
	75.5673	67.5739
	62.1425	78.2831
	109.124	71.5725
	78.2879	68.72
	117.532	80.1344
	40.1972	79.6702
	79.2913	83.22
	106.606	64.1239
	69.5278	40.61
	104.172	77.0302
	93.2368	82.9425
	99.5538	45.0293
	91.5623	57.907
	110.142	63.6655
	77.839	33.5179
	94.9197	73.8299
	72.6643	76.1707
	113.372	67.0069
	80.1239	86.9893
	99.7174	59.2543
	113.413	31.6628
	47.1995	94.7405
	76.4183	59.8407
	56.3296	77.3828
	72.7814	85.2543
	97.438	98.887
	117.249	53.1103
	100.313	58.3072
	31.5812	65.5912
	110.217	86.7137
	60.8581	42.1213
	95.7151	64.2388
	97.305	63.3183
	90.9161	61.8459
	90.995	66.3931
	33.3094	66.3358
	23.5252	77.5879
	34.9784	58.6387
	36.1175	81.3431
	38.9743	83.5379
	47.645	64.3455
	49.6433	85.819
	50.2848	89.4609
	54.097	76.2743
	57.9278	78.3032
	58.4691	79.3062
	59.1915	31.3927
	59.3121	127.687
	67.7525	66.1951
	68.8547	67.6961
	70.2066	62.1606
	71.9196	91.4467
	77.9065	78.686
	78.2916	36.2779
	79.089	72.1031
	80.2685	84.2667
	82.0667	76.938
	82.8235	80.2632
	83.4223	69.4106
	85.3734	74.3549
	87.0289	113.59
	87.5254	30.3497
	88.6117	22.3683
	88.7225	89.4539
	89.2559	63.0033
	91.9601	53.2464
	92.0231	80.1905
	97.7457	61.6158
	97.9802	49.6042
	99.704	45.6719
	99.8884	90.1664
	100.329	75.6988
	100.926	83.9498
	101.935	85.7132
	102.333	61.1204
	102.731	62.653
	107.044	67.523
	108.51	87.7403
	108.947	74.5814
	109.063	79.6932
	112.263	56.7908
	113.206	70.8284
	113.959	85.4856
	121.018	73.2193
	131.23	36.175
	44.4767	77.9288
	76.6409	79.9273
	81.074	100.142
	83.4186	64.2747
	124.539	91.161
	21.4671	115.631
	108.396	80.7028
	78.1606	64.5015
	103.653	57.575
	98.2866	81.2265
	87.6263	36.3545
	33.8193	85.7845
	90.0628	75.6238
	64.9751	40.7135
	35.9512	96.4157
	109.662	82.9366
	79.5224	70.8003
	96.5453	94.2663
	98.7154	63.3386
	78.5157	79.0368
	102.507	96.2325
	111.929	103.392
	103.451	92.9763
	93.1277	102.464
	102.923	27.207
	86.4216	26.9965
	102.579	87.549
	75.6851	81.4169
	73.7742	59.1696
	35.1952	58.2119
	119.416	82.4434
	56.7683	68.8796
	112.281	34.1954
	129.042	79.4417
	82.2897	84.0797
	123.379	75.6883
	105.371	50.2449
	110.358
	41.3285
	74.9914
	87.5556
	87.0242
	84.9947
	88.9082
	102.727
	59.8879
	85.271
	105.076
	93.8732
	51.1489
	90.1456
	48.8132
	102.256

## Sheet: Fig. 3E
Fig. 3E: C. albicans damage to IECs (LDH, ng/ml)
	KBM	Cytosine
1	794.42	402.83
2	182.61	32.43
3	561.69	421.88
4	260.75	93.2

[truncated: 8 more sheets: Fig. 3F, Fig. 4B, Fig. 5A, Fig. 7A, Fig. 7B, Fig. S7A, Fig. S7B, Fig. S7C]
